# Supplementary material for: Neutrophils in nasal polyps exhibit transcriptional adaptation and proinflammatory roles that depend on local polyp milieu
Source: JCI Insight. 2024 Nov 22;9(22):e184739. doi: 10.1172/jci.insight.184739 (PMC11601912; doi:10.1172/jci.insight.184739)
Supplement: Supplemental tables 1-23 [file jciinsight-9-184739-s222.xlsx]

## Sheet: Supplemental Table 1
Supplemental Table 1: Characteristics of the subjects
	Control subjects		Patients with neCRSwNP		Patients with eCRSwNP
Total no. of subjects	n = 52 (22 F/30 M)		n = 79 (28 F/51 M)		n = 96 (39 F/57 M)
Age (y), median (range)	46 (19-69)		39 (18-76)		43.5 (19-67)
	Y	N	Y	N	Y	N
Atopy	0	62	13	66	28	68
Asthma	0	62	5	74	21	75
Methodology used
Single-cell RNA-sequencing			n = 2 (2 F/0 M)		n = 4 (0 F/4 M)
Age (y), median (range)			33(31-35)		45(36-50)
Imunohistochemistry	n = 8 (3 F/5 M)		n = 24 (10 F/14 M)		n =52 (24 F/28 M)
Age (y), median (range)	37.5(25-46)		43(23-57)		38.5(24-55)
Imunofluorescence			n = 10 (4 F/6 M)		n = 9 (4 F/5 M)
Age (y), median (range)			37(21-59)		45(23-53)
Flow cytometry			n = 16 (6 F/10 M)		n = 17 (7 F/ 10 M)
Age (y), median (range)			39(26-66)		48(24-60)
RNA	n = 16 (7 F/9 M)		n = 16 (6 F/10 M)		n = 16 (6 F/ 10 M)
Age (y), median (range)	41 (21-69)		35.5(21-65)		45(24-62)
Protein lysates	n = 17 (9 F/13 M)		n = 27 (10 F/17 M)		n = 34 (14 F/20 M)
Age (y), median (range)	38 (19-63)		46(18-76)		41.5(19-67)
HNEC	n = 12 (4 F/7 M)
Age (y), median (range)	39 (24-57)
Fibroblasts	n = 12 (4 F/7 M)
Age (y), median (range)	39 (24-57)
Neutrophil culture	n = 8 (4 F/4 M)
Age (y), median (range)	28.5 (22-42)

## Sheet: Supplemental Table 2
Supplemental Table 2: Filtered genes in scRNA-sequencing
Mitochondria	Ribosome
MT-ND1	RPL22
MT-ND2	RPL11
MT-CO1	RPS6KA1
MT-CO2	RPS8
MT-ATP8	RPL5
MT-ATP6	RPS27
MT-CO3	RPS6KC1
MT-ND3	RPS7
MT-ND4L	RPS27A
MT-ND4	RPL31
MT-ND5	RPL37A
MT-ND6	RPL32
MT-CYB	RPL15
	RPSA
	RPL14
	RPL29
	RPL24
	RPL22L1
	RPL39L
	RPL35A
	RPL9
	RPL34-AS1
	RPL34
	RPS3A
	RPL37
	RPS23
	RPS14
	RPL26L1
	RPS18
	RPS10-NUDT3
	RPS10
	RPL10A
	RPL7L1
	RPS12
	RPS6KA2
	RPS20
	RPL7
	RPL30
	RPL8
	RPS6
	RPL35
	RPL12
	RPL7A
	RPS24
	RPLP2
	RPL27A
	RPS13
	RPS6KA4
	RPS6KB2
	RPS6KB2-AS1
	RPS3
	RPS25
	RPS26
	RPL41
	RPL6
	RPLP0
	RPL21
	RPS29
	RPL36AL
	RPS6KL1
	RPS6KA5
	RPS27L
	RPL4
	RPLP1
	RPS17
	RPL3L
	RPS2
	RPS15A
	RPL13
	RPL26
	RPL23A
	RPL23
	RPL19
	RPL27
	RPS6KB1
	RPL38
	RPL17
	RPS15
	RPL36
	RPS28
	RPL18A
	RPS16
	RPS19
	RPL18
	RPL13A
	RPS11
	RPS9
	RPL28
	RPS5
	RPS21
	RPL3
	RPS19BP1
	RPS6KA3
	RPS4X
	RPS6KA6
	RPL36A
	RPL39
	RPL10
	RPS4Y1
	RPS6KA2-IT1
	RPS4Y2

## Sheet: Supplemental Table 3
Supplemental Table 3: Marker genes of scRNA-sequencing
B Cell	Endothelial Cell	Epithelial Cell	Fibroblast	Myeloid cells	NK/T Cell	Neutrophil
CD19	PECAM1	EPCAM	COL1A1	CSF1R	CD3G	NCF1
CD79A	CDH5	CDH1	DCN	CD68	CD3D	FCGR3B
CD79B	VWF	KRT18	LUM	CD163	TRBC2	CSF3R
	ACKR1	KRT8	PDGFRA	AIF1		SORL1
				CD14		S100A8
						S100A9

## Sheet: Supplemental Table 4
Supplemental Table 4: Primers used for quantitative PCR analysis
Gene	Primer sequences
MX1	(F)5'-TACCAGGACTACGAGATT-3'
	(R)5'-TGCCAGGAAGGTCTATTAG-3'
OSM	(F)5'-CACAGACTGGCCGACTTAGAG-3'
	(R)5'-AGTCCTCGATGTTCAGCCCA-3'
CCL26	(F)5'-AACTCCGAAACAATTGTGACTCAGCTG-3'
	(R)5'-GTAACTCTGGGAGGAAACACCCTCTCC-3'
POSTN	(F)5'-GCTATTCTGACGCCTCAAAACT-3'
	(R)5'-AGCCTCATTACTCGGTGCAAA-3'
IL4R	(F)5'-GACCTGGAGCAACCCGTATC-3'
	(R)5'-CATAGCACAACAGGCAGACG-3'
IL2RG	(F)5'-ACGGGAACCCAGGAGACAGG-3'
	(R)5'-AGCGGCTCCGAACACGAAAC-3'
IL13RA1	(F)5'-GCGGACTCAGGATCACCTTC-3'
	(R)5'-AGGTGGGCTCTCAGTGTAGT-3'
IL13RA2	(F)5'-GGCATAGGTGATCTTCTTGA-3'
	(R)5'-GCCAGAAACGATGCAAAGTTT-3'
G-CSF	(F)5'-GCTGCTTGAGCCAACTCCATA-3'
	(R)5'-GAACGCGGTACGACACCTC-3'
IL-8	(F)5'-CTGGCCGTGGCTCTCTTG-3'
	(R)5'-CCTTGGCAAAACTGCACCTT-3'
IL17RA	(F)5'-AGATCCTAGCACTGGGTCCACAC-3'
	(R)5'-TGGCACACTTCAAACCATGAGA-3'
IL17RC	(F)5'-CTGCCCTTGTGCAGTTTGG-3'
	(R)5'-CAGATTCGTACCTCACTCCCTA-3'
IκBζ	(F)5'-TGCTGTCACGTACTTGGGTT-3'
	(R)5'-CCATATGGGGCTCAACCTCG-3'
GAPDH	(F)5'-TGCACCACCAACTGCTTAGC-3'
	(R)5'-GGCATGGACTGTGGTCATGAG-3'
GUSB	(F)5'-GTCTGCGGCATTTTGTCGG-3'
	(R)5'-CACACGATGGCATAGGAATGG-3'
OSMR	Hs00384276.m1

## Sheet: Supplemental Table 5
Supplemental Table 5: Antibodies in flow cytometry
Antibody	Catalogue number	Company name
Fixable Viability Stain 510	564406	BD Pharmingen
Hu CD45 FITC HI30	555482	BD Pharmingen
Hu CD66b BV421 G10F5	562940	BD Pharmingen
Hu CD16 PE-Cy7 3G8	557744	BD Pharmingen
Hu CD62L PE DREG-56	555544	BD Pharmingen
CD181 (CXCR1) Antibody	12-1819-42	Thermo
CD182 (CXCR2) Antibody	320710	Biolegend

## Sheet: Supplemental Table 6
Supplemental Table 6: The differential expressed genes among cell types
gene	p_val	avg_log2FC	pct.1	pct.2	p_val_adj	cell types
MGP	0	4.59777	0.853	0.179	0	Fibroblasts
TAGLN	0	4.34943	0.799	0.107	0	Fibroblasts
DCN	0	4.25639	0.777	0.091	0	Fibroblasts
COL1A2	0	4.03494	0.822	0.102	0	Fibroblasts
CALD1	0	4.0162	0.864	0.16	0	Fibroblasts
SFRP2	0	4.00392	0.704	0.071	0	Fibroblasts
COL1A1	0	3.96062	0.763	0.096	0	Fibroblasts
FBLN1	0	3.75571	0.723	0.106	0	Fibroblasts
TPM2	0	3.72714	0.815	0.106	0	Fibroblasts
COL3A1	0	3.59819	0.751	0.058	0	Fibroblasts
ITGBL1	0	3.46113	0.651	0.027	0	Fibroblasts
LUM	0	3.45498	0.67	0.063	0	Fibroblasts
SFRP1	0	3.35374	0.645	0.062	0	Fibroblasts
AC079298.3	0	3.30778	0.607	0.02	0	Fibroblasts
ACTA2	0	3.18068	0.622	0.092	0	Fibroblasts
SULF1	0	3.15891	0.672	0.099	0	Fibroblasts
CDH11	0	3.10272	0.725	0.088	0	Fibroblasts
AEBP1	0	3.09724	0.732	0.071	0	Fibroblasts
PRKG1	0	3.08302	0.622	0.054	0	Fibroblasts
CPE	0	3.08257	0.759	0.06	0	Fibroblasts
FGF7	0	2.93699	0.612	0.033	0	Fibroblasts
PRRX1	0	2.93385	0.751	0.036	0	Fibroblasts
TPM1	0	2.93339	0.767	0.182	0	Fibroblasts
KCNE4	0	2.92489	0.636	0.021	0	Fibroblasts
LGALS1	0	2.87085	0.842	0.363	0	Fibroblasts
ADGRB3	0	2.83444	0.572	0.036	0	Fibroblasts
NNMT	0	2.82607	0.688	0.085	0	Fibroblasts
IGFBP7	0	2.77898	0.863	0.303	0	Fibroblasts
PLPP3	0	2.76523	0.711	0.158	0	Fibroblasts
LINC00578	0	2.76147	0.526	0.029	0	Fibroblasts
COL8A1	0	2.69921	0.578	0.025	0	Fibroblasts
SPARC	0	2.63474	0.773	0.121	0	Fibroblasts
CRISPLD2	0	2.62754	0.592	0.041	0	Fibroblasts
MYL9	0	2.61727	0.729	0.108	0	Fibroblasts
BICC1	0	2.60709	0.61	0.033	0	Fibroblasts
THSD4	0	2.58673	0.584	0.086	0	Fibroblasts
IGFBP5	0	2.58546	0.565	0.106	0	Fibroblasts
C1R	0	2.56917	0.697	0.088	0	Fibroblasts
CACNA1C	0	2.54186	0.691	0.06	0	Fibroblasts
CCL2	0	2.53797	0.523	0.071	0	Fibroblasts
COL6A2	0	2.53284	0.712	0.066	0	Fibroblasts
LRP1B	0	2.53038	0.401	0.073	0	Fibroblasts
BNC2	0	2.51898	0.617	0.131	0	Fibroblasts
C1S	0	2.50103	0.705	0.12	0	Fibroblasts
SLIT3	0	2.49386	0.647	0.026	0	Fibroblasts
ROBO1	0	2.48543	0.601	0.139	0	Fibroblasts
IGFBP4	0	2.4821	0.782	0.18	0	Fibroblasts
IGFBP6	0	2.44264	0.61	0.046	0	Fibroblasts
TWIST1	0	2.4394	0.687	0.019	0	Fibroblasts
PAPPA	0	2.42556	0.523	0.033	0	Fibroblasts
RGS5	0	2.42542	0.253	0.039	0	Fibroblasts
SCG2	0	2.42279	0.411	0.015	0	Fibroblasts
TMTC2	0	2.41573	0.604	0.253	0	Fibroblasts
CCN2	0	2.41536	0.544	0.108	0	Fibroblasts
HMCN1	0	2.3857	0.499	0.047	0	Fibroblasts
RARRES2	0	2.38406	0.648	0.044	0	Fibroblasts
THBS1	0	2.38295	0.643	0.115	0	Fibroblasts
THY1	0	2.38102	0.619	0.022	0	Fibroblasts
BGN	0	2.36378	0.683	0.027	0	Fibroblasts
APOD	0	2.35671	0.539	0.046	0	Fibroblasts
PCOLCE	0	2.3251	0.674	0.04	0	Fibroblasts
CNTN4	0	2.31124	0.563	0.048	0	Fibroblasts
TIMP3	0	2.30958	0.701	0.134	0	Fibroblasts
NBL1	0	2.3028	0.683	0.128	0	Fibroblasts
ARHGAP6	0	2.28211	0.612	0.074	0	Fibroblasts
PDGFRA	0	2.27923	0.574	0.019	0	Fibroblasts
SERPING1	0	2.26725	0.711	0.123	0	Fibroblasts
DLC1	0	2.26596	0.667	0.08	0	Fibroblasts
COL6A3	0	2.26536	0.61	0.027	0	Fibroblasts
CCL11	0	2.24466	0.258	0.01	0	Fibroblasts
SYNPO2	0	2.24426	0.65	0.072	0	Fibroblasts
POSTN	0	2.22173	0.626	0.201	0	Fibroblasts
IGFBP2	0	2.22023	0.707	0.212	0	Fibroblasts
EDIL3	0	2.21316	0.491	0.035	0	Fibroblasts
FN1	0	2.19945	0.689	0.1	0	Fibroblasts
PCSK5	0	2.19726	0.634	0.195	0	Fibroblasts
RBMS3	0	2.19503	0.737	0.196	0	Fibroblasts
COL5A2	0	2.19489	0.64	0.039	0	Fibroblasts
CXCL14	0	2.15876	0.394	0.021	0	Fibroblasts
MEG3	0	2.1543	0.545	0.027	0	Fibroblasts
SNED1	0	2.15404	0.631	0.167	0	Fibroblasts
FBN1	0	2.14744	0.629	0.064	0	Fibroblasts
COL15A1	0	2.13828	0.593	0.078	0	Fibroblasts
COL5A1	0	2.12252	0.619	0.042	0	Fibroblasts
PDGFRB	0	2.10496	0.677	0.02	0	Fibroblasts
AKAP12	0	2.07596	0.635	0.078	0	Fibroblasts
NR2F2	0	2.06426	0.715	0.147	0	Fibroblasts
LAMA4	0	2.05724	0.657	0.053	0	Fibroblasts
PRICKLE1	0	2.05402	0.569	0.081	0	Fibroblasts
APBB2	0	2.04276	0.695	0.15	0	Fibroblasts
FSTL1	0	2.01016	0.663	0.104	0	Fibroblasts
PDE7B	0	2.0084	0.603	0.133	0	Fibroblasts
ROBO2	0	1.99488	0.417	0.024	0	Fibroblasts
LIMA1	0	1.99237	0.72	0.257	0	Fibroblasts
MMP2	0	1.99136	0.542	0.037	0	Fibroblasts
COL4A2	0	1.98948	0.673	0.075	0	Fibroblasts
CLDN11	0	1.98533	0.552	0.024	0	Fibroblasts
PAX3	0	1.98102	0.618	0.013	0	Fibroblasts
COL6A1	0	1.97736	0.64	0.088	0	Fibroblasts
CFH	0	1.93542	0.666	0.181	0	Fibroblasts
MAP1B	0	1.9216	0.605	0.051	0	Fibroblasts
FMN2	0	1.92141	0.503	0.018	0	Fibroblasts
NOS1AP	0	1.92053	0.506	0.099	0	Fibroblasts
PDE10A	0	1.89113	0.49	0.064	0	Fibroblasts
EBF1	0	1.87512	0.607	0.114	0	Fibroblasts
TENM3	0	1.87074	0.51	0.017	0	Fibroblasts
NR2F2-AS1	0	1.85291	0.605	0.11	0	Fibroblasts
VCAN	0	1.84286	0.6	0.085	0	Fibroblasts
SELENOM	0	1.83944	0.728	0.287	0	Fibroblasts
GUCY1A1	0	1.83683	0.589	0.037	0	Fibroblasts
ERBB4	0	1.82973	0.383	0.085	0	Fibroblasts
ROR2	0	1.81792	0.548	0.026	0	Fibroblasts
TIMP2	0	1.8132	0.697	0.199	0	Fibroblasts
COL4A1	0	1.81068	0.617	0.071	0	Fibroblasts
ADAMTS9-AS2	0	1.80365	0.617	0.097	0	Fibroblasts
MYLK	0	1.80341	0.59	0.059	0	Fibroblasts
EFEMP1	0	1.78888	0.455	0.068	0	Fibroblasts
CCDC80	0	1.78664	0.546	0.06	0	Fibroblasts
LHFPL6	0	1.78384	0.587	0.112	0	Fibroblasts
LRP1	0	1.78266	0.652	0.131	0	Fibroblasts
SFRP4	0	1.77578	0.314	0.009	0	Fibroblasts
ANTXR1	0	1.76535	0.608	0.085	0	Fibroblasts
SEPTIN11	0	1.76422	0.652	0.207	0	Fibroblasts
CSRP2	0	1.76339	0.586	0.104	0	Fibroblasts
ENOX1	0	1.75536	0.486	0.053	0	Fibroblasts
ADAMTS1	0	1.7546	0.5	0.073	0	Fibroblasts
RBPMS	0	1.73301	0.667	0.153	0	Fibroblasts
RCAN2	0	1.7316	0.488	0.04	0	Fibroblasts
LAMP5	0	1.72907	0.464	0.038	0	Fibroblasts
GPC6	0	1.72491	0.305	0.017	0	Fibroblasts
ADAM12	0	1.71665	0.474	0.065	0	Fibroblasts
C11orf96	0	1.71642	0.295	0.028	0	Fibroblasts
CCN1	0	1.70958	0.501	0.107	0	Fibroblasts
PDZRN3	0	1.70657	0.541	0.021	0	Fibroblasts
IFITM3	0	1.70404	0.8	0.34	0	Fibroblasts
DCLK1	0	1.70331	0.515	0.028	0	Fibroblasts
CLMP	0	1.70084	0.544	0.025	0	Fibroblasts
CRABP2	0	1.69711	0.49	0.03	0	Fibroblasts
PID1	0	1.69091	0.527	0.09	0	Fibroblasts
SOD3	0	1.67638	0.502	0.012	0	Fibroblasts
COLEC12	0	1.6759	0.519	0.035	0	Fibroblasts
PRRX2	0	1.67509	0.585	0.029	0	Fibroblasts
DDR2	0	1.6671	0.623	0.096	0	Fibroblasts
PRKD1	0	1.65996	0.556	0.102	0	Fibroblasts
RHOBTB3	0	1.65315	0.618	0.147	0	Fibroblasts
MRVI1	0	1.65289	0.557	0.024	0	Fibroblasts
MXRA8	0	1.64874	0.574	0.015	0	Fibroblasts
ASPN	0	1.64411	0.406	0.018	0	Fibroblasts
EDNRA	0	1.6386	0.585	0.038	0	Fibroblasts
TIMP1	0	1.62946	0.719	0.367	0	Fibroblasts
MIR100HG	0	1.62743	0.517	0.032	0	Fibroblasts
PARD3B	0	1.62714	0.637	0.163	0	Fibroblasts
SVEP1	0	1.62468	0.49	0.018	0	Fibroblasts
PTGER3	0	1.62378	0.516	0.016	0	Fibroblasts
CCN4	0	1.62083	0.523	0.02	0	Fibroblasts
RUNX1T1	0	1.61208	0.605	0.05	0	Fibroblasts
BX284613.2	0	1.6111	0.405	0.078	0	Fibroblasts
RARRES1	0	1.61028	0.583	0.176	0	Fibroblasts
HTRA1	0	1.60981	0.511	0.089	0	Fibroblasts
TEAD1	0	1.60895	0.652	0.158	0	Fibroblasts
ADGRL2	0	1.60783	0.634	0.114	0	Fibroblasts
PHLDB2	0	1.60048	0.605	0.096	0	Fibroblasts
AK5	0	1.60031	0.478	0.041	0	Fibroblasts
SGIP1	0	1.5969	0.484	0.021	0	Fibroblasts
COL10A1	0	1.58589	0.429	0.031	0	Fibroblasts
LTBP1	0	1.58578	0.484	0.071	0	Fibroblasts
LSAMP	0	1.58506	0.475	0.115	0	Fibroblasts
RGS16	0	1.58464	0.331	0.053	0	Fibroblasts
RMST	0	1.57769	0.324	0.01	0	Fibroblasts
PALLD	0	1.57713	0.684	0.202	0	Fibroblasts
SLIT2	0	1.57244	0.49	0.063	0	Fibroblasts
EFNA5	0	1.57164	0.562	0.139	0	Fibroblasts
MRC2	0	1.56845	0.578	0.035	0	Fibroblasts
PAWR	0	1.56634	0.661	0.176	0	Fibroblasts
SPON1	0	1.56604	0.482	0.042	0	Fibroblasts
ADIRF	0	1.55987	0.493	0.18	0	Fibroblasts
CNN3	0	1.55792	0.677	0.177	0	Fibroblasts
TBX3	0	1.55306	0.576	0.015	0	Fibroblasts
GLIPR1	0	1.55251	0.583	0.241	0	Fibroblasts
PAX9	0	1.55015	0.552	0.053	0	Fibroblasts
ITGB5	0	1.54172	0.605	0.098	0	Fibroblasts
FILIP1L	0	1.5375	0.587	0.163	0	Fibroblasts
COL12A1	0	1.53511	0.494	0.03	0	Fibroblasts
TNS3	0	1.5339	0.637	0.189	0	Fibroblasts
SERPINF1	0	1.53278	0.66	0.154	0	Fibroblasts
MYO1B	0	1.52767	0.591	0.112	0	Fibroblasts
CHSY3	0	1.52262	0.456	0.044	0	Fibroblasts
CAVIN1	0	1.52085	0.661	0.128	0	Fibroblasts
DSTN	0	1.51503	0.765	0.435	0	Fibroblasts
THBS2	0	1.51485	0.42	0.01	0	Fibroblasts
TGM2	0	1.51253	0.528	0.118	0	Fibroblasts
ANGPT1	0	1.50937	0.478	0.029	0	Fibroblasts
ZFHX3	0	1.50491	0.646	0.217	0	Fibroblasts
SLC5A3	0	1.50036	0.475	0.178	0	Fibroblasts
SAMD4A	0	1.49963	0.544	0.129	0	Fibroblasts
BEX3	0	1.49925	0.626	0.157	0	Fibroblasts
MEG8	0	1.49626	0.434	0.013	0	Fibroblasts
RNF150	0	1.49608	0.529	0.034	0	Fibroblasts
CPXM2	0	1.49405	0.571	0.117	0	Fibroblasts
FRZB	0	1.49384	0.426	0.016	0	Fibroblasts
CCDC3	0	1.49322	0.543	0.068	0	Fibroblasts
FGFR1	0	1.49164	0.615	0.132	0	Fibroblasts
CSRP1	0	1.47697	0.586	0.174	0	Fibroblasts
SERPINE1	0	1.47497	0.251	0.064	0	Fibroblasts
SMOC2	0	1.4731	0.367	0.041	0	Fibroblasts
BOC	0	1.47045	0.545	0.086	0	Fibroblasts
PTMS	0	1.46626	0.733	0.285	0	Fibroblasts
VIM	0	1.45853	0.915	0.668	0	Fibroblasts
ITGB1	0	1.45124	0.758	0.445	0	Fibroblasts
MYH10	0	1.44241	0.497	0.104	0	Fibroblasts
FRMD6	0	1.44031	0.537	0.073	0	Fibroblasts
ROR1	0	1.43254	0.506	0.055	0	Fibroblasts
ASIP	0	1.43252	0.397	0.017	0	Fibroblasts
IGFBP3	0	1.42796	0.441	0.15	0	Fibroblasts
EHBP1	0	1.42746	0.657	0.306	0	Fibroblasts
SLC7A14-AS1	0	1.42619	0.389	0.013	0	Fibroblasts
GPX3	0	1.42594	0.486	0.055	0	Fibroblasts
COL18A1	0	1.42523	0.568	0.118	0	Fibroblasts
DEPP1	0	1.42352	0.376	0.051	0	Fibroblasts
ISLR	0	1.42093	0.507	0.032	0	Fibroblasts
PBX1	0	1.41232	0.693	0.2	0	Fibroblasts
S100A13	0	1.41062	0.611	0.189	0	Fibroblasts
ADAMTS12	0	1.41052	0.431	0.009	0	Fibroblasts
LYPD6B	0	1.40483	0.396	0.095	0	Fibroblasts
LRRC4C	0	1.4048	0.4	0.051	0	Fibroblasts
ADCY3	0	1.40265	0.561	0.099	0	Fibroblasts
ID4	0	1.40259	0.455	0.063	0	Fibroblasts
TFAP2A	0	1.40197	0.508	0.068	0	Fibroblasts
CAMK2N1	0	1.39178	0.508	0.03	0	Fibroblasts
WDR86	0	1.38718	0.523	0.058	0	Fibroblasts
KIF26B	0	1.38383	0.343	0.06	0	Fibroblasts
SSPN	0	1.38322	0.543	0.094	0	Fibroblasts
PEAK1	0	1.38156	0.668	0.263	0	Fibroblasts
LMOD1	0	1.37983	0.466	0.009	0	Fibroblasts
NID1	0	1.37611	0.536	0.044	0	Fibroblasts
CDKN1C	0	1.37329	0.518	0.111	0	Fibroblasts
DDAH1	0	1.37125	0.458	0.081	0	Fibroblasts
FAT4	0	1.3708	0.472	0.058	0	Fibroblasts
FHL2	0	1.36945	0.583	0.113	0	Fibroblasts
MAGI2	0	1.36578	0.525	0.122	0	Fibroblasts
ACTN1	0	1.36276	0.652	0.228	0	Fibroblasts
MRPS6	0	1.35961	0.582	0.33	0	Fibroblasts
CRIM1	0	1.35358	0.636	0.214	0	Fibroblasts
TNC	0	1.35157	0.459	0.131	0	Fibroblasts
AQP1	0	1.35049	0.615	0.113	0	Fibroblasts
ALDH1A2	0	1.34872	0.514	0.071	0	Fibroblasts
INMT	0	1.34656	0.472	0.024	0	Fibroblasts
SETBP1	0	1.34294	0.632	0.22	0	Fibroblasts
PREX2	0	1.34232	0.558	0.071	0	Fibroblasts
LMNA	0	1.33669	0.763	0.347	0	Fibroblasts
GRAMD2B	0	1.33527	0.564	0.14	0	Fibroblasts
ADAMTS2	0	1.33215	0.509	0.018	0	Fibroblasts
TTC28	0	1.3315	0.676	0.227	0	Fibroblasts
NXN	0	1.33114	0.603	0.165	0	Fibroblasts
DKK3	0	1.32994	0.564	0.058	0	Fibroblasts
SORBS1	0	1.32805	0.462	0.074	0	Fibroblasts
SPART	0	1.32748	0.594	0.193	0	Fibroblasts
LAPTM4A	0	1.32582	0.722	0.392	0	Fibroblasts
PLAC9	0	1.32577	0.466	0.044	0	Fibroblasts
MSRB3	0	1.32527	0.563	0.096	0	Fibroblasts
MT2A	0	1.32491	0.68	0.367	0	Fibroblasts
ST5	0	1.32451	0.599	0.127	0	Fibroblasts
ENPEP	0	1.32426	0.373	0.01	0	Fibroblasts
GJA1	0	1.32403	0.471	0.056	0	Fibroblasts
AC012409.2	0	1.32184	0.345	0.041	0	Fibroblasts
BMP5	0	1.31967	0.322	0.005	0	Fibroblasts
EPB41L2	0	1.31953	0.634	0.165	0	Fibroblasts
PTPRG	0	1.31841	0.652	0.173	0	Fibroblasts
TACC1	0	1.31655	0.702	0.352	0	Fibroblasts
COL14A1	0	1.31575	0.341	0.014	0	Fibroblasts
GLT8D2	0	1.31481	0.537	0.028	0	Fibroblasts
HEG1	0	1.31322	0.566	0.154	0	Fibroblasts
TCEAL4	0	1.31315	0.597	0.208	0	Fibroblasts
HCFC1R1	0	1.30933	0.549	0.139	0	Fibroblasts
ID3	0	1.30699	0.55	0.165	0	Fibroblasts
SEMA3D	0	1.30666	0.342	0.016	0	Fibroblasts
ITGA8	0	1.30661	0.409	0.059	0	Fibroblasts
COL11A1	0	1.30593	0.369	0.006	0	Fibroblasts
ALDH7A1	0	1.30432	0.541	0.122	0	Fibroblasts
TCIM	0	1.30171	0.429	0.095	0	Fibroblasts
KANK2	0	1.30107	0.522	0.052	0	Fibroblasts
NTRK3	0	1.30056	0.33	0.009	0	Fibroblasts
FLNA	0	1.29912	0.689	0.318	0	Fibroblasts
PARVA	0	1.28154	0.63	0.145	0	Fibroblasts
RGS7	0	1.28007	0.302	0.015	0	Fibroblasts
NPAS3	0	1.27725	0.473	0.087	0	Fibroblasts
CACNA1D	0	1.27551	0.479	0.069	0	Fibroblasts
HTRA3	0	1.27437	0.349	0.007	0	Fibroblasts
APP	0	1.27201	0.721	0.288	0	Fibroblasts
PTPRD	0	1.26881	0.365	0.027	0	Fibroblasts
PLXDC2	0	1.26458	0.631	0.227	0	Fibroblasts
SORBS2	0	1.26157	0.535	0.151	0	Fibroblasts
LAMB1	0	1.25832	0.544	0.111	0	Fibroblasts
LTBP2	0	1.25219	0.476	0.042	0	Fibroblasts
EMILIN1	0	1.25129	0.498	0.011	0	Fibroblasts
ADRA2A	0	1.23928	0.418	0.013	0	Fibroblasts
FBXL7	0	1.23526	0.616	0.165	0	Fibroblasts
C8orf34	0	1.23182	0.325	0.019	0	Fibroblasts
MDK	0	1.23044	0.593	0.194	0	Fibroblasts
FMO3	0	1.22984	0.346	0.062	0	Fibroblasts
SEMA5A	0	1.22912	0.506	0.114	0	Fibroblasts
NTM	0	1.21859	0.319	0.015	0	Fibroblasts
SLC7A2	0	1.21621	0.422	0.029	0	Fibroblasts
CRABP1	0	1.21247	0.252	0.005	0	Fibroblasts
ENAH	0	1.20995	0.613	0.166	0	Fibroblasts
DPYSL3	0	1.20938	0.517	0.105	0	Fibroblasts
CYP1B1	0	1.2087	0.4	0.054	0	Fibroblasts
KAZN	0	1.20787	0.621	0.204	0	Fibroblasts
ADGRL3	0	1.20585	0.332	0.027	0	Fibroblasts
CASC15	0	1.20166	0.448	0.061	0	Fibroblasts
CTDSPL	0	1.20076	0.595	0.138	0	Fibroblasts
VGLL3	0	1.20014	0.425	0.02	0	Fibroblasts
PGRMC1	0	1.19875	0.591	0.185	0	Fibroblasts
LOXL2	0	1.1931	0.42	0.052	0	Fibroblasts
PDLIM2	0	1.19214	0.569	0.188	0	Fibroblasts
CDC42BPA	0	1.19082	0.617	0.164	0	Fibroblasts
LMO7	0	1.18899	0.589	0.195	0	Fibroblasts
ANKS1B	0	1.18823	0.442	0.056	0	Fibroblasts
PRR16	0	1.18589	0.326	0.01	0	Fibroblasts
MFAP4	0	1.18219	0.465	0.012	0	Fibroblasts
CTSK	0	1.18183	0.493	0.043	0	Fibroblasts
TCEAL9	0	1.17653	0.557	0.137	0	Fibroblasts
MXRA5	0	1.17528	0.455	0.027	0	Fibroblasts
NEXN	0	1.17044	0.456	0.044	0	Fibroblasts
GRM7	0	1.1671	0.264	0.03	0	Fibroblasts
TMEM176B	0	1.16221	0.525	0.098	0	Fibroblasts
CPXM1	0	1.16069	0.44	0.022	0	Fibroblasts
SAMD5	0	1.15761	0.364	0.041	0	Fibroblasts
AXL	0	1.1562	0.534	0.069	0	Fibroblasts
OSMR	0	1.15309	0.557	0.142	0	Fibroblasts
SH3RF3	0	1.15206	0.524	0.089	0	Fibroblasts
GREM2	0	1.14889	0.368	0.014	0	Fibroblasts
PLOD2	0	1.13765	0.477	0.104	0	Fibroblasts
TMEM176A	0	1.13698	0.468	0.077	0	Fibroblasts
CD63	0	1.13517	0.808	0.558	0	Fibroblasts
CAV1	0	1.13405	0.464	0.13	0	Fibroblasts
ECM2	0	1.13211	0.48	0.028	0	Fibroblasts
ZEB1	0	1.13066	0.673	0.33	0	Fibroblasts
ETV1	0	1.12841	0.425	0.042	0	Fibroblasts
FIGN	0	1.1267	0.445	0.021	0	Fibroblasts
MGARP	0	1.12585	0.351	0.005	0	Fibroblasts
ASAP1	0	1.1258	0.72	0.429	0	Fibroblasts
CARMN	0	1.12062	0.294	0.007	0	Fibroblasts
RNF152	0	1.1174	0.465	0.086	0	Fibroblasts
DAAM2	0	1.11679	0.453	0.011	0	Fibroblasts
TNS1	0	1.11649	0.593	0.155	0	Fibroblasts
KIAA1217	0	1.11239	0.631	0.214	0	Fibroblasts
SIX1	0	1.10956	0.534	0.102	0	Fibroblasts
SELENOP	0	1.10659	0.657	0.196	0	Fibroblasts
RASSF8	0	1.10657	0.53	0.115	0	Fibroblasts
TCF7L2	0	1.10458	0.626	0.216	0	Fibroblasts
TMTC1	0	1.10144	0.501	0.112	0	Fibroblasts
ITSN1	0	1.0981	0.583	0.17	0	Fibroblasts
KCNT2	0	1.09797	0.409	0.026	0	Fibroblasts
SLC44A1	0	1.09756	0.563	0.236	0	Fibroblasts
DMD	0	1.09448	0.41	0.106	0	Fibroblasts
CD248	0	1.09439	0.448	0.01	0	Fibroblasts
GEM	0	1.09184	0.342	0.047	0	Fibroblasts
DST	0	1.08993	0.647	0.211	0	Fibroblasts
FLRT2	0	1.08925	0.388	0.043	0	Fibroblasts
AL031668.2	0	1.08656	0.33	0.008	0	Fibroblasts
GALNT16	0	1.0804	0.385	0.008	0	Fibroblasts
CACNA2D3	0	1.07876	0.275	0.048	0	Fibroblasts
NREP	0	1.07863	0.457	0.063	0	Fibroblasts
APOE	0	1.07487	0.393	0.062	0	Fibroblasts
CACNA2D1	0	1.06961	0.465	0.069	0	Fibroblasts
LRP2	0	1.06583	0.263	0.008	0	Fibroblasts
ABCA8	0	1.06233	0.355	0.005	0	Fibroblasts
GAS1	0	1.05778	0.394	0.039	0	Fibroblasts
ANKH	0	1.05774	0.501	0.237	0	Fibroblasts
ADGRA2	0	1.0524	0.472	0.025	0	Fibroblasts
ARHGAP29	0	1.04802	0.546	0.104	0	Fibroblasts
UBE2E2	0	1.0469	0.61	0.276	0	Fibroblasts
GAS6	0	1.04582	0.531	0.186	0	Fibroblasts
PRLR	0	1.04355	0.289	0.017	0	Fibroblasts
FERMT2	0	1.0384	0.57	0.127	0	Fibroblasts
ZCCHC24	0	1.03792	0.483	0.076	0	Fibroblasts
TRPS1	0	1.03781	0.668	0.333	0	Fibroblasts
FHL1	0	1.0367	0.429	0.046	0	Fibroblasts
PPP1R12B	0	1.03251	0.63	0.281	0	Fibroblasts
GATA2	0	1.02929	0.505	0.051	0	Fibroblasts
ZNF704	0	1.02849	0.479	0.091	0	Fibroblasts
PPFIA2	0	1.02647	0.307	0.008	0	Fibroblasts
PDZD2	0	1.02421	0.496	0.151	0	Fibroblasts
NFIX	0	1.0208	0.553	0.144	0	Fibroblasts
TJP1	0	1.02074	0.616	0.173	0	Fibroblasts
PIEZO2	0	1.01972	0.35	0.029	0	Fibroblasts
PKD2	0	1.01942	0.523	0.159	0	Fibroblasts
CRISPLD1	0	1.01814	0.334	0.047	0	Fibroblasts
UACA	0	1.0157	0.544	0.149	0	Fibroblasts
AASS	0	1.01327	0.503	0.095	0	Fibroblasts
FLNB	0	1.0131	0.565	0.202	0	Fibroblasts
PDLIM7	0	1.01275	0.476	0.091	0	Fibroblasts
ENPP2	0	1.01258	0.411	0.086	0	Fibroblasts
PRXL2A	0	1.01118	0.533	0.169	0	Fibroblasts
TANC1	0	1.01062	0.571	0.167	0	Fibroblasts
DIPK2A	0	1.01052	0.526	0.171	0	Fibroblasts
IFI27	0	1.01009	0.649	0.268	0	Fibroblasts
KIRREL1	0	1.00903	0.478	0.049	0	Fibroblasts
GSC	0	1.009	0.423	0.006	0	Fibroblasts
TBX2	0	1.00725	0.364	0.008	0	Fibroblasts
FHOD3	0	1.00315	0.42	0.052	0	Fibroblasts
LRFN5	0	1.00189	0.282	0.004	0	Fibroblasts
LINC01725	0	1.00139	0.303	0.083	0	Fibroblasts
CCND1	0	0.999998	0.487	0.134	0	Fibroblasts
SIK2	0	0.994556	0.584	0.295	0	Fibroblasts
TPST1	0	0.993693	0.529	0.155	0	Fibroblasts
EGR1	0	0.99187	0.668	0.312	0	Fibroblasts
KCNQ1OT1	0	0.991718	0.453	0.166	0	Fibroblasts
ABI3BP	0	0.991554	0.368	0.022	0	Fibroblasts
PLA2R1	0	0.990712	0.495	0.108	0	Fibroblasts
TCF7L1	0	0.983884	0.561	0.144	0	Fibroblasts
PDLIM3	0	0.98329	0.322	0.027	0	Fibroblasts
SPATS2L	0	0.980804	0.647	0.255	0	Fibroblasts
EID1	0	0.980231	0.724	0.491	0	Fibroblasts
CAVIN3	0	0.97963	0.456	0.079	0	Fibroblasts
SMARCA1	0	0.97867	0.489	0.076	0	Fibroblasts
CYBRD1	0	0.97412	0.5	0.097	0	Fibroblasts
LINC01482	0	0.97212	0.324	0.03	0	Fibroblasts
RND3	0	0.970619	0.492	0.113	0	Fibroblasts
RBFOX2	0	0.969287	0.678	0.273	0	Fibroblasts
INHBA	0	0.968684	0.317	0.013	0	Fibroblasts
JAM3	0	0.96826	0.51	0.076	0	Fibroblasts
MDFIC	0	0.962135	0.616	0.383	0	Fibroblasts
EMP1	0	0.960324	0.525	0.153	0	Fibroblasts
EFHD1	0	0.958881	0.374	0.021	0	Fibroblasts
PRICKLE2	0	0.958193	0.481	0.105	0	Fibroblasts
CAP2	0	0.957642	0.419	0.048	0	Fibroblasts
DCLK2	0	0.956258	0.414	0.049	0	Fibroblasts
CALU	0	0.952976	0.577	0.261	0	Fibroblasts
STARD13	0	0.951719	0.543	0.138	0	Fibroblasts
KANK1	0	0.950235	0.474	0.186	0	Fibroblasts
PTN	0	0.946904	0.364	0.075	0	Fibroblasts
GGT5	0	0.945058	0.371	0.047	0	Fibroblasts
RORB	0	0.944541	0.316	0.026	0	Fibroblasts
RAB34	0	0.94319	0.517	0.125	0	Fibroblasts
IL6ST	0	0.94275	0.701	0.399	0	Fibroblasts
CNTN1	0	0.941794	0.333	0.022	0	Fibroblasts
SLC7A8	0	0.941107	0.384	0.065	0	Fibroblasts
PMP22	0	0.940886	0.514	0.086	0	Fibroblasts
PTPN13	0	0.940095	0.579	0.153	0	Fibroblasts
WNT5A	0	0.937345	0.361	0.047	0	Fibroblasts
LOXL1	0	0.936437	0.43	0.052	0	Fibroblasts
GREM1	0	0.935802	0.276	0.008	0	Fibroblasts
MSC-AS1	0	0.935536	0.496	0.081	0	Fibroblasts
ELN	0	0.934613	0.412	0.087	0	Fibroblasts
TCEAL3	0	0.933611	0.474	0.143	0	Fibroblasts
LXN	0	0.93285	0.405	0.119	0	Fibroblasts
NCKAP5	0	0.927511	0.31	0.078	0	Fibroblasts
PDLIM5	0	0.926413	0.647	0.317	0	Fibroblasts
FMO1	0	0.925346	0.292	0.01	0	Fibroblasts
SLC39A6	0	0.924218	0.487	0.139	0	Fibroblasts
AC083870.1	0	0.921348	0.401	0.047	0	Fibroblasts
DCBLD2	0	0.918103	0.486	0.099	0	Fibroblasts
CEBPD	0	0.917983	0.694	0.344	0	Fibroblasts
NHS	0	0.917983	0.476	0.125	0	Fibroblasts
AC025280.3	0	0.916762	0.26	0.006	0	Fibroblasts
CLU	0	0.914284	0.599	0.216	0	Fibroblasts
YAP1	0	0.911851	0.601	0.163	0	Fibroblasts
WWC2	0	0.911693	0.499	0.126	0	Fibroblasts
AC027288.3	0	0.909886	0.329	0.034	0	Fibroblasts
COL16A1	0	0.90974	0.409	0.034	0	Fibroblasts
FTX	0	0.907019	0.728	0.535	0	Fibroblasts
CLEC11A	0	0.906326	0.443	0.048	0	Fibroblasts
NTRK2	0	0.905328	0.434	0.083	0	Fibroblasts
EFEMP2	0	0.904425	0.45	0.067	0	Fibroblasts
PIK3R1	0	0.904269	0.646	0.408	0	Fibroblasts
GRK5	0	0.90381	0.543	0.224	0	Fibroblasts
PLSCR4	0	0.902385	0.489	0.088	0	Fibroblasts
FBLN5	0	0.900716	0.452	0.057	0	Fibroblasts
MPZL1	0	0.900499	0.533	0.167	0	Fibroblasts
PLEKHH2	0	0.900328	0.439	0.064	0	Fibroblasts
BST2	0	0.898387	0.649	0.407	0	Fibroblasts
MFGE8	0	0.896927	0.344	0.064	0	Fibroblasts
FAM20A	0	0.896359	0.448	0.091	0	Fibroblasts
LGR4	0	0.89447	0.362	0.095	0	Fibroblasts
GLI3	0	0.893707	0.477	0.088	0	Fibroblasts
KLF9	0	0.892039	0.558	0.25	0	Fibroblasts
ZBTB20	0	0.890677	0.783	0.612	0	Fibroblasts
LPP	0	0.889327	0.752	0.515	0	Fibroblasts
NFATC4	0	0.888752	0.443	0.025	0	Fibroblasts
LEPROT	0	0.886049	0.602	0.265	0	Fibroblasts
NDN	0	0.883939	0.46	0.061	0	Fibroblasts
RDH10	0	0.881898	0.459	0.121	0	Fibroblasts
GULP1	0	0.881327	0.449	0.116	0	Fibroblasts
NAV1	0	0.88046	0.464	0.159	0	Fibroblasts
PTK7	0	0.879324	0.449	0.086	0	Fibroblasts
GNAO1	0	0.876953	0.39	0.036	0	Fibroblasts
STK3	0	0.876681	0.642	0.281	0	Fibroblasts
TNFRSF19	0	0.87643	0.375	0.055	0	Fibroblasts
GOLIM4	0	0.875814	0.526	0.17	0	Fibroblasts
PMEPA1	0	0.873822	0.43	0.18	0	Fibroblasts
EVA1B	0	0.87354	0.492	0.134	0	Fibroblasts
MPDZ	0	0.873063	0.493	0.095	0	Fibroblasts
LGALS3BP	0	0.868021	0.562	0.17	0	Fibroblasts
SH3PXD2B	0	0.862413	0.486	0.139	0	Fibroblasts
RGL1	0	0.860282	0.521	0.142	0	Fibroblasts
VCAM1	0	0.859842	0.4	0.044	0	Fibroblasts
RAD21	0	0.859309	0.599	0.361	0	Fibroblasts
FOXC1	0	0.858942	0.471	0.076	0	Fibroblasts
DYNC2H1	0	0.858238	0.496	0.134	0	Fibroblasts
LAMC1	0	0.857939	0.517	0.154	0	Fibroblasts
CD81	0	0.856245	0.743	0.511	0	Fibroblasts
CFI	0	0.855316	0.449	0.103	0	Fibroblasts
MOXD1	0	0.854251	0.284	0.019	0	Fibroblasts
ARHGAP10	0	0.853974	0.472	0.169	0	Fibroblasts
TGFB1I1	0	0.852773	0.39	0.037	0	Fibroblasts
COX7A1	0	0.852764	0.417	0.06	0	Fibroblasts
FAT1	0	0.850396	0.445	0.076	0	Fibroblasts
TPM4	0	0.849621	0.736	0.486	0	Fibroblasts
NAALADL2	0	0.843797	0.527	0.175	0	Fibroblasts
PLS3	0	0.84314	0.497	0.117	0	Fibroblasts
ABCA6	0	0.842142	0.303	0.039	0	Fibroblasts
AP002518.2	0	0.837866	0.29	0.021	0	Fibroblasts
FBLIM1	0	0.837379	0.421	0.054	0	Fibroblasts
SGCE	0	0.83669	0.44	0.069	0	Fibroblasts
EPS8	0	0.834034	0.425	0.209	0	Fibroblasts
LINC00472	0	0.833725	0.421	0.1	0	Fibroblasts
MIR4435-2HG	0	0.833062	0.596	0.299	0	Fibroblasts
LDB2	0	0.832161	0.629	0.111	0	Fibroblasts
SEMA3A	0	0.830494	0.264	0.086	0	Fibroblasts
RGS4	0	0.829223	0.25	0.008	0	Fibroblasts
CXCL12	0	0.82615	0.317	0.042	0	Fibroblasts
LPAR1	0	0.823932	0.428	0.086	0	Fibroblasts
GFRA1	0	0.823758	0.317	0.013	0	Fibroblasts
NR2F1-AS1	0	0.823003	0.363	0.029	0	Fibroblasts
USP53	0	0.822804	0.415	0.237	0	Fibroblasts
SH3D19	0	0.82232	0.539	0.201	0	Fibroblasts
IFI6	0	0.819809	0.526	0.247	0	Fibroblasts
MAP3K20	0	0.819115	0.428	0.139	0	Fibroblasts
CDK6	0	0.818708	0.566	0.331	0	Fibroblasts
OLFML3	0	0.818651	0.367	0.01	0	Fibroblasts
FMO2	0	0.818431	0.347	0.092	0	Fibroblasts
ARHGAP28	0	0.815971	0.319	0.029	0	Fibroblasts
ADAM22	0	0.815759	0.326	0.048	0	Fibroblasts
ST6GAL2	0	0.814986	0.306	0.017	0	Fibroblasts
PPIC	0	0.813976	0.456	0.116	0	Fibroblasts
CYTH3	0	0.813105	0.525	0.15	0	Fibroblasts
ARHGEF17	0	0.812399	0.4	0.05	0	Fibroblasts
GPRC5B	0	0.810053	0.424	0.085	0	Fibroblasts
GPR176	0	0.809857	0.35	0.022	0	Fibroblasts
OSR2	0	0.809162	0.324	0.007	0	Fibroblasts
KLHL29	0	0.80867	0.412	0.091	0	Fibroblasts
CRYAB	0	0.805874	0.316	0.012	0	Fibroblasts
AL138828.1	0	0.804647	0.351	0.039	0	Fibroblasts
FAP	0	0.798588	0.26	0.025	0	Fibroblasts
HNMT	0	0.798104	0.45	0.104	0	Fibroblasts
SPON2	0	0.797558	0.377	0.108	0	Fibroblasts
S100A6	0	0.793782	0.911	0.771	0	Fibroblasts
PCDH18	0	0.793634	0.377	0.005	0	Fibroblasts
EHD2	0	0.792973	0.417	0.058	0	Fibroblasts
AL033504.1	0	0.786443	0.25	0.025	0	Fibroblasts
SEMA3C	0	0.78596	0.388	0.096	0	Fibroblasts
IL15	0	0.785116	0.442	0.134	0	Fibroblasts
MYL6	0	0.784185	0.844	0.723	0	Fibroblasts
MMP19	0	0.782772	0.295	0.024	0	Fibroblasts
AOPEP	0	0.781373	0.661	0.299	0	Fibroblasts
GNG12	0	0.78068	0.508	0.137	0	Fibroblasts
CTIF	0	0.780278	0.443	0.123	0	Fibroblasts
RASAL2	0	0.77985	0.537	0.195	0	Fibroblasts
NUCKS1	0	0.778157	0.735	0.5	0	Fibroblasts
TMEM98	0	0.777384	0.434	0.069	0	Fibroblasts
PDGFRL	0	0.775868	0.347	0.013	0	Fibroblasts
TNFRSF12A	0	0.774092	0.279	0.058	0	Fibroblasts
RNF144A	0	0.77198	0.434	0.105	0	Fibroblasts
PTK2	0	0.771686	0.661	0.25	0	Fibroblasts
SERPINH1	0	0.771387	0.446	0.088	0	Fibroblasts
PXDN	0	0.769914	0.413	0.082	0	Fibroblasts
PHLDB1	0	0.76942	0.401	0.046	0	Fibroblasts
SESN3	0	0.769097	0.552	0.257	0	Fibroblasts
ROCK2	0	0.768684	0.622	0.309	0	Fibroblasts
RERG	0	0.768045	0.289	0.074	0	Fibroblasts
GSTM3	0	0.767472	0.423	0.072	0	Fibroblasts
SUGCT	0	0.766496	0.301	0.051	0	Fibroblasts
NR4A3	0	0.764786	0.44	0.217	0	Fibroblasts
EPHB6	0	0.762162	0.389	0.084	0	Fibroblasts
MICOS10	0	0.76204	0.666	0.429	0	Fibroblasts
GREB1L	0	0.761994	0.27	0.03	0	Fibroblasts
CUL4B	0	0.761554	0.426	0.136	0	Fibroblasts
KALRN	0	0.761136	0.391	0.081	0	Fibroblasts
RRAS	0	0.7604	0.43	0.124	0	Fibroblasts
PEBP1	0	0.757388	0.703	0.466	0	Fibroblasts
TMEM119	0	0.756295	0.345	0.005	0	Fibroblasts
FER	0	0.755757	0.594	0.284	0	Fibroblasts
AGAP1	0	0.755651	0.599	0.218	0	Fibroblasts
NR2F1	0	0.754369	0.307	0.015	0	Fibroblasts
PPFIBP1	0	0.754093	0.538	0.167	0	Fibroblasts
PDE5A	0	0.754011	0.315	0.088	0	Fibroblasts
DIP2C	0	0.753318	0.507	0.165	0	Fibroblasts
LHFPL2	0	0.753236	0.416	0.098	0	Fibroblasts
ARID5B	0	0.753088	0.713	0.458	0	Fibroblasts
TINAGL1	0	0.752789	0.259	0.078	0	Fibroblasts
NUPR1	0	0.748906	0.56	0.152	0	Fibroblasts
TRPM3	0	0.74797	0.271	0.026	0	Fibroblasts
AMOTL2	0	0.744569	0.375	0.05	0	Fibroblasts
SOX5	0	0.744492	0.34	0.181	0	Fibroblasts
ARHGAP42	0	0.7442	0.319	0.113	0	Fibroblasts
VSTM4	0	0.739021	0.304	0.022	0	Fibroblasts
MPPED2	0	0.73826	0.357	0.068	0	Fibroblasts
CTSL	0	0.738135	0.507	0.158	0	Fibroblasts
DOCK1	0	0.737032	0.59	0.188	0	Fibroblasts
PRKCA	0	0.736841	0.606	0.281	0	Fibroblasts
RAI14	0	0.736455	0.514	0.169	0	Fibroblasts
GPX8	0	0.736215	0.402	0.055	0	Fibroblasts
NORAD	0	0.736074	0.611	0.327	0	Fibroblasts
EXT1	0	0.735653	0.619	0.344	0	Fibroblasts
MYO10	0	0.733013	0.425	0.147	0	Fibroblasts
TPBG	0	0.732264	0.428	0.088	0	Fibroblasts
SLC14A2-AS1	0	0.732089	0.284	0.005	0	Fibroblasts
FMOD	0	0.72727	0.372	0.014	0	Fibroblasts
DTWD1	0	0.727263	0.493	0.182	0	Fibroblasts
LDHA	0	0.726599	0.677	0.48	0	Fibroblasts
FARP1	0	0.725338	0.516	0.159	0	Fibroblasts
PTPRS	0	0.724652	0.462	0.106	0	Fibroblasts
PARD3	0	0.7246	0.651	0.187	0	Fibroblasts
MAFB	0	0.722928	0.412	0.116	0	Fibroblasts
ZHX1	0	0.722681	0.472	0.154	0	Fibroblasts
COPZ2	0	0.722522	0.381	0.083	0	Fibroblasts
NFIA	0	0.719938	0.613	0.273	0	Fibroblasts
MYOF	0	0.718809	0.608	0.22	0	Fibroblasts
PTGIS	0	0.718785	0.299	0.005	0	Fibroblasts
ANXA5	0	0.718648	0.667	0.405	0	Fibroblasts
LRP6	0	0.718079	0.469	0.125	0	Fibroblasts
BARX1	0	0.717266	0.323	0.003	0	Fibroblasts
MBNL2	0	0.716749	0.628	0.373	0	Fibroblasts
MAGED2	0	0.71483	0.52	0.249	0	Fibroblasts
OLFML2B	0	0.713803	0.309	0.03	0	Fibroblasts
SOX4	0	0.71184	0.536	0.193	0	Fibroblasts
AC119674.1	0	0.711412	0.293	0.058	0	Fibroblasts
MYO6	0	0.709485	0.507	0.185	0	Fibroblasts
FKBP10	0	0.709042	0.397	0.034	0	Fibroblasts
JUN	0	0.708928	0.741	0.531	0	Fibroblasts
NFIC	0	0.707138	0.623	0.287	0	Fibroblasts
TWIST2	0	0.706571	0.256	0.006	0	Fibroblasts
LOX	0	0.705791	0.289	0.047	0	Fibroblasts
VCL	0	0.703121	0.562	0.218	0	Fibroblasts
COL8A2	0	0.701718	0.336	0.015	0	Fibroblasts
TGFBI	0	0.700505	0.333	0.086	0	Fibroblasts
SERPINE2	0	0.698623	0.291	0.05	0	Fibroblasts
CLMN	0	0.698427	0.374	0.155	0	Fibroblasts
CYP7B1	0	0.697678	0.33	0.053	0	Fibroblasts
MGST3	0	0.69755	0.624	0.366	0	Fibroblasts
MIR99AHG	0	0.695441	0.36	0.111	0	Fibroblasts
ADCY2	0	0.694539	0.305	0.061	0	Fibroblasts
AHNAK	0	0.693168	0.753	0.51	0	Fibroblasts
FAM3C	0	0.690578	0.523	0.261	0	Fibroblasts
MAP1LC3A	0	0.686705	0.426	0.096	0	Fibroblasts
PBX3	0	0.686276	0.543	0.219	0	Fibroblasts
FMNL2	0	0.684453	0.508	0.2	0	Fibroblasts
TLE1	0	0.684298	0.493	0.192	0	Fibroblasts
MEST	0	0.6825	0.321	0.032	0	Fibroblasts
OAF	0	0.68163	0.406	0.094	0	Fibroblasts
RUNX2	0	0.68114	0.505	0.261	0	Fibroblasts
FAM110B	0	0.680999	0.344	0.055	0	Fibroblasts
SBSPON	0	0.680541	0.269	0.006	0	Fibroblasts
DANT2	0	0.678396	0.428	0.11	0	Fibroblasts
NHSL2	0	0.678153	0.423	0.078	0	Fibroblasts
NMD3	0	0.677892	0.435	0.163	0	Fibroblasts
HDAC9	0	0.67774	0.545	0.222	0	Fibroblasts
MXRA7	0	0.675554	0.473	0.17	0	Fibroblasts
PKIG	0	0.67519	0.478	0.132	0	Fibroblasts
TFAP2B	0	0.675137	0.308	0.004	0	Fibroblasts
ZNF618	0	0.673803	0.418	0.084	0	Fibroblasts
DZIP1	0	0.671983	0.364	0.024	0	Fibroblasts
LRRC17	0	0.670855	0.33	0.045	0	Fibroblasts
MRGPRF	0	0.669283	0.309	0.004	0	Fibroblasts
OMD	0	0.668593	0.278	0.016	0	Fibroblasts
SYNPO	0	0.667766	0.37	0.083	0	Fibroblasts
SVIL	0	0.666482	0.572	0.26	0	Fibroblasts
MAGI2-AS3	0	0.665402	0.419	0.071	0	Fibroblasts
FAM114A1	0	0.665214	0.448	0.141	0	Fibroblasts
FXYD1	0	0.664607	0.265	0.047	0	Fibroblasts
SH3RF1	0	0.664386	0.453	0.154	0	Fibroblasts
SLC6A6	0	0.664246	0.545	0.274	0	Fibroblasts
PTPRM	0	0.66421	0.603	0.235	0	Fibroblasts
CTSF	0	0.661831	0.4	0.091	0	Fibroblasts
RNASE4	0	0.661826	0.355	0.057	0	Fibroblasts
CALCRL	0	0.660569	0.415	0.107	0	Fibroblasts
PDLIM4	0	0.659292	0.399	0.078	0	Fibroblasts
ANXA2	0	0.658753	0.77	0.492	0	Fibroblasts
ZNF521	0	0.656798	0.43	0.07	0	Fibroblasts
CTTN	0	0.655828	0.512	0.15	0	Fibroblasts
NR4A1	0	0.655341	0.57	0.311	0	Fibroblasts
DHRS3	0	0.654311	0.465	0.22	0	Fibroblasts
TANC2	0	0.652959	0.538	0.234	0	Fibroblasts
SAMD11	0	0.652859	0.311	0.009	0	Fibroblasts
GNG4	0	0.652117	0.284	0.03	0	Fibroblasts
MAP4	0	0.651299	0.625	0.356	0	Fibroblasts
FRY	0	0.651065	0.473	0.185	0	Fibroblasts
ARMC9	0	0.650742	0.374	0.105	0	Fibroblasts
TCF4	0	0.649284	0.698	0.328	0	Fibroblasts
A2M	0	0.648582	0.494	0.205	0	Fibroblasts
C14orf39	0	0.648494	0.31	0.054	0	Fibroblasts
PDS5B	0	0.647562	0.594	0.33	0	Fibroblasts
VASN	0	0.647271	0.353	0.027	0	Fibroblasts
ADAM33	0	0.646413	0.33	0.005	0	Fibroblasts
COL27A1	0	0.645917	0.299	0.033	0	Fibroblasts
TRPC1	0	0.645392	0.394	0.074	0	Fibroblasts
RARB	0	0.644093	0.368	0.091	0	Fibroblasts
CAMSAP2	0	0.643731	0.491	0.16	0	Fibroblasts
DPYSL2	0	0.642932	0.493	0.154	0	Fibroblasts
SOCS3	0	0.642365	0.553	0.324	0	Fibroblasts
AUTS2	0	0.642288	0.659	0.323	0	Fibroblasts
PPP1R12A	0	0.642126	0.701	0.5	0	Fibroblasts
CTNNAL1	0	0.641851	0.478	0.163	0	Fibroblasts
MYO1C	0	0.640364	0.459	0.147	0	Fibroblasts
PDGFD	0	0.639508	0.322	0.089	0	Fibroblasts
PLXNA2	0	0.638486	0.37	0.129	0	Fibroblasts
NBEAL1	0	0.636389	0.566	0.282	0	Fibroblasts
AHI1	0	0.63509	0.578	0.303	0	Fibroblasts
ECM1	0	0.634354	0.303	0.014	0	Fibroblasts
UGP2	0	0.634307	0.591	0.37	0	Fibroblasts
LTBP3	0	0.633981	0.486	0.181	0	Fibroblasts
LAMB2	0	0.633821	0.412	0.107	0	Fibroblasts
MINDY2	0	0.63264	0.508	0.245	0	Fibroblasts
NPAS2	0	0.630261	0.373	0.107	0	Fibroblasts
SCARB2	0	0.630113	0.516	0.23	0	Fibroblasts
TFAP2C	0	0.62985	0.356	0.062	0	Fibroblasts
TSPAN9	0	0.626133	0.415	0.115	0	Fibroblasts
KCTD1	0	0.625131	0.416	0.116	0	Fibroblasts
ABI2	0	0.62358	0.513	0.204	0	Fibroblasts
CNTLN	0	0.620943	0.447	0.146	0	Fibroblasts
PRSS23	0	0.62049	0.539	0.247	0	Fibroblasts
MMP14	0	0.619613	0.356	0.082	0	Fibroblasts
SORBS3	0	0.618994	0.404	0.134	0	Fibroblasts
PEAR1	0	0.618363	0.346	0.027	0	Fibroblasts
UGGT2	0	0.618034	0.483	0.189	0	Fibroblasts
OXR1	0	0.616495	0.521	0.313	0	Fibroblasts
SDC2	0	0.616103	0.359	0.07	0	Fibroblasts
SEC31A	0	0.615276	0.638	0.388	0	Fibroblasts
SEPTIN7	0	0.614377	0.743	0.565	0	Fibroblasts
MINDY4	0	0.613699	0.357	0.058	0	Fibroblasts
BMPR1A	0	0.613099	0.506	0.172	0	Fibroblasts
PLEKHA4	0	0.612099	0.31	0.041	0	Fibroblasts
NCKAP1	0	0.610988	0.518	0.163	0	Fibroblasts
WLS	0	0.610986	0.444	0.127	0	Fibroblasts
FLG-AS1	0	0.607236	0.287	0.028	0	Fibroblasts
HEPH	0	0.606754	0.331	0.007	0	Fibroblasts
RHOB	0	0.60483	0.507	0.247	0	Fibroblasts
DNM1	0	0.604669	0.355	0.044	0	Fibroblasts
TSPAN4	0	0.604359	0.448	0.119	0	Fibroblasts
RECK	0	0.604051	0.392	0.074	0	Fibroblasts
SNAI2	0	0.603895	0.329	0.037	0	Fibroblasts
IER5L	0	0.603046	0.416	0.136	0	Fibroblasts
PODN	0	0.60235	0.323	0.009	0	Fibroblasts
CEP112	0	0.60228	0.457	0.124	0	Fibroblasts
TUBB6	0	0.601921	0.428	0.114	0	Fibroblasts
FADS2	0	0.601803	0.324	0.032	0	Fibroblasts
WTIP	0	0.601341	0.331	0.054	0	Fibroblasts
SPSB1	0	0.600999	0.386	0.132	0	Fibroblasts
MPRIP	0	0.60052	0.514	0.266	0	Fibroblasts
ITGAV	0	0.599002	0.496	0.213	0	Fibroblasts
PIGN	0	0.598763	0.379	0.183	0	Fibroblasts
EPN2	0	0.597595	0.503	0.201	0	Fibroblasts
ATRNL1	0	0.595339	0.265	0.026	0	Fibroblasts
AC005237.1	0	0.595322	0.281	0.05	0	Fibroblasts
CHN1	0	0.59494	0.306	0.082	0	Fibroblasts
NFE2L1	0	0.59479	0.477	0.203	0	Fibroblasts
ITGA1	0	0.593427	0.411	0.124	0	Fibroblasts
TMEM47	0	0.592276	0.333	0.041	0	Fibroblasts
ESR1	0	0.591829	0.303	0.103	0	Fibroblasts
DOCK7	0	0.589093	0.478	0.168	0	Fibroblasts
NET1	0	0.588861	0.343	0.163	0	Fibroblasts
GADD45B	0	0.588582	0.496	0.3	0	Fibroblasts
JAG1	0	0.588467	0.334	0.128	0	Fibroblasts
NFIB	0	0.586742	0.649	0.216	0	Fibroblasts
TNS2	0	0.58666	0.35	0.067	0	Fibroblasts
C1orf122	0	0.586548	0.467	0.223	0	Fibroblasts
ADGRA3	0	0.581942	0.368	0.075	0	Fibroblasts
SEPTIN10	0	0.580249	0.453	0.136	0	Fibroblasts
TFPI	0	0.577837	0.354	0.068	0	Fibroblasts
CLIC4	0	0.577446	0.532	0.235	0	Fibroblasts
PCDH7	0	0.576623	0.317	0.105	0	Fibroblasts
KCTD10	0	0.575869	0.379	0.092	0	Fibroblasts
FBXO17	0	0.572943	0.331	0.034	0	Fibroblasts
LATS2	0	0.571075	0.44	0.151	0	Fibroblasts
TCF12	0	0.570289	0.699	0.495	0	Fibroblasts
CYB5R3	0	0.569067	0.521	0.243	0	Fibroblasts
SLC38A2	0	0.56715	0.659	0.451	0	Fibroblasts
TTC3	0	0.566705	0.647	0.443	0	Fibroblasts
AMOTL1	0	0.566654	0.377	0.085	0	Fibroblasts
ZNF423	0	0.566602	0.337	0.047	0	Fibroblasts
GPNMB	0	0.565371	0.42	0.087	0	Fibroblasts
SPTSSA	0	0.565023	0.414	0.159	0	Fibroblasts
TRIO	0	0.564711	0.593	0.307	0	Fibroblasts
ALX4	0	0.564682	0.291	0.004	0	Fibroblasts
OSMR-AS1	0	0.564486	0.318	0.071	0	Fibroblasts
SOBP	0	0.563933	0.381	0.09	0	Fibroblasts
ZYX	0	0.563732	0.476	0.206	0	Fibroblasts
PLPP4	0	0.563709	0.263	0.004	0	Fibroblasts
RCN1	0	0.56344	0.464	0.191	0	Fibroblasts
GLIS3	0	0.563174	0.498	0.194	0	Fibroblasts
RCAN1	0	0.561456	0.298	0.113	0	Fibroblasts
GNA11	0	0.560502	0.434	0.121	0	Fibroblasts
MARK1	0	0.560034	0.383	0.111	0	Fibroblasts
SH3PXD2A	0	0.558804	0.457	0.178	0	Fibroblasts
C1orf54	0	0.558479	0.377	0.088	0	Fibroblasts
ASPH	0	0.557951	0.581	0.274	0	Fibroblasts
ZFAND5	0	0.556017	0.609	0.362	0	Fibroblasts
ARHGEF10	0	0.555419	0.377	0.088	0	Fibroblasts
TEX2	0	0.554749	0.368	0.109	0	Fibroblasts
CBX5	0	0.553885	0.518	0.253	0	Fibroblasts
NBEA	0	0.553885	0.547	0.217	0	Fibroblasts
SESTD1	0	0.553131	0.497	0.205	0	Fibroblasts
C14orf132	0	0.553104	0.297	0.033	0	Fibroblasts
SPTBN1	0	0.552606	0.619	0.299	0	Fibroblasts
NECTIN3	0	0.552328	0.359	0.08	0	Fibroblasts
NOVA1	0	0.552206	0.253	0.035	0	Fibroblasts
NCS1	0	0.551411	0.346	0.057	0	Fibroblasts
WASL	0	0.54869	0.504	0.214	0	Fibroblasts
MACF1	0	0.547687	0.728	0.528	0	Fibroblasts
PYGO1	0	0.546601	0.291	0.016	0	Fibroblasts
TUBB	0	0.546209	0.57	0.343	0	Fibroblasts
PEA15	0	0.545427	0.405	0.136	0	Fibroblasts
PRKAR1A	0	0.54518	0.598	0.337	0	Fibroblasts
NFYB	0	0.545157	0.411	0.165	0	Fibroblasts
PTTG1IP	0	0.544176	0.554	0.277	0	Fibroblasts
ARHGEF28	0	0.543664	0.402	0.163	0	Fibroblasts
PLEKHA5	0	0.54323	0.628	0.253	0	Fibroblasts
TIAM2	0	0.543193	0.469	0.22	0	Fibroblasts
FTO	0	0.542886	0.586	0.345	0	Fibroblasts
STX18	0	0.542843	0.471	0.21	0	Fibroblasts
MICU3	0	0.5427	0.357	0.087	0	Fibroblasts
ARHGAP21	0	0.541975	0.534	0.227	0	Fibroblasts
TSPAN11	0	0.541607	0.26	0.01	0	Fibroblasts
C1orf198	0	0.541577	0.293	0.04	0	Fibroblasts
JAM2	0	0.535075	0.361	0.066	0	Fibroblasts
FZD2	0	0.534874	0.304	0.022	0	Fibroblasts
MICAL2	0	0.534595	0.385	0.15	0	Fibroblasts
CMBL	0	0.534444	0.303	0.045	0	Fibroblasts
IL1R1	0	0.53336	0.483	0.172	0	Fibroblasts
SCMH1	0	0.533332	0.556	0.283	0	Fibroblasts
ABCA1	0	0.531278	0.477	0.141	0	Fibroblasts
CD151	0	0.531173	0.459	0.198	0	Fibroblasts
DENND5B	0	0.528736	0.429	0.147	0	Fibroblasts
DAPK1	0	0.527677	0.374	0.14	0	Fibroblasts
DYNLL1	0	0.527012	0.727	0.527	0	Fibroblasts
EPSTI1	0	0.526332	0.497	0.253	0	Fibroblasts
LDLRAD3	0	0.524829	0.33	0.098	0	Fibroblasts
KITLG	0	0.524752	0.373	0.116	0	Fibroblasts
SGCD	0	0.524432	0.299	0.034	0	Fibroblasts
ATF3	0	0.524168	0.454	0.251	0	Fibroblasts
TLN1	0	0.523624	0.636	0.402	0	Fibroblasts
SEMA4A	0	0.521488	0.287	0.177	0	Fibroblasts
BACE1	0	0.52114	0.344	0.065	0	Fibroblasts
TNRC6A	0	0.520993	0.636	0.412	0	Fibroblasts
DNAJB4	0	0.519948	0.343	0.084	0	Fibroblasts
TNFAIP6	0	0.519799	0.282	0.025	0	Fibroblasts
SLC16A2	0	0.519754	0.275	0.029	0	Fibroblasts
AF117829.1	0	0.519547	0.407	0.167	0	Fibroblasts
TPT1-AS1	0	0.519431	0.478	0.221	0	Fibroblasts
SMAD9	0	0.519423	0.304	0.052	0	Fibroblasts
RRBP1	0	0.518793	0.643	0.351	0	Fibroblasts
DLG2	0	0.51778	0.294	0.142	0	Fibroblasts
ABL1	0	0.517145	0.538	0.279	0	Fibroblasts
SBDS	0	0.516012	0.54	0.311	0	Fibroblasts
PHPT1	0	0.514175	0.549	0.326	0	Fibroblasts
MYADM	0	0.51251	0.49	0.244	0	Fibroblasts
MRFAP1	0	0.512443	0.583	0.339	0	Fibroblasts
MARCKS	0	0.512012	0.567	0.287	0	Fibroblasts
ITPRIPL2	0	0.511365	0.377	0.146	0	Fibroblasts
PRTG	0	0.510407	0.269	0.025	0	Fibroblasts
DIO3OS	0	0.509707	0.261	0.003	0	Fibroblasts
GXYLT2	0	0.508607	0.324	0.08	0	Fibroblasts
SPARCL1	0	0.508586	0.343	0.165	0	Fibroblasts
FKBP9	0	0.508576	0.387	0.112	0	Fibroblasts
DNAJC15	0	0.506496	0.569	0.339	0	Fibroblasts
ARRDC3	0	0.506488	0.462	0.25	0	Fibroblasts
FSTL3	0	0.505892	0.287	0.022	0	Fibroblasts
MERTK	0	0.505438	0.278	0.1	0	Fibroblasts
MAP4K3	0	0.505304	0.546	0.282	0	Fibroblasts
LINC01278	0	0.503483	0.453	0.204	0	Fibroblasts
STAT2	0	0.502288	0.517	0.25	0	Fibroblasts
ANO6	0	0.501215	0.555	0.288	0	Fibroblasts
PTPN14	0	0.500505	0.432	0.134	0	Fibroblasts
FOS	0	0.499145	0.819	0.64	0	Fibroblasts
BMPR2	0	0.498291	0.616	0.323	0	Fibroblasts
SPIN1	0	0.498241	0.476	0.21	0	Fibroblasts
SLC9A3R2	0	0.497906	0.439	0.13	0	Fibroblasts
MITF	0	0.497187	0.312	0.076	0	Fibroblasts
CAPS2	0	0.496922	0.335	0.112	0	Fibroblasts
ATP10D	0	0.49668	0.403	0.16	0	Fibroblasts
FRMD4A	0	0.495929	0.299	0.185	0	Fibroblasts
ARHGEF12	0	0.495736	0.547	0.246	0	Fibroblasts
FGF2	0	0.494749	0.283	0.026	0	Fibroblasts
IFI27L2	0	0.4946	0.5	0.282	0	Fibroblasts
NENF	0	0.49405	0.527	0.282	0	Fibroblasts
MEIS3	0	0.493838	0.295	0.018	0	Fibroblasts
TMEM263	0	0.493296	0.474	0.231	0	Fibroblasts
SHOX2	0	0.49265	0.255	0.014	0	Fibroblasts
GINM1	0	0.491994	0.49	0.228	0	Fibroblasts
PTGR1	0	0.49144	0.395	0.116	0	Fibroblasts
TRIP6	0	0.490867	0.395	0.12	0	Fibroblasts
RBP1	0	0.490641	0.36	0.092	0	Fibroblasts
VGLL4	0	0.48987	0.592	0.298	0	Fibroblasts
PRNP	0	0.489347	0.492	0.255	0	Fibroblasts
REXO2	0	0.488911	0.507	0.257	0	Fibroblasts
TCAF1	0	0.48829	0.386	0.138	0	Fibroblasts
RNF217	0	0.488277	0.376	0.131	0	Fibroblasts
SEPTIN2	0	0.487939	0.635	0.415	0	Fibroblasts
SNHG18	0	0.487822	0.317	0.071	0	Fibroblasts
NCOA7	0	0.487704	0.629	0.383	0	Fibroblasts
THRB	0	0.48749	0.325	0.1	0	Fibroblasts
PLTP	0	0.485932	0.411	0.112	0	Fibroblasts
CRYBG3	0	0.484566	0.38	0.176	0	Fibroblasts
SYNGR1	0	0.483653	0.41	0.143	0	Fibroblasts
RBMS1	0	0.483532	0.663	0.441	0	Fibroblasts
MYL6B	0	0.482313	0.387	0.154	0	Fibroblasts
RNF180	0	0.482227	0.295	0.084	0	Fibroblasts
RASSF8-AS1	0	0.481913	0.31	0.057	0	Fibroblasts
CAPZB	0	0.481299	0.702	0.524	0	Fibroblasts
DDAH2	0	0.478858	0.41	0.175	0	Fibroblasts
IL11RA	0	0.478618	0.264	0.036	0	Fibroblasts
POGLUT3	0	0.478489	0.346	0.086	0	Fibroblasts
KIF13A	0	0.476875	0.513	0.207	0	Fibroblasts
CNN2	0	0.476698	0.553	0.322	0	Fibroblasts
LIMCH1	0	0.476205	0.31	0.123	0	Fibroblasts
APOL1	0	0.475849	0.363	0.138	0	Fibroblasts
PRDM5	0	0.475501	0.312	0.06	0	Fibroblasts
FBXL2	0	0.475426	0.342	0.091	0	Fibroblasts
PPIB	0	0.475286	0.667	0.51	0	Fibroblasts
SPRY1	0	0.474849	0.468	0.168	0	Fibroblasts
VEGFA	0	0.474565	0.389	0.139	0	Fibroblasts
CD302	0	0.474041	0.481	0.194	0	Fibroblasts
THRA	0	0.473589	0.365	0.114	0	Fibroblasts
CD59	0	0.473428	0.651	0.34	0	Fibroblasts
MDFI	0	0.472124	0.272	0.043	0	Fibroblasts
CHRD	0	0.471821	0.267	0.005	0	Fibroblasts
HDAC4	0	0.471354	0.515	0.297	0	Fibroblasts
SAV1	0	0.470973	0.413	0.151	0	Fibroblasts
TBC1D12	0	0.4705	0.343	0.115	0	Fibroblasts
CDC42EP5	0	0.470383	0.438	0.118	0	Fibroblasts
ZFYVE9	0	0.469323	0.396	0.133	0	Fibroblasts
SGCB	0	0.468976	0.322	0.064	0	Fibroblasts
FBLN2	0	0.468839	0.278	0.04	0	Fibroblasts
CFB	0	0.468182	0.348	0.105	0	Fibroblasts
MORF4L2	0	0.468145	0.596	0.386	0	Fibroblasts
NIPAL2	0	0.467091	0.367	0.145	0	Fibroblasts
NES	0	0.466486	0.259	0.036	0	Fibroblasts
GSN	0	0.46581	0.683	0.3	0	Fibroblasts
RHOQ	0	0.465625	0.483	0.23	0	Fibroblasts
LARGE1	0	0.465581	0.397	0.178	0	Fibroblasts
BMERB1	0	0.464896	0.419	0.166	0	Fibroblasts
DYNC1LI2	0	0.464308	0.503	0.264	0	Fibroblasts
PER3	0	0.463447	0.356	0.152	0	Fibroblasts
P3H3	0	0.462483	0.295	0.034	0	Fibroblasts
NRP1	0	0.462352	0.471	0.135	0	Fibroblasts
HIF1A	0	0.462031	0.615	0.396	0	Fibroblasts
EGFR	0	0.461402	0.54	0.158	0	Fibroblasts
CRTAP	0	0.460692	0.419	0.205	0	Fibroblasts
ACSS3	0	0.460531	0.257	0.049	0	Fibroblasts
RAPH1	0	0.459708	0.393	0.159	0	Fibroblasts
NEO1	0	0.459138	0.392	0.127	0	Fibroblasts
C1QTNF4	0	0.458841	0.257	0.015	0	Fibroblasts
HOMER1	0	0.457529	0.349	0.132	0	Fibroblasts
SYNE1	0	0.457115	0.629	0.346	0	Fibroblasts
TWSG1	0	0.456484	0.369	0.118	0	Fibroblasts
RHOU	0	0.456241	0.286	0.096	0	Fibroblasts
DICER1	0	0.45482	0.544	0.307	0	Fibroblasts
PRKAR2B	0	0.454503	0.308	0.064	0	Fibroblasts
UGDH	0	0.454473	0.343	0.141	0	Fibroblasts
BTBD3	0	0.453966	0.311	0.092	0	Fibroblasts
EYA1	0	0.453937	0.365	0.126	0	Fibroblasts
IFIT3	0	0.453846	0.293	0.098	0	Fibroblasts
HS6ST1	0	0.4532	0.37	0.142	0	Fibroblasts
PPP2CB	0	0.452572	0.496	0.227	0	Fibroblasts
TBL1XR1	0	0.452407	0.634	0.468	0	Fibroblasts
CBX1	0	0.451431	0.439	0.184	0	Fibroblasts
GCSH	0	0.450879	0.391	0.153	0	Fibroblasts
TEAD3	0	0.450669	0.334	0.074	0	Fibroblasts
NME4	0	0.450388	0.384	0.164	0	Fibroblasts
ARL3	0	0.450357	0.498	0.217	0	Fibroblasts
MGLL	0	0.449986	0.466	0.226	0	Fibroblasts
RTL8C	0	0.449077	0.347	0.101	0	Fibroblasts
HIC1	0	0.448589	0.264	0.031	0	Fibroblasts
MARVELD1	0	0.448427	0.309	0.059	0	Fibroblasts
SLC22A17	0	0.447409	0.282	0.039	0	Fibroblasts
ATN1	0	0.446472	0.402	0.148	0	Fibroblasts
CHST15	0	0.446131	0.446	0.173	0	Fibroblasts
C2	0	0.444283	0.348	0.082	0	Fibroblasts
PALM2-AKAP2	0	0.443987	0.463	0.238	0	Fibroblasts
PHC2	0	0.443491	0.486	0.213	0	Fibroblasts
PCYOX1	0	0.443133	0.39	0.163	0	Fibroblasts
GOLGA2	0	0.442486	0.466	0.224	0	Fibroblasts
DYNC2LI1	0	0.441045	0.357	0.1	0	Fibroblasts
FBXO32	0	0.440235	0.361	0.202	0	Fibroblasts
DAB2	0	0.43971	0.443	0.109	0	Fibroblasts
ADH5	0	0.438931	0.51	0.274	0	Fibroblasts
HDGFL3	0	0.438101	0.414	0.14	0	Fibroblasts
PLEC	0	0.437874	0.517	0.263	0	Fibroblasts
MIPOL1	0	0.437245	0.34	0.11	0	Fibroblasts
HMGB1	0	0.436994	0.804	0.673	0	Fibroblasts
PURA	0	0.435439	0.545	0.316	0	Fibroblasts
RIN2	0	0.434883	0.467	0.202	0	Fibroblasts
PTPRK	0	0.434769	0.532	0.214	0	Fibroblasts
RILPL1	0	0.433594	0.364	0.112	0	Fibroblasts
EVC	0	0.432599	0.273	0.034	0	Fibroblasts
RAB13	0	0.431376	0.419	0.203	0	Fibroblasts
KIFAP3	0	0.431007	0.472	0.212	0	Fibroblasts
REEP3	0	0.429452	0.494	0.253	0	Fibroblasts
DIXDC1	0	0.429092	0.327	0.079	0	Fibroblasts
PAM	0	0.428414	0.576	0.327	0	Fibroblasts
FAXDC2	0	0.428327	0.298	0.087	0	Fibroblasts
MAP1A	0	0.427897	0.255	0.03	0	Fibroblasts
SNX9	0	0.427817	0.603	0.333	0	Fibroblasts
SULF2	0	0.426805	0.424	0.198	0	Fibroblasts
PTPN21	0	0.426666	0.295	0.054	0	Fibroblasts
CHD9	0	0.42647	0.649	0.429	0	Fibroblasts
NME3	0	0.426385	0.535	0.297	0	Fibroblasts
CALM2	0	0.425896	0.761	0.622	0	Fibroblasts
ANKRD33B	0	0.425623	0.262	0.034	0	Fibroblasts
BDH2	0	0.42504	0.364	0.119	0	Fibroblasts
RTN4	0	0.424824	0.676	0.461	0	Fibroblasts
TULP3	0	0.424764	0.34	0.104	0	Fibroblasts
ASAP2	0	0.424417	0.361	0.136	0	Fibroblasts
MYLIP	0	0.423965	0.483	0.278	0	Fibroblasts
TUBA1A	0	0.423509	0.588	0.332	0	Fibroblasts
NPTN	0	0.421657	0.519	0.268	0	Fibroblasts
AIG1	0	0.42141	0.452	0.225	0	Fibroblasts
LY6E	0	0.421379	0.599	0.401	0	Fibroblasts
SLC39A14	0	0.419708	0.254	0.068	0	Fibroblasts
RABAC1	0	0.419466	0.628	0.423	0	Fibroblasts
WBP1L	0	0.419414	0.434	0.218	0	Fibroblasts
ACSL3	0	0.418871	0.534	0.272	0	Fibroblasts
CDC42EP1	0	0.418797	0.287	0.058	0	Fibroblasts
ATL3	0	0.418074	0.421	0.191	0	Fibroblasts
SEC24D	0	0.41775	0.48	0.252	0	Fibroblasts
AHCYL1	0	0.41763	0.5	0.254	0	Fibroblasts
CACHD1	0	0.41657	0.441	0.159	0	Fibroblasts
CKAP4	0	0.41535	0.383	0.16	0	Fibroblasts
DYNC1I2	0	0.415239	0.546	0.307	0	Fibroblasts
PFN2	0	0.415173	0.33	0.084	0	Fibroblasts
BBS9	0	0.415172	0.538	0.306	0	Fibroblasts
H2AFJ	0	0.414356	0.508	0.261	0	Fibroblasts
PLEKHG2	0	0.414315	0.319	0.146	0	Fibroblasts
CNTNAP3B	0	0.413856	0.272	0.078	0	Fibroblasts
PSD3	0	0.412476	0.434	0.166	0	Fibroblasts
TNRC18	0	0.411448	0.52	0.26	0	Fibroblasts
EIF2AK4	0	0.411144	0.464	0.237	0	Fibroblasts
AF165147.1	0	0.410793	0.298	0.181	0	Fibroblasts
KDELR1	0	0.409716	0.551	0.324	0	Fibroblasts
TERF1	0	0.409246	0.452	0.212	0	Fibroblasts
MAP9	0	0.408365	0.336	0.08	0	Fibroblasts
RUSC2	0	0.408296	0.286	0.069	0	Fibroblasts
ISCU	0	0.407892	0.587	0.4	0	Fibroblasts
CPLANE1	0	0.405837	0.432	0.183	0	Fibroblasts
MSRB2	0	0.405619	0.395	0.17	0	Fibroblasts
ASAP3	0	0.405068	0.281	0.053	0	Fibroblasts
TMEM14C	0	0.404591	0.517	0.287	0	Fibroblasts
USP31	0	0.404253	0.323	0.119	0	Fibroblasts
AKR7A2	0	0.403923	0.417	0.201	0	Fibroblasts
CCDC71L	0	0.403781	0.305	0.117	0	Fibroblasts
SCARF2	0	0.403762	0.266	0.026	0	Fibroblasts
ILK	0	0.403047	0.447	0.207	0	Fibroblasts
PALM	0	0.402591	0.261	0.043	0	Fibroblasts
TMEM30A	0	0.402327	0.471	0.239	0	Fibroblasts
C12orf57	0	0.401574	0.665	0.447	0	Fibroblasts
RNF43	0	0.401326	0.283	0.085	0	Fibroblasts
MYO1E	0	0.401212	0.507	0.217	0	Fibroblasts
POLR2L	0	0.400611	0.621	0.464	0	Fibroblasts
STX18-AS1	0	0.399683	0.302	0.111	0	Fibroblasts
HDLBP	0	0.398342	0.603	0.374	0	Fibroblasts
WFS1	0	0.398307	0.264	0.057	0	Fibroblasts
NCOR2	0	0.398069	0.531	0.302	0	Fibroblasts
SWI5	0	0.396998	0.384	0.157	0	Fibroblasts
CORO1C	0	0.395881	0.424	0.2	0	Fibroblasts
HYI	0	0.395639	0.321	0.115	0	Fibroblasts
PPM1H	0	0.395085	0.291	0.116	0	Fibroblasts
RCN3	0	0.394298	0.266	0.04	0	Fibroblasts
SPATA6	0	0.39417	0.365	0.117	0	Fibroblasts
PRKN	0	0.394159	0.452	0.224	0	Fibroblasts
ZNF503	0	0.394029	0.254	0.075	0	Fibroblasts
CDK2AP1	0	0.39375	0.422	0.172	0	Fibroblasts
PPP2R3A	0	0.393498	0.33	0.121	0	Fibroblasts
PRDX2	0	0.393014	0.596	0.378	0	Fibroblasts
FOSB	0	0.392675	0.693	0.5	0	Fibroblasts
ADI1	0	0.391303	0.465	0.251	0	Fibroblasts
SEC23A	0	0.39118	0.461	0.23	0	Fibroblasts
SLCO3A1	0	0.390982	0.491	0.292	0	Fibroblasts
CDC14B	0	0.389822	0.389	0.154	0	Fibroblasts
NME2	0	0.38933	0.745	0.573	0	Fibroblasts
NTN4	0	0.387888	0.281	0.117	0	Fibroblasts
H1F0	0	0.38766	0.281	0.101	0	Fibroblasts
DCAF6	0	0.387612	0.51	0.282	0	Fibroblasts
TSC22D1	0	0.387445	0.623	0.316	0	Fibroblasts
AKT3	0	0.387262	0.645	0.353	0	Fibroblasts
GNB4	0	0.386443	0.366	0.126	0	Fibroblasts
PLCL1	0	0.38642	0.391	0.168	0	Fibroblasts
RCN2	0	0.386293	0.482	0.259	0	Fibroblasts
CDC42BPB	0	0.386011	0.428	0.185	0	Fibroblasts
PPFIA1	0	0.385776	0.502	0.285	0	Fibroblasts
STAT1	0	0.385588	0.519	0.319	0	Fibroblasts
NEDD4	0	0.384966	0.369	0.132	0	Fibroblasts
C20orf194	0	0.384481	0.505	0.248	0	Fibroblasts
SLC25A27	0	0.384125	0.273	0.058	0	Fibroblasts
SMAD5	0	0.384071	0.43	0.199	0	Fibroblasts
ADCY6	0	0.383512	0.252	0.057	0	Fibroblasts
RORA	0	0.383009	0.66	0.436	0	Fibroblasts
FAM227B	0	0.382893	0.269	0.109	0	Fibroblasts
ARHGEF11	0	0.382822	0.354	0.131	0	Fibroblasts
NDUFC1	0	0.382733	0.559	0.378	0	Fibroblasts
MYO9A	0	0.382654	0.545	0.305	0	Fibroblasts
ARMCX3	0	0.381982	0.412	0.218	0	Fibroblasts
C2orf27A	0	0.381832	0.253	0.076	0	Fibroblasts
MAGED1	0	0.38127	0.454	0.25	0	Fibroblasts
CAV2	0	0.380809	0.317	0.129	0	Fibroblasts
ZNF280D	0	0.380587	0.472	0.252	0	Fibroblasts
SKP1	0	0.380279	0.719	0.562	0	Fibroblasts
TNKS1BP1	0	0.380219	0.329	0.094	0	Fibroblasts
ITGA9-AS1	0	0.3795	0.278	0.068	0	Fibroblasts
FADS1	0	0.379218	0.255	0.051	0	Fibroblasts
MIRLET7BHG	0	0.376942	0.353	0.141	0	Fibroblasts
RHOJ	0	0.376188	0.346	0.058	0	Fibroblasts
CD276	0	0.37547	0.267	0.05	0	Fibroblasts
ATP2A2	0	0.375275	0.564	0.331	0	Fibroblasts
IQCK	0	0.375259	0.314	0.113	0	Fibroblasts
OSBPL1A	0	0.375102	0.394	0.17	0	Fibroblasts
RABGAP1	0	0.37495	0.536	0.312	0	Fibroblasts
NINL	0	0.373988	0.267	0.07	0	Fibroblasts
CHSY1	0	0.373415	0.445	0.232	0	Fibroblasts
ATP6AP2	0	0.372683	0.545	0.345	0	Fibroblasts
DESI2	0	0.371949	0.444	0.216	0	Fibroblasts
FRS2	0	0.371453	0.465	0.235	0	Fibroblasts
SEM1	0	0.370362	0.641	0.445	0	Fibroblasts
SMARCA5	0	0.370173	0.58	0.376	0	Fibroblasts
C1RL	0	0.370173	0.398	0.164	0	Fibroblasts
NT5E	0	0.369394	0.272	0.066	0	Fibroblasts
ADD3	0	0.368608	0.581	0.388	0	Fibroblasts
PLPP1	0	0.368011	0.512	0.212	0	Fibroblasts
RYK	0	0.367709	0.487	0.254	0	Fibroblasts
IFI44L	0	0.36749	0.346	0.11	0	Fibroblasts
SPRED1	0	0.36741	0.419	0.162	0	Fibroblasts
EPB41L3	0	0.367131	0.415	0.087	0	Fibroblasts
ZMAT3	0	0.366874	0.32	0.147	0	Fibroblasts
PWWP3A	0	0.366715	0.368	0.146	0	Fibroblasts
CTSO	0	0.366559	0.322	0.098	0	Fibroblasts
MYO1D	0	0.366537	0.538	0.311	0	Fibroblasts
UBTD2	0	0.366354	0.378	0.155	0	Fibroblasts
FAM126A	0	0.365915	0.366	0.168	0	Fibroblasts
CCDC171	0	0.365775	0.289	0.107	0	Fibroblasts
PTBP2	0	0.365515	0.523	0.303	0	Fibroblasts
AHR	0	0.36446	0.59	0.332	0	Fibroblasts
CBX6	0	0.364451	0.404	0.196	0	Fibroblasts
BCAR1	0	0.363936	0.295	0.083	0	Fibroblasts
IFT43	0	0.36367	0.416	0.173	0	Fibroblasts
TSHZ3	0	0.363139	0.319	0.112	0	Fibroblasts
SSBP3	0	0.362219	0.476	0.264	0	Fibroblasts
HSBP1	0	0.361059	0.554	0.313	0	Fibroblasts
H2AFY2	0	0.360672	0.271	0.062	0	Fibroblasts
PSMB5	0	0.360307	0.476	0.26	0	Fibroblasts
H6PD	0	0.360269	0.389	0.175	0	Fibroblasts
EPDR1	0	0.359554	0.295	0.051	0	Fibroblasts
ARMCX4	0	0.35869	0.338	0.135	0	Fibroblasts
SPIRE1	0	0.358658	0.343	0.129	0	Fibroblasts
SMARCD3	0	0.358376	0.262	0.063	0	Fibroblasts
SMIM14	0	0.357827	0.512	0.261	0	Fibroblasts
NECTIN2	0	0.357822	0.444	0.179	0	Fibroblasts
SNTB2	0	0.356962	0.477	0.239	0	Fibroblasts
TET1	0	0.356272	0.251	0.08	0	Fibroblasts
AL050309.1	0	0.356213	0.409	0.206	0	Fibroblasts
SPECC1L	0	0.355523	0.52	0.29	0	Fibroblasts
ACVR1	0	0.355413	0.395	0.184	0	Fibroblasts
SBF2	0	0.355252	0.641	0.378	0	Fibroblasts
GADD45A	0	0.355236	0.34	0.197	0	Fibroblasts
TUBB2A	0	0.354598	0.26	0.085	0	Fibroblasts
SDC3	0	0.354593	0.266	0.041	0	Fibroblasts
BCAR3	0	0.354495	0.331	0.147	0	Fibroblasts
ENTPD1	0	0.352936	0.343	0.178	0	Fibroblasts
MT1E	0	0.352779	0.419	0.176	0	Fibroblasts
DAAM1	0	0.352773	0.401	0.218	0	Fibroblasts
PGRMC2	0	0.352269	0.395	0.204	0	Fibroblasts
P4HA2	0	0.352076	0.285	0.063	0	Fibroblasts
CFL2	0	0.351641	0.291	0.113	0	Fibroblasts
CHD3	0	0.351066	0.475	0.258	0	Fibroblasts
TNFRSF10D	0	0.350121	0.295	0.149	0	Fibroblasts
AFAP1	0	0.350097	0.357	0.137	0	Fibroblasts
LGALS3	0	0.349933	0.705	0.417	0	Fibroblasts
YWHAQ	0	0.349491	0.619	0.416	0	Fibroblasts
NDUFS5	0	0.349414	0.653	0.486	0	Fibroblasts
FAM92A	0	0.348953	0.274	0.064	0	Fibroblasts
TLN2	0	0.348569	0.256	0.084	0	Fibroblasts
CD99	0	0.348245	0.684	0.504	0	Fibroblasts
ATP9A	0	0.347783	0.32	0.111	0	Fibroblasts
RASGRF2	0	0.347749	0.335	0.14	0	Fibroblasts
SRGAP2	0	0.347544	0.448	0.208	0	Fibroblasts
IRS1	0	0.347257	0.263	0.067	0	Fibroblasts
SASH1	0	0.34694	0.459	0.184	0	Fibroblasts
ARHGAP32	0	0.346664	0.404	0.157	0	Fibroblasts
TMEM204	0	0.346181	0.315	0.086	0	Fibroblasts
PGM2L1	0	0.345762	0.298	0.16	0	Fibroblasts
TMCO3	0	0.345431	0.383	0.163	0	Fibroblasts
EIF4G2	0	0.345314	0.683	0.512	0	Fibroblasts
ANXA6	0	0.345062	0.511	0.275	0	Fibroblasts
EPAS1	0	0.344848	0.565	0.277	0	Fibroblasts
SERTAD4-AS1	0	0.344346	0.266	0.08	0	Fibroblasts
OBSL1	0	0.343825	0.261	0.065	0	Fibroblasts
TUSC3	0	0.34301	0.326	0.107	0	Fibroblasts
AP2M1	0	0.342802	0.553	0.351	0	Fibroblasts
CTNND1	0	0.342581	0.553	0.255	0	Fibroblasts
NPHP3	0	0.342388	0.41	0.182	0	Fibroblasts
TGFBR1	0	0.341405	0.397	0.196	0	Fibroblasts
TAX1BP3	0	0.339528	0.353	0.148	0	Fibroblasts
PPP2R1B	0	0.339385	0.295	0.118	0	Fibroblasts
ZHX3	0	0.339254	0.34	0.144	0	Fibroblasts
ARHGAP35	0	0.339128	0.493	0.268	0	Fibroblasts
SHROOM3	0	0.338749	0.275	0.086	0	Fibroblasts
MID1	0	0.338412	0.335	0.15	0	Fibroblasts
TRAM2	0	0.338408	0.341	0.134	0	Fibroblasts
DAB2IP	0	0.338169	0.284	0.099	0	Fibroblasts
OAZ2	0	0.337803	0.382	0.193	0	Fibroblasts
RUFY3	0	0.335503	0.467	0.248	0	Fibroblasts
GAB1	0	0.335213	0.432	0.212	0	Fibroblasts
RIC1	0	0.335124	0.51	0.308	0	Fibroblasts
ARL2	0	0.33505	0.43	0.215	0	Fibroblasts
CC2D2A	0	0.334975	0.305	0.077	0	Fibroblasts
KTN1	0	0.334571	0.684	0.509	0	Fibroblasts
MLH3	0	0.334322	0.342	0.135	0	Fibroblasts
PCNX4	0	0.334261	0.483	0.276	0	Fibroblasts
EIF2AK2	0	0.334041	0.523	0.293	0	Fibroblasts
MAP7D3	0	0.3339	0.289	0.089	0	Fibroblasts
PARP14	0	0.33352	0.553	0.34	0	Fibroblasts
TM9SF3	0	0.333487	0.608	0.406	0	Fibroblasts
HLTF	0	0.332496	0.35	0.135	0	Fibroblasts
CPT1A	0	0.332094	0.387	0.183	0	Fibroblasts
HEBP1	0	0.331851	0.33	0.128	0	Fibroblasts
WDR41	0	0.331603	0.35	0.145	0	Fibroblasts
GSTA4	0	0.331329	0.269	0.063	0	Fibroblasts
ZMYM4	0	0.331275	0.516	0.298	0	Fibroblasts
CTNNB1	0	0.33076	0.614	0.409	0	Fibroblasts
SENP6	0	0.330089	0.637	0.441	0	Fibroblasts
WSB1	0	0.330035	0.669	0.475	0	Fibroblasts
LRPAP1	0	0.329598	0.527	0.328	0	Fibroblasts
KDELR2	0	0.329407	0.478	0.297	0	Fibroblasts
INPP4B	0	0.329336	0.535	0.342	0	Fibroblasts
DEGS1	0	0.329123	0.416	0.199	0	Fibroblasts
SLC25A43	0	0.327865	0.319	0.12	0	Fibroblasts
PHLDA3	0	0.327616	0.283	0.084	0	Fibroblasts
MRAS	0	0.327284	0.253	0.052	0	Fibroblasts
SAT2	0	0.325767	0.469	0.266	0	Fibroblasts
UXS1	0	0.325627	0.377	0.188	0	Fibroblasts
ACOX3	0	0.325153	0.261	0.115	0	Fibroblasts
OAT	0	0.325091	0.498	0.243	0	Fibroblasts
CNNM2	0	0.3248	0.252	0.141	0	Fibroblasts
FNBP1L	0	0.324604	0.368	0.145	0	Fibroblasts
GABBR1	0	0.32442	0.3	0.082	0	Fibroblasts
TMEM237	0	0.32413	0.269	0.069	0	Fibroblasts
OSTC	0	0.323996	0.52	0.35	0	Fibroblasts
AAMDC	0	0.32388	0.431	0.2	0	Fibroblasts
QSER1	0	0.323835	0.371	0.181	0	Fibroblasts
CRY2	0	0.323678	0.314	0.129	0	Fibroblasts
APLP2	0	0.323656	0.64	0.371	0	Fibroblasts
SNHG14	0	0.323517	0.497	0.314	0	Fibroblasts
CDKN2C	0	0.323286	0.257	0.089	0	Fibroblasts
P4HA1	0	0.323102	0.459	0.247	0	Fibroblasts
ANKRD10	0	0.322618	0.511	0.298	0	Fibroblasts
GBP1	0	0.322462	0.379	0.185	0	Fibroblasts
PCCA	0	0.322367	0.521	0.314	0	Fibroblasts
CIRBP	0	0.322249	0.729	0.571	0	Fibroblasts
VKORC1	0	0.321569	0.421	0.243	0	Fibroblasts
EEA1	0	0.321482	0.521	0.303	0	Fibroblasts
UBA2	0	0.321446	0.465	0.296	0	Fibroblasts
AFF4	0	0.321285	0.641	0.434	0	Fibroblasts
VAMP5	0	0.32106	0.501	0.284	0	Fibroblasts
COPRS	0	0.320948	0.359	0.147	0	Fibroblasts
CHIC2	0	0.320587	0.49	0.315	0	Fibroblasts
NDUFA13	0	0.320177	0.676	0.535	0	Fibroblasts
ACO1	0	0.32007	0.29	0.103	0	Fibroblasts
TMEM87B	0	0.32002	0.409	0.224	0	Fibroblasts
C5orf24	0	0.319922	0.38	0.182	0	Fibroblasts
EPB41L5	0	0.319636	0.332	0.135	0	Fibroblasts
CYFIP1	0	0.318951	0.448	0.209	0	Fibroblasts
ARHGAP17	0	0.318788	0.378	0.196	0	Fibroblasts
ANKRD50	0	0.31866	0.258	0.079	0	Fibroblasts
STOM	0	0.31815	0.535	0.288	0	Fibroblasts
FAM89A	0	0.317904	0.25	0.075	0	Fibroblasts
GTF2H5	0	0.31762	0.43	0.23	0	Fibroblasts
RAD18	0	0.317121	0.276	0.089	0	Fibroblasts
PTPN11	0	0.315328	0.412	0.243	0	Fibroblasts
TCEAL1	0	0.315094	0.264	0.079	0	Fibroblasts
PON2	0	0.315037	0.355	0.15	0	Fibroblasts
PJA2	0	0.314873	0.589	0.391	0	Fibroblasts
SLC39A7	0	0.313812	0.363	0.178	0	Fibroblasts
ARF4	0	0.312881	0.599	0.408	0	Fibroblasts
IMPAD1	0	0.312692	0.356	0.171	0	Fibroblasts
SOCS5	0	0.311724	0.262	0.069	0	Fibroblasts
GTF2I	0	0.311465	0.631	0.422	0	Fibroblasts
RBMS2	0	0.311028	0.389	0.149	0	Fibroblasts
TRMT44	0	0.311012	0.25	0.079	0	Fibroblasts
EXOC6B	0	0.310603	0.58	0.35	0	Fibroblasts
CAMTA1	0	0.310123	0.544	0.341	0	Fibroblasts
TBCK	0	0.310072	0.476	0.285	0	Fibroblasts
HECTD2	0	0.309936	0.282	0.103	0	Fibroblasts
FKBP14	0	0.309637	0.293	0.109	0	Fibroblasts
TCEAL8	0	0.309259	0.415	0.219	0	Fibroblasts
KCTD3	0	0.309214	0.282	0.096	0	Fibroblasts
PARK7	0	0.308865	0.647	0.498	0	Fibroblasts
ZC3H7B	0	0.308798	0.346	0.152	0	Fibroblasts
C1orf21	0	0.30853	0.407	0.188	0	Fibroblasts
HOOK3	0	0.308516	0.554	0.339	0	Fibroblasts
ULK2	0	0.308412	0.279	0.087	0	Fibroblasts
HIBADH	0	0.307885	0.399	0.201	0	Fibroblasts
ACYP1	0	0.307849	0.292	0.116	0	Fibroblasts
STAT3	0	0.307692	0.702	0.531	0	Fibroblasts
OSBPL5	0	0.307279	0.314	0.116	0	Fibroblasts
FAM13A	0	0.307177	0.451	0.223	0	Fibroblasts
LMAN1	0	0.3069	0.561	0.349	0	Fibroblasts
ZCCHC14	0	0.306291	0.325	0.151	0	Fibroblasts
PLD3	0	0.3055	0.485	0.276	0	Fibroblasts
NF1	0	0.305362	0.595	0.381	0	Fibroblasts
SRGAP2B	0	0.305021	0.342	0.136	0	Fibroblasts
CCDC126	0	0.303749	0.3	0.115	0	Fibroblasts
AZI2	0	0.303549	0.393	0.198	0	Fibroblasts
DYNLRB1	0	0.301677	0.537	0.362	0	Fibroblasts
GOLGA3	0	0.301281	0.39	0.222	0	Fibroblasts
SOGA1	0	0.301171	0.294	0.122	0	Fibroblasts
SKI	0	0.300906	0.477	0.253	0	Fibroblasts
MAP4K5	0	0.300477	0.498	0.285	0	Fibroblasts
EXT2	0	0.300189	0.383	0.179	0	Fibroblasts
HOMER3	0	0.300103	0.29	0.1	0	Fibroblasts
DBN1	0	0.299859	0.251	0.067	0	Fibroblasts
CEP170	0	0.299754	0.438	0.219	0	Fibroblasts
LINC01473	0	0.299644	0.459	0.275	0	Fibroblasts
NRP2	0	0.299443	0.265	0.103	0	Fibroblasts
MIB1	0	0.298692	0.479	0.267	0	Fibroblasts
KDM5B	0	0.298259	0.458	0.231	0	Fibroblasts
TENT5A	0	0.297981	0.306	0.154	0	Fibroblasts
CDC42EP4	0	0.29723	0.318	0.137	0	Fibroblasts
L3MBTL4	0	0.297176	0.293	0.161	0	Fibroblasts
ST6GALNAC6	0	0.297137	0.286	0.128	0	Fibroblasts
MYH9	0	0.297125	0.711	0.532	0	Fibroblasts
CTNNA1	0	0.297022	0.626	0.329	0	Fibroblasts
UBE2Q2	0	0.29663	0.414	0.233	0	Fibroblasts
UBB	0	0.296436	0.746	0.618	0	Fibroblasts
C12orf75	0	0.296348	0.399	0.202	0	Fibroblasts
GLUL	0	0.295462	0.628	0.344	0	Fibroblasts
CAMK2D	0	0.295351	0.588	0.384	0	Fibroblasts
FMR1	0	0.295238	0.392	0.197	0	Fibroblasts
PIP5K1A	0	0.294776	0.425	0.225	0	Fibroblasts
RBM43	0	0.294176	0.291	0.106	0	Fibroblasts
RNASEH2C	0	0.29412	0.421	0.259	0	Fibroblasts
MXD4	0	0.293896	0.459	0.284	0	Fibroblasts
ZNF362	0	0.293872	0.297	0.111	0	Fibroblasts
NPL	0	0.29336	0.309	0.103	0	Fibroblasts
SRGAP1	0	0.291407	0.355	0.143	0	Fibroblasts
SYNC	0	0.290612	0.271	0.095	0	Fibroblasts
ZDHHC14	0	0.290366	0.308	0.149	0	Fibroblasts
NDUFB7	0	0.289741	0.587	0.413	0	Fibroblasts
SLC25A36	0	0.289617	0.468	0.268	0	Fibroblasts
ZNF358	0	0.289496	0.269	0.107	0	Fibroblasts
SCOC	0	0.28886	0.372	0.18	0	Fibroblasts
ZMYND8	0	0.288506	0.498	0.335	0	Fibroblasts
MIR22HG	0	0.287938	0.333	0.143	0	Fibroblasts
IPO5	0	0.287862	0.361	0.182	0	Fibroblasts
WWTR1	0	0.28771	0.51	0.188	0	Fibroblasts
KIF1B	0	0.287473	0.482	0.263	0	Fibroblasts
ZMYND11	0	0.287357	0.504	0.293	0	Fibroblasts
USP22	0	0.2869	0.499	0.281	0	Fibroblasts
YBX3	0	0.286383	0.613	0.324	0	Fibroblasts
SECISBP2L	0	0.28638	0.459	0.252	0	Fibroblasts
SEC62	0	0.285638	0.652	0.505	0	Fibroblasts
SERTAD1	0	0.285611	0.369	0.218	0	Fibroblasts
SERINC1	0	0.285569	0.536	0.353	0	Fibroblasts
MAGEF1	0	0.284949	0.328	0.138	0	Fibroblasts
MCFD2	0	0.284756	0.401	0.214	0	Fibroblasts
ARHGEF40	0	0.284635	0.308	0.069	0	Fibroblasts
IL13RA1	0	0.284257	0.394	0.169	0	Fibroblasts
YIF1A	0	0.284097	0.367	0.206	0	Fibroblasts
ATXN2	0	0.284059	0.542	0.334	0	Fibroblasts
MTA3	0	0.283844	0.379	0.195	0	Fibroblasts
OPHN1	0	0.283737	0.288	0.124	0	Fibroblasts
CLIP4	0	0.283233	0.401	0.205	0	Fibroblasts
CLIP2	0	0.283022	0.279	0.111	0	Fibroblasts
FAM162A	0	0.282822	0.476	0.284	0	Fibroblasts
TSPYL1	0	0.282619	0.428	0.243	0	Fibroblasts
LNPK	0	0.282215	0.341	0.157	0	Fibroblasts
TMEM185A	0	0.282013	0.251	0.084	0	Fibroblasts
SH3BP5	0	0.281787	0.494	0.289	0	Fibroblasts
XPC	0	0.28178	0.462	0.272	0	Fibroblasts
ZBTB16	0	0.281404	0.277	0.134	0	Fibroblasts
TBC1D2B	0	0.28118	0.414	0.207	0	Fibroblasts
RIF1	0	0.280985	0.486	0.284	0	Fibroblasts
EFR3A	0	0.280902	0.519	0.322	0	Fibroblasts
SLC38A6	0	0.280784	0.324	0.126	0	Fibroblasts
FGD5-AS1	0	0.280548	0.405	0.227	0	Fibroblasts
CAMLG	0	0.280012	0.49	0.297	0	Fibroblasts
ZNF638	0	0.279893	0.636	0.455	0	Fibroblasts
FCGRT	0	0.279864	0.579	0.312	0	Fibroblasts
SRGAP2C	0	0.279628	0.357	0.149	0	Fibroblasts
KIF5B	0	0.278879	0.586	0.415	0	Fibroblasts
TNPO1	0	0.278416	0.512	0.313	0	Fibroblasts
ERH	0	0.277872	0.568	0.401	0	Fibroblasts
TP53BP1	0	0.277449	0.407	0.196	0	Fibroblasts
SLC16A1-AS1	0	0.277262	0.303	0.138	0	Fibroblasts
DNAJA1	0	0.277229	0.675	0.508	0	Fibroblasts
TBC1D16	0	0.277135	0.294	0.111	0	Fibroblasts
SNX18	0	0.276798	0.315	0.128	0	Fibroblasts
PXDC1	0	0.276698	0.264	0.1	0	Fibroblasts
HEATR5A	0	0.276526	0.379	0.194	0	Fibroblasts
CMSS1	0	0.276401	0.476	0.279	0	Fibroblasts
TTC7B	0	0.276304	0.269	0.09	0	Fibroblasts
METTL7A	0	0.275643	0.353	0.19	0	Fibroblasts
IFITM1	0	0.275493	0.529	0.303	0	Fibroblasts
FAM98A	0	0.275095	0.289	0.127	0	Fibroblasts
GRHPR	0	0.274954	0.4	0.212	0	Fibroblasts
STXBP5	0	0.274791	0.529	0.318	0	Fibroblasts
TTC8	0	0.274604	0.257	0.075	0	Fibroblasts
VPS54	0	0.274575	0.452	0.255	0	Fibroblasts
TCEA2	0	0.273204	0.311	0.12	0	Fibroblasts
ZNF462	0	0.273187	0.318	0.12	0	Fibroblasts
DYNLT3	0	0.273108	0.33	0.168	0	Fibroblasts
ZMIZ1	0	0.272705	0.409	0.215	0	Fibroblasts
TMED1	0	0.272652	0.275	0.117	0	Fibroblasts
CZIB	0	0.272203	0.324	0.148	0	Fibroblasts
SLC39A1	0	0.272138	0.341	0.165	0	Fibroblasts
KLHL42	0	0.2721	0.297	0.116	0	Fibroblasts
CEP126	0	0.271795	0.287	0.08	0	Fibroblasts
TBC1D19	0	0.271568	0.357	0.165	0	Fibroblasts
CAVIN2	0	0.271262	0.351	0.1	0	Fibroblasts
LRP11	0	0.271159	0.318	0.107	0	Fibroblasts
DYNC1H1	0	0.270922	0.587	0.403	0	Fibroblasts
TRMT11	0	0.270767	0.391	0.217	0	Fibroblasts
AHDC1	0	0.270662	0.29	0.119	0	Fibroblasts
WARS	0	0.270654	0.38	0.207	0	Fibroblasts
TXLNA	0	0.270388	0.364	0.18	0	Fibroblasts
LRRC58	0	0.269693	0.34	0.175	0	Fibroblasts
ARL1	0	0.269648	0.431	0.238	0	Fibroblasts
RAB32	0	0.269502	0.294	0.119	0	Fibroblasts
PLD1	0	0.26943	0.315	0.158	0	Fibroblasts
MCRIP1	0	0.26852	0.389	0.21	0	Fibroblasts
RHEB	0	0.268237	0.555	0.367	0	Fibroblasts
TRIP11	0	0.267851	0.496	0.31	0	Fibroblasts
SSBP2	0	0.267507	0.587	0.356	0	Fibroblasts
DSE	0	0.267061	0.471	0.222	0	Fibroblasts
TRAM1	0	0.266886	0.553	0.399	0	Fibroblasts
MNAT1	0	0.266872	0.547	0.319	0	Fibroblasts
NDUFS4	0	0.266836	0.518	0.315	0	Fibroblasts
SNX29	0	0.266505	0.533	0.339	0	Fibroblasts
SPTAN1	0	0.266011	0.531	0.344	0	Fibroblasts
MORF4L1	0	0.265415	0.693	0.548	0	Fibroblasts
SAMD4B	0	0.26505	0.426	0.232	0	Fibroblasts
POGZ	0	0.264904	0.52	0.319	0	Fibroblasts
MICAL3	0	0.264775	0.362	0.187	0	Fibroblasts
RNF146	0	0.264723	0.298	0.126	0	Fibroblasts
ASXL1	0	0.263917	0.564	0.378	0	Fibroblasts
CMYA5	0	0.263569	0.253	0.096	0	Fibroblasts
CBR4	0	0.263419	0.4	0.217	0	Fibroblasts
SHC1	0	0.263294	0.34	0.154	0	Fibroblasts
DUSP5	0	0.262788	0.287	0.171	0	Fibroblasts
ITM2B	0	0.262082	0.802	0.709	0	Fibroblasts
SLC24A3	0	0.261613	0.295	0.052	0	Fibroblasts
KIDINS220	0	0.261116	0.51	0.302	0	Fibroblasts
ANAPC11	0	0.260918	0.518	0.346	0	Fibroblasts
RTL8A	0	0.260771	0.261	0.102	0	Fibroblasts
IMPDH2	0	0.260613	0.375	0.211	0	Fibroblasts
ZNF827	0	0.260571	0.371	0.182	0	Fibroblasts
ARNT	0	0.260533	0.357	0.169	0	Fibroblasts
GALNT10	0	0.260199	0.414	0.255	0	Fibroblasts
PRR5L	0	0.259749	0.335	0.151	0	Fibroblasts
SEC61A1	0	0.25928	0.434	0.258	0	Fibroblasts
SRP14	0	0.259269	0.758	0.641	0	Fibroblasts
C4orf3	0	0.259085	0.612	0.464	0	Fibroblasts
ERI3	0	0.259051	0.381	0.194	0	Fibroblasts
NOTCH2	0	0.258898	0.451	0.214	0	Fibroblasts
HACD3	0	0.258434	0.407	0.213	0	Fibroblasts
USP40	0	0.258382	0.314	0.159	0	Fibroblasts
RAD50	0	0.258261	0.469	0.273	0	Fibroblasts
MRPL19	0	0.257353	0.38	0.204	0	Fibroblasts
DLGAP4	0	0.256519	0.373	0.204	0	Fibroblasts
ERRFI1	0	0.255574	0.302	0.137	0	Fibroblasts
PSMB1	0	0.255532	0.63	0.474	0	Fibroblasts
ARL13B	0	0.255381	0.316	0.146	0	Fibroblasts
SYNJ2	0	0.254853	0.318	0.159	0	Fibroblasts
KATNAL1	0	0.254816	0.279	0.092	0	Fibroblasts
ZBTB4	0	0.254712	0.366	0.192	0	Fibroblasts
SEC63	0	0.25469	0.536	0.345	0	Fibroblasts
IFNGR2	0	0.254461	0.488	0.27	0	Fibroblasts
MRPL27	0	0.254137	0.384	0.21	0	Fibroblasts
HP1BP3	0	0.254118	0.636	0.455	0	Fibroblasts
RRAGA	0	0.25389	0.377	0.191	0	Fibroblasts
GLT8D1	0	0.253491	0.322	0.155	0	Fibroblasts
MBTPS1	0	0.253396	0.468	0.28	0	Fibroblasts
SPPL2A	0	0.253372	0.517	0.314	0	Fibroblasts
OSBPL10	0	0.252725	0.438	0.207	0	Fibroblasts
COPB2	0	0.252145	0.489	0.309	0	Fibroblasts
SLC2A13	0	0.251606	0.324	0.167	0	Fibroblasts
DDX58	0	0.251443	0.355	0.224	0	Fibroblasts
NIBAN2	0	0.25103	0.345	0.161	0	Fibroblasts
HCFC2	0	0.250941	0.288	0.116	0	Fibroblasts
DPH6	0	0.250923	0.406	0.224	0	Fibroblasts
DVL3	0	0.250818	0.29	0.126	0	Fibroblasts
SIVA1	0	0.250801	0.527	0.351	0	Fibroblasts
DDX1	0	0.250074	0.437	0.251	0	Fibroblasts
HIP1	1.26827e-300	0.315277	0.387	0.264	3.95889e-296	Fibroblasts
ACTG1	1.89937e-268	0.252718	0.829	0.727	5.92888e-264	Fibroblasts
NDUFA4	8.37369e-262	0.282894	0.666	0.572	2.61385e-257	Fibroblasts
CCNL1	1.65194e-259	0.252457	0.613	0.489	5.15653e-255	Fibroblasts
SLC35F1	1.78709e-207	0.326671	0.325	0.234	5.5784e-203	Fibroblasts
NUDT4	4.80503e-187	0.314891	0.309	0.224	1.49989e-182	Fibroblasts
COBLL1	8.0826e-151	0.370879	0.266	0.201	2.52298e-146	Fibroblasts
PLCB1	4.38954e-20	0.281174	0.256	0.224	1.3702e-15	Fibroblasts
CCL5	0	3.10225	0.534	0.089	0	NK_T Cells
IL7R	0	3.06422	0.581	0.06	0	NK_T Cells
IL32	0	3.05453	0.776	0.122	0	NK_T Cells
NKG7	0	2.96768	0.441	0.058	0	NK_T Cells
CCL4	0	2.69069	0.427	0.161	0	NK_T Cells
SKAP1	0	2.62452	0.811	0.189	0	NK_T Cells
FYN	0	2.60169	0.812	0.242	0	NK_T Cells
CD2	0	2.59545	0.734	0.054	0	NK_T Cells
CD96	0	2.59122	0.712	0.058	0	NK_T Cells
CD247	0	2.59017	0.725	0.057	0	NK_T Cells
THEMIS	0	2.57193	0.576	0.05	0	NK_T Cells
CD3D	0	2.55851	0.713	0.059	0	NK_T Cells
GZMA	0	2.54918	0.473	0.046	0	NK_T Cells
TRBC2	0	2.5211	0.684	0.069	0	NK_T Cells
TRAC	0	2.50021	0.682	0.07	0	NK_T Cells
BCL11B	0	2.49684	0.736	0.117	0	NK_T Cells
CD3G	0	2.41794	0.678	0.046	0	NK_T Cells
CAMK4	0	2.41014	0.605	0.05	0	NK_T Cells
CD3E	0	2.40144	0.701	0.047	0	NK_T Cells
STAT4	0	2.28644	0.658	0.11	0	NK_T Cells
CD52	0	2.25243	0.765	0.173	0	NK_T Cells
TRBC1	0	2.24341	0.47	0.039	0	NK_T Cells
KLRB1	0	2.23271	0.344	0.037	0	NK_T Cells
ITK	0	2.22424	0.637	0.05	0	NK_T Cells
ETS1	0	2.17613	0.782	0.222	0	NK_T Cells
LTB	0	2.15875	0.552	0.099	0	NK_T Cells
PDE3B	0	2.13804	0.626	0.169	0	NK_T Cells
GZMK	0	2.11505	0.284	0.03	0	NK_T Cells
HCST	0	2.10032	0.732	0.153	0	NK_T Cells
LINC01934	0	2.09959	0.503	0.074	0	NK_T Cells
CNOT6L	0	2.02907	0.735	0.371	0	NK_T Cells
PRKCQ	0	2.01088	0.606	0.047	0	NK_T Cells
CXCR4	0	1.97186	0.759	0.249	0	NK_T Cells
GIMAP7	0	1.96038	0.66	0.147	0	NK_T Cells
PRKCH	0	1.95957	0.773	0.308	0	NK_T Cells
IKZF1	0	1.94783	0.76	0.219	0	NK_T Cells
CD48	0	1.93487	0.739	0.179	0	NK_T Cells
PCED1B-AS1	0	1.9014	0.648	0.144	0	NK_T Cells
PTPN22	0	1.89939	0.523	0.119	0	NK_T Cells
TOX	0	1.89662	0.449	0.101	0	NK_T Cells
TC2N	0	1.86416	0.652	0.19	0	NK_T Cells
PARP8	0	1.85933	0.728	0.358	0	NK_T Cells
RNF125	0	1.85391	0.569	0.125	0	NK_T Cells
PYHIN1	0	1.85276	0.519	0.037	0	NK_T Cells
CLEC2D	0	1.84019	0.687	0.235	0	NK_T Cells
LCK	0	1.83953	0.63	0.044	0	NK_T Cells
PTPRC	0	1.83125	0.877	0.323	0	NK_T Cells
CORO1A	0	1.82149	0.761	0.195	0	NK_T Cells
SCML4	0	1.81629	0.515	0.042	0	NK_T Cells
ZFP36L2	0	1.81153	0.839	0.531	0	NK_T Cells
SYTL3	0	1.78941	0.665	0.259	0	NK_T Cells
CST7	0	1.78042	0.434	0.056	0	NK_T Cells
RUNX3	0	1.77885	0.572	0.155	0	NK_T Cells
LINC00861	0	1.77594	0.476	0.036	0	NK_T Cells
KLF12	0	1.77578	0.677	0.256	0	NK_T Cells
AOAH	0	1.76617	0.45	0.15	0	NK_T Cells
LEPROTL1	0	1.76327	0.693	0.265	0	NK_T Cells
CD7	0	1.76178	0.497	0.042	0	NK_T Cells
PPP2R5C	0	1.75273	0.764	0.427	0	NK_T Cells
ARL4C	0	1.7341	0.689	0.199	0	NK_T Cells
EVL	0	1.72964	0.74	0.305	0	NK_T Cells
BTG1	0	1.7249	0.877	0.583	0	NK_T Cells
INPP4B1	0	1.72418	0.614	0.262	0	NK_T Cells
CDC42SE2	0	1.72325	0.815	0.44	0	NK_T Cells
ITGA4	0	1.69769	0.595	0.157	0	NK_T Cells
SARAF	0	1.69451	0.831	0.52	0	NK_T Cells
GZMM	0	1.68801	0.506	0.031	0	NK_T Cells
CBLB	0	1.68795	0.69	0.375	0	NK_T Cells
SPOCK2	0	1.68045	0.559	0.06	0	NK_T Cells
CD69	0	1.66998	0.677	0.148	0	NK_T Cells
ARHGDIB	0	1.66814	0.808	0.351	0	NK_T Cells
PPP1R16B	0	1.6674	0.547	0.162	0	NK_T Cells
CARD11	0	1.66082	0.56	0.096	0	NK_T Cells
BCL2	0	1.65317	0.569	0.288	0	NK_T Cells
GNG2	0	1.62909	0.612	0.176	0	NK_T Cells
ACAP1	0	1.60735	0.642	0.153	0	NK_T Cells
KLRK1	0	1.60185	0.344	0.027	0	NK_T Cells
GPRIN3	0	1.5959	0.516	0.107	0	NK_T Cells
SLFN12L	0	1.58796	0.526	0.095	0	NK_T Cells
PIP4K2A	0	1.5819	0.715	0.357	0	NK_T Cells
OXNAD1	0	1.57875	0.564	0.181	0	NK_T Cells
PRF1	0	1.57861	0.317	0.022	0	NK_T Cells
SAMD3	0	1.56562	0.455	0.123	0	NK_T Cells
ZNF831	0	1.56403	0.474	0.034	0	NK_T Cells
TNIK	0	1.55309	0.579	0.121	0	NK_T Cells
ICOS	0	1.55129	0.35	0.023	0	NK_T Cells
MBNL1	0	1.5476	0.861	0.59	0	NK_T Cells
TTC39C	0	1.54589	0.605	0.238	0	NK_T Cells
TRAF3IP3	0	1.54511	0.61	0.143	0	NK_T Cells
IKZF3	0	1.54472	0.578	0.125	0	NK_T Cells
SLC38A1	0	1.53814	0.676	0.269	0	NK_T Cells
PITPNC1	0	1.53046	0.736	0.371	0	NK_T Cells
LINC01619	0	1.52612	0.669	0.331	0	NK_T Cells
CCND3	0	1.52486	0.718	0.326	0	NK_T Cells
SEPTIN6	0	1.50746	0.659	0.255	0	NK_T Cells
LINC01871	0	1.50679	0.357	0.027	0	NK_T Cells
DOCK10	0	1.50452	0.705	0.281	0	NK_T Cells
NELL2	0	1.49739	0.279	0.026	0	NK_T Cells
CD8A	0	1.49501	0.286	0.024	0	NK_T Cells
ARHGAP15	0	1.49466	0.836	0.325	0	NK_T Cells
RASGRP1	0	1.49346	0.512	0.079	0	NK_T Cells
LEF1	0	1.49265	0.281	0.095	0	NK_T Cells
TXK	0	1.48577	0.308	0.061	0	NK_T Cells
AC079793.1	0	1.48467	0.555	0.114	0	NK_T Cells
CRYBG1	0	1.48327	0.562	0.26	0	NK_T Cells
CD6	0	1.47472	0.463	0.035	0	NK_T Cells
IL2RG	0	1.46245	0.59	0.141	0	NK_T Cells
FYB1	0	1.45536	0.762	0.214	0	NK_T Cells
PRKCQ-AS1	0	1.44427	0.387	0.033	0	NK_T Cells
PPP2R2B	0	1.44048	0.343	0.056	0	NK_T Cells
PCED1B	0	1.43824	0.571	0.242	0	NK_T Cells
EMB	0	1.43302	0.621	0.222	0	NK_T Cells
AAK1	0	1.43089	0.729	0.399	0	NK_T Cells
MYBL1	0	1.42251	0.321	0.026	0	NK_T Cells
STK4	0	1.42194	0.779	0.4	0	NK_T Cells
STK17A	0	1.42032	0.683	0.285	0	NK_T Cells
DUSP2	0	1.42029	0.432	0.174	0	NK_T Cells
ANKRD44	0	1.41911	0.768	0.377	0	NK_T Cells
GIMAP4	0	1.41128	0.555	0.147	0	NK_T Cells
PDE7A	0	1.40327	0.665	0.318	0	NK_T Cells
IQGAP2	0	1.39621	0.709	0.305	0	NK_T Cells
RNF19A	0	1.38748	0.589	0.381	0	NK_T Cells
LIME1	0	1.38188	0.547	0.185	0	NK_T Cells
P2RY8	0	1.37006	0.488	0.166	0	NK_T Cells
RAC2	0	1.35912	0.652	0.195	0	NK_T Cells
CDC14A	0	1.34458	0.506	0.25	0	NK_T Cells
ITGAL	0	1.3376	0.498	0.093	0	NK_T Cells
TMC8	0	1.33725	0.52	0.091	0	NK_T Cells
CTSW	0	1.33351	0.289	0.025	0	NK_T Cells
EML4	0	1.3312	0.704	0.425	0	NK_T Cells
TCF7	0	1.32865	0.406	0.115	0	NK_T Cells
BIN2	0	1.32358	0.545	0.121	0	NK_T Cells
LIMD2	0	1.30876	0.595	0.19	0	NK_T Cells
RABGAP1L	0	1.30299	0.762	0.519	0	NK_T Cells
PFN1	0	1.29867	0.815	0.549	0	NK_T Cells
FKBP5	0	1.2923	0.639	0.359	0	NK_T Cells
AKNA	0	1.28837	0.568	0.219	0	NK_T Cells
RHOH	0	1.28753	0.632	0.197	0	NK_T Cells
TRG-AS1	0	1.28513	0.374	0.057	0	NK_T Cells
FXYD5	0	1.2829	0.612	0.277	0	NK_T Cells
CCSER2	0	1.28038	0.615	0.328	0	NK_T Cells
EPB41	0	1.27928	0.634	0.289	0	NK_T Cells
PTPN4	0	1.27703	0.554	0.277	0	NK_T Cells
APBB1IP	0	1.27354	0.725	0.224	0	NK_T Cells
CEMIP2	0	1.25932	0.621	0.382	0	NK_T Cells
CYFIP2	0	1.2529	0.537	0.141	0	NK_T Cells
CASK	0	1.24871	0.588	0.352	0	NK_T Cells
CELF2	0	1.24497	0.784	0.393	0	NK_T Cells
RAPGEF6	0	1.24004	0.593	0.331	0	NK_T Cells
RASA2	0	1.2394	0.675	0.406	0	NK_T Cells
PIK3IP1	0	1.22938	0.502	0.186	0	NK_T Cells
ATP8A1	0	1.22792	0.481	0.197	0	NK_T Cells
TNFAIP3	0	1.21954	0.621	0.33	0	NK_T Cells
DUSP16	0	1.20882	0.408	0.209	0	NK_T Cells
ADGRE5	0	1.20415	0.598	0.27	0	NK_T Cells
ARAP2	0	1.20375	0.535	0.255	0	NK_T Cells
TBC1D10C	0	1.20318	0.493	0.081	0	NK_T Cells
ATM	0	1.20082	0.642	0.402	0	NK_T Cells
RCAN3	0	1.19582	0.427	0.156	0	NK_T Cells
ID2	0	1.19151	0.518	0.301	0	NK_T Cells
APOBEC3G	0	1.18439	0.399	0.151	0	NK_T Cells
AC010609.1	0	1.18415	0.345	0.02	0	NK_T Cells
TMSB4X	0	1.17375	0.933	0.817	0	NK_T Cells
TNFAIP8	0	1.16824	0.698	0.378	0	NK_T Cells
RASA3	0	1.16645	0.459	0.207	0	NK_T Cells
LDHB	0	1.16547	0.614	0.416	0	NK_T Cells
CYTIP	0	1.16293	0.698	0.237	0	NK_T Cells
APBA2	0	1.16262	0.301	0.045	0	NK_T Cells
GRAP2	0	1.15634	0.43	0.054	0	NK_T Cells
PBX4	0	1.15457	0.338	0.062	0	NK_T Cells
BICDL1	0	1.15152	0.353	0.121	0	NK_T Cells
PLAAT4	0	1.15105	0.626	0.297	0	NK_T Cells
FNBP1	0	1.15048	0.755	0.478	0	NK_T Cells
ZFYVE28	0	1.14656	0.371	0.128	0	NK_T Cells
TRAT1	0	1.14467	0.317	0.016	0	NK_T Cells
TXNIP	0	1.13359	0.821	0.632	0	NK_T Cells
CASP8	0	1.13253	0.5	0.201	0	NK_T Cells
CRIP1	0	1.12959	0.719	0.358	0	NK_T Cells
CEP85L	0	1.12899	0.56	0.313	0	NK_T Cells
CD226	0	1.1267	0.341	0.07	0	NK_T Cells
MYL12A	0	1.12261	0.814	0.553	0	NK_T Cells
LAT	0	1.12135	0.424	0.049	0	NK_T Cells
SH3KBP1	0	1.1211	0.691	0.357	0	NK_T Cells
CCR7	0	1.11943	0.253	0.033	0	NK_T Cells
GMFG	0	1.11041	0.714	0.285	0	NK_T Cells
MGAT4A	0	1.10182	0.494	0.196	0	NK_T Cells
TNFSF8	0	1.09865	0.333	0.066	0	NK_T Cells
EMP3	0	1.09844	0.659	0.356	0	NK_T Cells
CD28	0	1.0982	0.321	0.025	0	NK_T Cells
HIST1H4C	0	1.0873	0.596	0.389	0	NK_T Cells
SRSF7	0	1.08292	0.726	0.464	0	NK_T Cells
RBL2	0	1.07788	0.538	0.284	0	NK_T Cells
EEF1B2	0	1.07129	0.84	0.631	0	NK_T Cells
LRBA	0	1.06725	0.692	0.437	0	NK_T Cells
PDCD4	0	1.06496	0.683	0.434	0	NK_T Cells
NCK2	0	1.05779	0.543	0.291	0	NK_T Cells
RIPOR2	0	1.0537	0.697	0.22	0	NK_T Cells
EEF1A1	0	1.05343	0.959	0.878	0	NK_T Cells
PLCL11	0	1.05204	0.317	0.141	0	NK_T Cells
CD53	0	1.05197	0.677	0.236	0	NK_T Cells
TAGAP	0	1.05188	0.518	0.163	0	NK_T Cells
CD27	0	1.05088	0.382	0.1	0	NK_T Cells
SH3BGRL3	0	1.04877	0.811	0.522	0	NK_T Cells
GIMAP1	0	1.0479	0.434	0.113	0	NK_T Cells
TSPAN5	0	1.04665	0.356	0.133	0	NK_T Cells
MLLT3	0	1.04508	0.453	0.239	0	NK_T Cells
RESF1	0	1.04504	0.668	0.36	0	NK_T Cells
NCALD	0	1.04483	0.318	0.107	0	NK_T Cells
EPC1	0	1.03904	0.661	0.436	0	NK_T Cells
KLRG1	0	1.03796	0.275	0.056	0	NK_T Cells
LYAR	0	1.03646	0.336	0.143	0	NK_T Cells
NOSIP	0	1.03101	0.37	0.249	0	NK_T Cells
HLA-F	0	1.02904	0.629	0.348	0	NK_T Cells
SUN2	0	1.02857	0.491	0.204	0	NK_T Cells
MCUB	0	1.02846	0.471	0.229	0	NK_T Cells
CCDC88C	0	1.02661	0.553	0.269	0	NK_T Cells
GPSM3	0	1.0253	0.558	0.221	0	NK_T Cells
STK17B	0	1.02223	0.784	0.44	0	NK_T Cells
PACS1	0	1.02168	0.638	0.409	0	NK_T Cells
GIMAP5	0	1.01978	0.383	0.086	0	NK_T Cells
SLA	0	1.0172	0.52	0.195	0	NK_T Cells
HOPX	0	1.01589	0.253	0.076	0	NK_T Cells
STK10	0	1.01556	0.617	0.295	0	NK_T Cells
LRRC8C	0	1.01333	0.4	0.187	0	NK_T Cells
PAG1	0	1.01328	0.512	0.198	0	NK_T Cells
RASAL3	0	1.00939	0.397	0.073	0	NK_T Cells
TOMM7	0	1.00922	0.788	0.567	0	NK_T Cells
BACH2	0	1.00897	0.393	0.178	0	NK_T Cells
IPCEF1	0	1.00687	0.401	0.105	0	NK_T Cells
ZC3HAV1	0	1.0034	0.656	0.381	0	NK_T Cells
B2M	0	1.00326	0.964	0.928	0	NK_T Cells
CDK17	0	1.00286	0.541	0.322	0	NK_T Cells
ARHGEF1	0	1.00009	0.481	0.192	0	NK_T Cells
ARHGAP25	0	0.999213	0.518	0.216	0	NK_T Cells
ANKRD12	0	0.998119	0.779	0.554	0	NK_T Cells
DOCK8	0	0.997494	0.727	0.352	0	NK_T Cells
CYTH1	0	0.991103	0.675	0.423	0	NK_T Cells
PPP1R2	0	0.990523	0.551	0.336	0	NK_T Cells
UBA52	0	0.987077	0.874	0.696	0	NK_T Cells
SYNRG	0	0.98647	0.546	0.331	0	NK_T Cells
PTPN7	0	0.986259	0.356	0.094	0	NK_T Cells
RORA-AS1	0	0.985725	0.354	0.141	0	NK_T Cells
ATF7IP	0	0.98482	0.615	0.4	0	NK_T Cells
PLCL2	0	0.98463	0.538	0.293	0	NK_T Cells
TSC22D3	0	0.983256	0.743	0.464	0	NK_T Cells
TGFB1	0	0.979592	0.6	0.356	0	NK_T Cells
ITGB2	0	0.979364	0.54	0.165	0	NK_T Cells
GYPC	0	0.978147	0.534	0.27	0	NK_T Cells
HLA-A	0	0.977371	0.888	0.715	0	NK_T Cells
TLE5	0	0.976847	0.694	0.456	0	NK_T Cells
ZAP70	0	0.972921	0.34	0.021	0	NK_T Cells
GATA3	0	0.969366	0.281	0.026	0	NK_T Cells
KLF2	0	0.965649	0.538	0.413	0	NK_T Cells
HECA	0	0.96224	0.547	0.309	0	NK_T Cells
PCNX2	0	0.961398	0.43	0.217	0	NK_T Cells
LINC-PINT	0	0.960387	0.476	0.291	0	NK_T Cells
SNHG6	0	0.960264	0.672	0.448	0	NK_T Cells
CFL1	0	0.95666	0.814	0.579	0	NK_T Cells
GPR171	0	0.95609	0.268	0.018	0	NK_T Cells
S100A4	0	0.954017	0.767	0.51	0	NK_T Cells
CD37	0	0.954014	0.651	0.196	0	NK_T Cells
PHTF2	0	0.953844	0.426	0.283	0	NK_T Cells
PHACTR2	0	0.950737	0.455	0.357	0	NK_T Cells
IL2RB	0	0.950664	0.278	0.037	0	NK_T Cells
FLT3LG	0	0.946144	0.301	0.06	0	NK_T Cells
CMC1	0	0.944525	0.373	0.278	0	NK_T Cells
RORA1	0	0.941303	0.644	0.386	0	NK_T Cells
LINC01138	0	0.940358	0.407	0.167	0	NK_T Cells
RNF213	0	0.940091	0.716	0.481	0	NK_T Cells
INPP4A	0	0.936823	0.488	0.279	0	NK_T Cells
PBXIP1	0	0.933682	0.425	0.199	0	NK_T Cells
FCMR	0	0.930327	0.362	0.063	0	NK_T Cells
SRSF5	0	0.927418	0.725	0.527	0	NK_T Cells
GALM	0	0.927052	0.388	0.203	0	NK_T Cells
SFMBT2	0	0.926064	0.436	0.251	0	NK_T Cells
RAP1GDS1	0	0.925818	0.464	0.278	0	NK_T Cells
FAU	0	0.92543	0.888	0.735	0	NK_T Cells
SEMA4D	0	0.922485	0.504	0.22	0	NK_T Cells
KAT2B	0	0.920429	0.398	0.227	0	NK_T Cells
RGS1	0	0.920225	0.369	0.177	0	NK_T Cells
ITM2A	0	0.920042	0.438	0.173	0	NK_T Cells
LINC00513	0	0.919941	0.456	0.269	0	NK_T Cells
SLA2	0	0.916575	0.264	0.024	0	NK_T Cells
RCSD1	0	0.913054	0.51	0.172	0	NK_T Cells
LCP1	0	0.912153	0.71	0.238	0	NK_T Cells
TESPA1	0	0.907694	0.277	0.031	0	NK_T Cells
PIK3R5	0	0.907139	0.512	0.169	0	NK_T Cells
SLFN5	0	0.906359	0.544	0.295	0	NK_T Cells
SPN	0	0.903818	0.342	0.059	0	NK_T Cells
SP140	0	0.899751	0.425	0.137	0	NK_T Cells
CALM1	0	0.897933	0.859	0.628	0	NK_T Cells
TNRC6C	0	0.894806	0.48	0.282	0	NK_T Cells
GAS5	0	0.894393	0.661	0.461	0	NK_T Cells
AP001011.1	0	0.892601	0.419	0.171	0	NK_T Cells
NLRC3	0	0.892104	0.318	0.043	0	NK_T Cells
MAPRE2	0	0.889261	0.439	0.253	0	NK_T Cells
ARL6IP5	0	0.888334	0.655	0.422	0	NK_T Cells
FOXO1	0	0.8866	0.581	0.404	0	NK_T Cells
AC092821.3	0	0.883582	0.36	0.144	0	NK_T Cells
SH2D1A	0	0.881113	0.264	0.015	0	NK_T Cells
INPP5D	0	0.881078	0.54	0.238	0	NK_T Cells
PRKACB	0	0.881062	0.445	0.239	0	NK_T Cells
KIF2A	0	0.880899	0.547	0.316	0	NK_T Cells
ITGAE	0	0.880167	0.279	0.209	0	NK_T Cells
HLA-B	0	0.88016	0.9	0.758	0	NK_T Cells
NDFIP1	0	0.878056	0.575	0.417	0	NK_T Cells
NFATC2	0	0.877832	0.477	0.223	0	NK_T Cells
GPR174	0	0.876351	0.285	0.026	0	NK_T Cells
HIST1H1D	0	0.876148	0.266	0.077	0	NK_T Cells
WIPF1	0	0.87336	0.681	0.389	0	NK_T Cells
HERPUD2	0	0.872357	0.425	0.244	0	NK_T Cells
SLAMF6	0	0.872247	0.286	0.047	0	NK_T Cells
CCM2	0	0.871455	0.495	0.313	0	NK_T Cells
SEPTIN1	0	0.871393	0.386	0.117	0	NK_T Cells
DENND2D	0	0.870672	0.358	0.11	0	NK_T Cells
ICAM3	0	0.868507	0.512	0.217	0	NK_T Cells
AC016074.2	0	0.867511	0.286	0.07	0	NK_T Cells
NLRC5	0	0.86732	0.461	0.235	0	NK_T Cells
MPP7	0	0.866195	0.361	0.135	0	NK_T Cells
SERINC5	0	0.866124	0.415	0.295	0	NK_T Cells
ABHD17A	0	0.862616	0.467	0.279	0	NK_T Cells
NFATC3	0	0.858405	0.503	0.327	0	NK_T Cells
LDLRAD4	0	0.858235	0.493	0.311	0	NK_T Cells
ARHGAP30	0	0.85713	0.461	0.155	0	NK_T Cells
MBP	0	0.855546	0.64	0.322	0	NK_T Cells
HERC1	0	0.850305	0.609	0.427	0	NK_T Cells
ABRACL	0	0.84726	0.471	0.238	0	NK_T Cells
SELL	0	0.847176	0.276	0.105	0	NK_T Cells
SIDT1	0	0.844798	0.376	0.162	0	NK_T Cells
S1PR4	0	0.842055	0.333	0.064	0	NK_T Cells
FGD3	0	0.833497	0.396	0.114	0	NK_T Cells
HELB	0	0.833235	0.359	0.158	0	NK_T Cells
PSMA1	0	0.833098	0.548	0.386	0	NK_T Cells
LINC00623	0	0.832965	0.393	0.163	0	NK_T Cells
TERF2IP	0	0.829896	0.586	0.395	0	NK_T Cells
FOXP1	0	0.829261	0.749	0.531	0	NK_T Cells
BTN3A2	0	0.829252	0.445	0.252	0	NK_T Cells
RFTN1	0	0.829092	0.455	0.236	0	NK_T Cells
NAP1L4	0	0.828363	0.567	0.388	0	NK_T Cells
SUPT3H	0	0.826139	0.424	0.282	0	NK_T Cells
PPP3CC	0	0.825434	0.479	0.313	0	NK_T Cells
PRKX	0	0.82486	0.384	0.202	0	NK_T Cells
SYNE11	0	0.824417	0.539	0.311	0	NK_T Cells
C9orf78	0	0.82213	0.457	0.272	0	NK_T Cells
PCNX1	0	0.821875	0.609	0.396	0	NK_T Cells
AKT31	0	0.821024	0.521	0.33	0	NK_T Cells
PTGER4	0	0.820685	0.346	0.138	0	NK_T Cells
ARHGEF3	0	0.819945	0.557	0.343	0	NK_T Cells
PSIP1	0	0.819619	0.489	0.307	0	NK_T Cells
SLC16A7	0	0.819168	0.381	0.197	0	NK_T Cells
STIM1	0	0.815127	0.511	0.327	0	NK_T Cells
LINC02328	0	0.81394	0.26	0.068	0	NK_T Cells
IL10RA	0	0.813692	0.388	0.139	0	NK_T Cells
TMA7	0	0.812128	0.794	0.576	0	NK_T Cells
HLA-C	0	0.810609	0.884	0.737	0	NK_T Cells
TMEM131L	0	0.810498	0.451	0.237	0	NK_T Cells
ARHGAP45	0	0.809029	0.394	0.116	0	NK_T Cells
BATF	0	0.807087	0.284	0.124	0	NK_T Cells
TRAPPC10	0	0.806838	0.452	0.29	0	NK_T Cells
SYNE2	0	0.804944	0.706	0.457	0	NK_T Cells
CCNH	0	0.804609	0.634	0.451	0	NK_T Cells
KLF13	0	0.804089	0.512	0.312	0	NK_T Cells
DOCK2	0	0.804068	0.6	0.248	0	NK_T Cells
CD44	0	0.803662	0.769	0.438	0	NK_T Cells
NR3C1	0	0.802748	0.583	0.446	0	NK_T Cells
CHST11	0	0.802574	0.645	0.404	0	NK_T Cells
IFITM11	0	0.80252	0.479	0.266	0	NK_T Cells
COMMD6	0	0.800927	0.71	0.488	0	NK_T Cells
PSME1	0	0.797601	0.657	0.464	0	NK_T Cells
LSP1	0	0.796912	0.552	0.239	0	NK_T Cells
ISG20	0	0.796085	0.598	0.293	0	NK_T Cells
CCDC91	0	0.795886	0.599	0.415	0	NK_T Cells
ATP2B4	0	0.794315	0.49	0.331	0	NK_T Cells
CD5	0	0.784032	0.251	0.016	0	NK_T Cells
PRMT2	0	0.783881	0.515	0.365	0	NK_T Cells
PIK3CD	0	0.783747	0.41	0.14	0	NK_T Cells
GPR183	0	0.782649	0.424	0.163	0	NK_T Cells
SNRPD2	0	0.782061	0.602	0.426	0	NK_T Cells
RHOF	0	0.78101	0.313	0.065	0	NK_T Cells
URI1	0	0.780914	0.544	0.363	0	NK_T Cells
NOP53	0	0.776593	0.736	0.519	0	NK_T Cells
BIN1	0	0.775179	0.312	0.099	0	NK_T Cells
RGCC	0	0.773486	0.393	0.215	0	NK_T Cells
MAP3K5	0	0.772465	0.53	0.304	0	NK_T Cells
LBH	0	0.771908	0.483	0.208	0	NK_T Cells
DDX6	0	0.769176	0.556	0.378	0	NK_T Cells
UBAC2	0	0.768946	0.57	0.358	0	NK_T Cells
EIF3E	0	0.766984	0.652	0.497	0	NK_T Cells
SEPTIN71	0	0.766513	0.757	0.516	0	NK_T Cells
JAK3	0	0.766231	0.385	0.145	0	NK_T Cells
NUP210	0	0.764386	0.339	0.128	0	NK_T Cells
EEF1D	0	0.76408	0.835	0.636	0	NK_T Cells
TRERF1	0	0.764048	0.419	0.257	0	NK_T Cells
CORO7	0	0.763371	0.357	0.181	0	NK_T Cells
C12orf571	0	0.762594	0.596	0.419	0	NK_T Cells
PRDM1	0	0.761235	0.425	0.217	0	NK_T Cells
SENP7	0	0.7591	0.456	0.299	0	NK_T Cells
MSN	0	0.757763	0.629	0.385	0	NK_T Cells
HNRNPLL	0	0.756645	0.304	0.209	0	NK_T Cells
PRKY	0	0.756521	0.276	0.166	0	NK_T Cells
NIBAN1	0	0.755954	0.52	0.322	0	NK_T Cells
RASA1	0	0.755359	0.471	0.339	0	NK_T Cells
SIT1	0	0.751726	0.264	0.032	0	NK_T Cells
ERN1	0	0.749665	0.4	0.275	0	NK_T Cells
DIAPH1	0	0.749066	0.535	0.33	0	NK_T Cells
GTF3A	0	0.748953	0.523	0.358	0	NK_T Cells
SLC4A7	0	0.748419	0.448	0.289	0	NK_T Cells
RAP1A	0	0.747698	0.642	0.447	0	NK_T Cells
TUBA4A	0	0.747536	0.431	0.19	0	NK_T Cells
TMEM181	0	0.747522	0.376	0.258	0	NK_T Cells
STAT5B	0	0.746379	0.462	0.269	0	NK_T Cells
KCNAB2	0	0.745981	0.357	0.134	0	NK_T Cells
ANP32B	0	0.743001	0.569	0.415	0	NK_T Cells
BUB3	0	0.742934	0.412	0.243	0	NK_T Cells
NOP58	0	0.742524	0.462	0.333	0	NK_T Cells
LNPEP	0	0.741387	0.481	0.315	0	NK_T Cells
PAXX	0	0.74085	0.403	0.233	0	NK_T Cells
CYLD	0	0.740535	0.47	0.308	0	NK_T Cells
NSA2	0	0.739771	0.544	0.418	0	NK_T Cells
SF1	0	0.738987	0.634	0.448	0	NK_T Cells
GLCCI1	0	0.738961	0.507	0.301	0	NK_T Cells
GSTK1	0	0.738914	0.553	0.388	0	NK_T Cells
UBE2D2	0	0.738833	0.638	0.452	0	NK_T Cells
SP100	0	0.738108	0.686	0.481	0	NK_T Cells
ITPKB	0	0.737348	0.356	0.176	0	NK_T Cells
AC245297.3	0	0.737023	0.383	0.206	0	NK_T Cells
FAM172A	0	0.736881	0.616	0.439	0	NK_T Cells
DLEU1	0	0.736294	0.284	0.22	0	NK_T Cells
ZNF101	0	0.734114	0.25	0.067	0	NK_T Cells
MYCBP2	0	0.733775	0.673	0.489	0	NK_T Cells
RAP1B	0	0.733648	0.744	0.525	0	NK_T Cells
DDIT4	0	0.733534	0.506	0.333	0	NK_T Cells
PCSK7	0	0.733086	0.41	0.254	0	NK_T Cells
PRKCB	0	0.730737	0.636	0.249	0	NK_T Cells
DOK2	0	0.730231	0.315	0.072	0	NK_T Cells
TPT1	0	0.730228	0.952	0.909	0	NK_T Cells
TENT5C	0	0.729359	0.381	0.202	0	NK_T Cells
JAK1	0	0.729009	0.749	0.532	0	NK_T Cells
RAB27A	0	0.728429	0.439	0.28	0	NK_T Cells
NPM1	0	0.728173	0.785	0.584	0	NK_T Cells
DIPK1A	0	0.72768	0.31	0.189	0	NK_T Cells
HMOX2	0	0.726944	0.383	0.214	0	NK_T Cells
HNRNPA1	0	0.726726	0.76	0.552	0	NK_T Cells
N4BP2L2	0	0.726284	0.734	0.527	0	NK_T Cells
ANXA61	0	0.726061	0.443	0.244	0	NK_T Cells
TLK1	0	0.724448	0.537	0.398	0	NK_T Cells
ATP10A	0	0.72425	0.258	0.084	0	NK_T Cells
DOCK11	0	0.722924	0.453	0.183	0	NK_T Cells
DDX24	0	0.722481	0.617	0.438	0	NK_T Cells
KMT2A	0	0.720376	0.556	0.398	0	NK_T Cells
COX7C	0	0.719932	0.777	0.578	0	NK_T Cells
ATF7IP2	0	0.719806	0.334	0.199	0	NK_T Cells
DEF6	0	0.719708	0.361	0.149	0	NK_T Cells
MALT1	0	0.718742	0.447	0.298	0	NK_T Cells
MRPL1	0	0.717576	0.313	0.227	0	NK_T Cells
KAT6A	0	0.715407	0.579	0.417	0	NK_T Cells
UCP2	0	0.715084	0.404	0.199	0	NK_T Cells
ATXN1	0	0.712825	0.649	0.512	0	NK_T Cells
CDKN1B	0	0.712254	0.411	0.255	0	NK_T Cells
SSR2	0	0.712067	0.636	0.454	0	NK_T Cells
BTBD9	0	0.710231	0.506	0.384	0	NK_T Cells
BORCS5	0	0.709083	0.356	0.21	0	NK_T Cells
CD47	0	0.709043	0.553	0.384	0	NK_T Cells
GIMAP2	0	0.707439	0.289	0.088	0	NK_T Cells
HLA-E	0	0.707354	0.854	0.648	0	NK_T Cells
EIF3F	0	0.706827	0.619	0.449	0	NK_T Cells
HSPA8	0	0.706456	0.744	0.532	0	NK_T Cells
APRT	0	0.70626	0.632	0.43	0	NK_T Cells
CLEC2B	0	0.70589	0.508	0.269	0	NK_T Cells
IL16	0	0.704307	0.342	0.127	0	NK_T Cells
SOS1	0	0.703222	0.549	0.432	0	NK_T Cells
EIF3H	0	0.70249	0.631	0.47	0	NK_T Cells
GCC2	0	0.702258	0.565	0.408	0	NK_T Cells
FOXN3	0	0.701187	0.746	0.543	0	NK_T Cells
RALGAPA1	0	0.699937	0.518	0.394	0	NK_T Cells
TNRC6B	0	0.699615	0.746	0.555	0	NK_T Cells
SFI1	0	0.699092	0.329	0.161	0	NK_T Cells
ATP11B	0	0.699072	0.53	0.369	0	NK_T Cells
PRPF38B	0	0.696895	0.487	0.338	0	NK_T Cells
PNISR	0	0.695802	0.655	0.487	0	NK_T Cells
VAMP2	0	0.694833	0.551	0.38	0	NK_T Cells
BICRAL	0	0.693813	0.441	0.314	0	NK_T Cells
DENND4A	0	0.693717	0.589	0.439	0	NK_T Cells
SYTL2	0	0.693612	0.294	0.149	0	NK_T Cells
ACTB	0	0.69257	0.892	0.758	0	NK_T Cells
MPHOSPH8	0	0.69185	0.57	0.425	0	NK_T Cells
PVT1	0	0.688208	0.365	0.28	0	NK_T Cells
BTN3A1	0	0.687114	0.334	0.17	0	NK_T Cells
RACK1	0	0.686519	0.868	0.698	0	NK_T Cells
SUCLG2	0	0.685571	0.508	0.383	0	NK_T Cells
CLDND1	0	0.684472	0.345	0.239	0	NK_T Cells
PIK3R11	0	0.684334	0.574	0.377	0	NK_T Cells
RGS10	0	0.683916	0.461	0.223	0	NK_T Cells
VAV3	0	0.682853	0.297	0.212	0	NK_T Cells
HMGB2	0	0.682268	0.367	0.244	0	NK_T Cells
TMC6	0	0.679355	0.359	0.174	0	NK_T Cells
PSMB9	0	0.677821	0.607	0.393	0	NK_T Cells
CREM	0	0.677147	0.466	0.376	0	NK_T Cells
[truncated: 7,131 more rows]

## Sheet: Supplemental Table 7
Supplemental Table 7: The differential gene expression based on trajectory construction and pseudotime analyses
gene_short_name	family	pval	qval	status	num_cells_expressed	use_for_ordering
PDE4B	negbinomial.size	0	0	OK	5846	TRUE
GBP1	negbinomial.size	0	0	OK	1421	TRUE
GBP5	negbinomial.size	2.96439387504748e-323	3.41893426922143e-321	OK	1550	TRUE
S100A8	negbinomial.size	2.01073e-259	1.72144e-257	OK	7874	TRUE
S100A6	negbinomial.size	1.12656e-66	1.81206e-65	OK	5565	TRUE
S100A4	negbinomial.size	5.22935e-196	2.80378e-194	OK	4199	TRUE
MNDA	negbinomial.size	0	0	OK	6698	TRUE
IVNS1ABP	negbinomial.size	1.08471e-307	1.17503e-305	OK	4335	TRUE
PTPRC	negbinomial.size	0	0	OK	8099	TRUE
G0S2	negbinomial.size	0	0	OK	5064	TRUE
NLRP3	negbinomial.size	0	0	OK	860	TRUE
PLEK	negbinomial.size	0	0	OK	4772	TRUE
IL1R2	negbinomial.size	4.32718e-101	1.1096e-99	OK	6040	TRUE
IL1B	negbinomial.size	0	0	OK	1666	TRUE
JCHAIN	negbinomial.size	3.09409e-179	1.47959e-177	OK	1064	TRUE
CXCL8	negbinomial.size	0	0	OK	4798	TRUE
ACSL1	negbinomial.size	6.01305e-239	4.25564e-237	OK	6330	TRUE
AC084871.1	negbinomial.size	0	0	OK	3111	TRUE
ELL2	negbinomial.size	0	0	OK	4313	TRUE
EGR1	negbinomial.size	1.68575e-244	1.20918e-242	OK	1692	TRUE
LCP2	negbinomial.size	0	0	OK	4726	TRUE
DUSP1	negbinomial.size	0	0	OK	7155	TRUE
PHACTR1	negbinomial.size	0	0	OK	2695	TRUE
IER3	negbinomial.size	0	0	OK	1835	TRUE
LST1	negbinomial.size	9.41622e-145	3.54477e-143	OK	5347	TRUE
TNFAIP3	negbinomial.size	0	0	OK	3063	TRUE
SOD2	negbinomial.size	0	0	OK	7903	TRUE
RABGEF1	negbinomial.size	0	1.76778e-307	OK	4253	TRUE
SRPK2	negbinomial.size	0	0	OK	4699	TRUE
DOCK4	negbinomial.size	0	0	OK	4673	TRUE
PRKDC	negbinomial.size	5.9504e-291	6.07399e-289	OK	2744	TRUE
AZIN1-AS1	negbinomial.size	0	0	OK	1135	TRUE
NR4A3	negbinomial.size	1.66671e-279	1.55208e-277	OK	1229	TRUE
CREM	negbinomial.size	0	0	OK	2349	TRUE
SRGN	negbinomial.size	0	0	OK	8911	TRUE
IFITM2	negbinomial.size	1.21876e-81	2.36966e-80	OK	7917	TRUE
FTH1	negbinomial.size	0	0	OK	8711	TRUE
FGD4	negbinomial.size	0	0	OK	4442	TRUE
LRRK2	negbinomial.size	0	0	OK	5455	TRUE
NFKBIA	negbinomial.size	0	0	OK	3564	TRUE
FOS	negbinomial.size	0	0	OK	7264	TRUE
BCL2A1	negbinomial.size	0	0	OK	5854	TRUE
LITAF	negbinomial.size	1.92598e-282	1.82555e-280	OK	7960	TRUE
CPPED1	negbinomial.size	0	0	OK	5065	TRUE
CCL3L1	negbinomial.size	0	0	OK	549	TRUE
CCL4L2	negbinomial.size	0	0	OK	656	TRUE
VMP1	negbinomial.size	0	0	OK	7256	TRUE
JUNB	negbinomial.size	1.36290181800084e-315	1.53920911699034e-313	OK	5396	TRUE
CLC	negbinomial.size	1.52e-13	5.67382e-13	OK	79	TRUE
PLAUR	negbinomial.size	0	0	OK	5528	TRUE
SAMSN1	negbinomial.size	0	0	OK	5820	TRUE
LIMK2	negbinomial.size	1.11824e-149	4.30116e-148	OK	5633	TRUE
SYAP1	negbinomial.size	2.23181e-230	1.46252e-228	OK	4072	TRUE
SAT1	negbinomial.size	0	0	OK	7575	TRUE
GK	negbinomial.size	0	0	OK	4603	TRUE
IL1RN	negbinomial.size	0	0	OK	1172	TRUE
NFE2L2	negbinomial.size	4.97479e-206	2.87024e-204	OK	4305	TRUE
AC105402.3	negbinomial.size	8.08969e-82	1.57868e-80	OK	268	TRUE
CTSS	negbinomial.size	4.18684e-202	2.38965e-200	OK	5624	TRUE
MEGF9	negbinomial.size	0	0	OK	4184	TRUE
RHOH	negbinomial.size	0	0	OK	980	TRUE
PFKFB3	negbinomial.size	4.10633e-236	2.79441e-234	OK	3017	TRUE
CD83	negbinomial.size	0	0	OK	962	TRUE
FNDC3B	negbinomial.size	9.64129e-259	8.12317e-257	OK	6098	TRUE
TPM4	negbinomial.size	1.55109e-244	1.12783e-242	OK	3256	TRUE
NCF1	negbinomial.size	5.52773e-160	2.32867e-158	OK	3901	TRUE
S100A11	negbinomial.size	8.13933e-08	1.98637e-07	OK	7174	TRUE
PLSCR1	negbinomial.size	1.20358e-289	1.2054e-287	OK	2417	TRUE
ATP13A3	negbinomial.size	8.39717e-275	7.55461e-273	OK	1693	TRUE
OSM	negbinomial.size	5.2608e-235	3.49054e-233	OK	1326	TRUE
STK17B	negbinomial.size	0	0	OK	6112	TRUE
RILPL2	negbinomial.size	7.65962e-173	3.50494e-171	OK	3804	TRUE
CD69	negbinomial.size	1.39212e-255	1.1196e-253	OK	506	TRUE
CCL4	negbinomial.size	0	0	OK	689	TRUE
AQP9	negbinomial.size	5.03828e-252	3.87583e-250	OK	6476	TRUE
ATP5F1E	negbinomial.size	8.8247e-54	1.08179e-52	OK	5584	TRUE
C15orf48	negbinomial.size	0	0	OK	473	TRUE
AC005050.3	negbinomial.size	3.69121e-214	2.20146e-212	OK	4444	TRUE
IRF1	negbinomial.size	2.97932e-179	1.43766e-177	OK	3680	TRUE
COP1	negbinomial.size	0	0	OK	5911	TRUE
ISG15	negbinomial.size	1.27396e-285	1.22949e-283	OK	811	TRUE
S100A12	negbinomial.size	2.66092e-41	2.59159e-40	OK	2219	TRUE
BPIFA1	negbinomial.size	2.97756e-96	7.18403e-95	OK	809	TRUE
CPD	negbinomial.size	3.1025e-138	1.09787e-136	OK	3658	TRUE
RNF19B	negbinomial.size	2.51202e-118	7.84342e-117	OK	1992	TRUE
SKIL	negbinomial.size	5.43517e-196	2.88499e-194	OK	2201	TRUE
STAT3	negbinomial.size	8.38305e-124	2.6968e-122	OK	5135	TRUE
CD44	negbinomial.size	3.5028e-279	3.20567e-277	OK	2471	TRUE
SMCHD1	negbinomial.size	8.4852e-295	8.83126e-293	OK	7721	TRUE
SH3BGRL3	negbinomial.size	1.0109e-52	1.21674e-51	OK	4182	TRUE
CMTM2	negbinomial.size	3.19342e-38	2.85846e-37	OK	3951	TRUE
CXCR4	negbinomial.size	2.0621e-217	1.24382e-215	OK	2391	TRUE
PARP8	negbinomial.size	3.06726e-287	3.015e-285	OK	4576	TRUE
ZFP36L1	negbinomial.size	3.45631e-212	2.03845e-210	OK	5005	TRUE
ICAM1	negbinomial.size	2.71019e-256	2.21319e-254	OK	2350	TRUE
WFDC2	negbinomial.size	2.04307e-90	4.55656e-89	OK	769	TRUE
CCNH	negbinomial.size	1.34822e-109	3.88933e-108	OK	3123	TRUE
IQGAP2	negbinomial.size	2.65415e-248	1.98426e-246	OK	1941	TRUE
NAMPT	negbinomial.size	8.5506e-41	8.19252e-40	OK	9111	TRUE
IRAK3	negbinomial.size	4.77717e-106	1.30037e-104	OK	2823	TRUE
ETS2	negbinomial.size	1.89905e-173	8.76538e-172	OK	2032	TRUE
SLA	negbinomial.size	2.24214e-115	6.83981e-114	OK	3623	TRUE
CCND3	negbinomial.size	3.47837e-254	2.7557e-252	OK	2408	TRUE
MIR3945HG	negbinomial.size	7.65757e-181	3.72903e-179	OK	1596	TRUE
FOSB	negbinomial.size	2.15486e-108	6.08405e-107	OK	1526	TRUE
PKN2	negbinomial.size	4.50562e-225	2.84713e-223	OK	3674	TRUE
TNFAIP6	negbinomial.size	2.02963e-247	1.49629e-245	OK	2042	TRUE
C9orf72	negbinomial.size	1.49546e-165	6.61491e-164	OK	4243	TRUE
PPP3CA	negbinomial.size	1.27026e-261	1.12376e-259	OK	4184	TRUE
RIPOR2	negbinomial.size	0	0	OK	7039	TRUE
TNFSF13B	negbinomial.size	1.96702e-170	8.92389e-169	OK	2917	TRUE
RAB11FIP1	negbinomial.size	2.26325e-175	1.0538e-173	OK	3699	TRUE
SOCS3	negbinomial.size	1.94949e-143	7.2363e-142	OK	1486	TRUE
MYO1F	negbinomial.size	8.88024e-219	5.48096e-217	OK	5770	TRUE
AL049651.1	negbinomial.size	3.50713e-109	1.00626e-107	OK	2404	TRUE
TMEM154	negbinomial.size	1.96235e-106	5.39696e-105	OK	4995	TRUE
TGM2	negbinomial.size	2.30024e-104	6.13552e-103	OK	274	TRUE
FCER1G	negbinomial.size	7.67621e-218	4.68337e-216	OK	4271	TRUE
HCAR3	negbinomial.size	5.01089e-164	2.16242e-162	OK	1004	TRUE
NFKBIZ	negbinomial.size	9.45091e-155	3.82942e-153	OK	2212	TRUE
EPHB1	negbinomial.size	4.43711e-300	4.71044e-298	OK	4460	TRUE
HLA-A	negbinomial.size	2.72289e-126	8.81288e-125	OK	5891	TRUE
ZFP36	negbinomial.size	9.97488e-107	2.75764e-105	OK	3585	TRUE
VPS37B	negbinomial.size	4.61834e-75	8.3666e-74	OK	2005	TRUE
RUBCNL	negbinomial.size	8.56669e-90	1.89467e-88	OK	2978	TRUE
RSAD2	negbinomial.size	3.87046e-159	1.60503e-157	OK	485	TRUE
LRMP	negbinomial.size	6.47772e-198	3.50855e-196	OK	2295	TRUE
SERPINB3	negbinomial.size	7.96729e-65	1.25864e-63	OK	608	TRUE
TYROBP	negbinomial.size	1.4198e-10	4.31385e-10	OK	6139	TRUE
EPSTI1	negbinomial.size	5.65234e-98	1.39547e-96	OK	778	TRUE
LAMTOR4	negbinomial.size	2.85061e-50	3.26805e-49	OK	3029	TRUE
SMAP2	negbinomial.size	2.80647e-238	1.9601e-236	OK	6112	TRUE
CCL3	negbinomial.size	6.58113e-237	4.53671e-235	OK	212	TRUE
TANK	negbinomial.size	1.12078e-136	3.91387e-135	OK	3394	TRUE
RNF24	negbinomial.size	1.62304e-165	7.11992e-164	OK	5198	TRUE
BTG2	negbinomial.size	3.41257e-99	8.62568e-98	OK	3289	TRUE
SLC8A1	negbinomial.size	1.02778e-260	8.9434e-259	OK	4076	TRUE
MAP3K5	negbinomial.size	3.35947e-189	1.73127e-187	OK	2816	TRUE
MAML2	negbinomial.size	4.04466e-116	1.2482e-114	OK	3103	TRUE
MED13L	negbinomial.size	6.86203e-254	5.35642e-252	OK	6108	TRUE
USP15	negbinomial.size	8.66262e-224	5.40955e-222	OK	6726	TRUE
IL18R1	negbinomial.size	5.98803e-95	1.41895e-93	OK	1000	TRUE
S100P	negbinomial.size	2.23117e-48	2.4673e-47	OK	1979	TRUE
KRT19	negbinomial.size	1.94195e-52	2.31637e-51	OK	524	TRUE
RGS18	negbinomial.size	1.0824e-115	3.32102e-114	OK	2568	TRUE
IFIT3	negbinomial.size	6.26004e-155	2.55602e-153	OK	1483	TRUE
AL139042.1	negbinomial.size	8.87004e-134	2.99887e-132	OK	457	TRUE
RAPGEF2	negbinomial.size	6.1896e-185	3.12899e-183	OK	3057	TRUE
ASAP1	negbinomial.size	1.07442e-201	6.0032e-200	OK	4151	TRUE
AGTPBP1	negbinomial.size	7.1975e-183	3.53744e-181	OK	3852	TRUE
DDX60L	negbinomial.size	6.83642e-115	2.07358e-113	OK	3273	TRUE
CDK19	negbinomial.size	7.01196e-187	3.5788e-185	OK	2430	TRUE
FRY	negbinomial.size	1.87842e-208	1.09568e-206	OK	2493	TRUE
MME	negbinomial.size	1.69235e-112	5.01843e-111	OK	2882	TRUE
HCAR2	negbinomial.size	7.16214e-100	1.81898e-98	OK	903	TRUE
PDE3B	negbinomial.size	6.02927e-195	3.16865e-193	OK	2705	TRUE
IL1RAP	negbinomial.size	1.37828e-67	2.25105e-66	OK	4916	TRUE
NEAT1	negbinomial.size	0.00221429	0.00288498	OK	8881	TRUE
UBR2	negbinomial.size	1.09378e-175	5.13787e-174	OK	3619	TRUE
MAFF	negbinomial.size	3.88688e-120	1.23542e-118	OK	927	TRUE
ATP1B3	negbinomial.size	3.38884e-82	6.68697e-81	OK	489	TRUE
LYN	negbinomial.size	1.71593e-139	6.15416e-138	OK	7982	TRUE
LRRFIP1	negbinomial.size	1.22844e-143	4.59196e-142	OK	4285	TRUE
VPS9D1	negbinomial.size	1.31986e-108	3.74642e-107	OK	1538	TRUE
NCOA1	negbinomial.size	5.52136e-202	3.11781e-200	OK	5278	TRUE
EPB41	negbinomial.size	6.11669e-178	2.89887e-176	OK	2825	TRUE
RIPK2	negbinomial.size	2.02842e-101	5.25214e-100	OK	1265	TRUE
ADAMTSL4-AS1	negbinomial.size	1.75773e-31	1.35414e-30	OK	6102	TRUE
ST8SIA4	negbinomial.size	2.31432e-165	1.00692e-163	OK	3187	TRUE
ACAP2	negbinomial.size	1.19027e-151	4.71489e-150	OK	4796	TRUE
AC079209.1	negbinomial.size	7.7232e-104	2.04974e-102	OK	739	TRUE
RNF144B	negbinomial.size	2.83162e-55	3.69293e-54	OK	2035	TRUE
CEBPB	negbinomial.size	6.71465e-120	2.10896e-118	OK	5533	TRUE
RELL1	negbinomial.size	2.86067e-160	1.22455e-158	OK	1791	TRUE
GLUL	negbinomial.size	4.76592e-93	1.09513e-91	OK	4052	TRUE
CYSTM1	negbinomial.size	1.29843e-139	4.68848e-138	OK	3681	TRUE
MGP	negbinomial.size	1.21247e-85	2.49449e-84	OK	479	TRUE
LYST	negbinomial.size	4.86753e-160	2.06695e-158	OK	4855	TRUE
RAP1GAP2	negbinomial.size	2.76084e-159	1.1539e-157	OK	2267	TRUE
HIVEP2	negbinomial.size	7.53638e-96	1.80194e-94	OK	2153	TRUE
AREG	negbinomial.size	1.14383e-87	2.46807e-86	OK	392	TRUE
JUN	negbinomial.size	2.24507e-88	4.88396e-87	OK	756	TRUE
PTEN	negbinomial.size	1.28755e-258	1.06786e-256	OK	6466	TRUE
ITM2B	negbinomial.size	4.897e-25	2.98773e-24	OK	7360	TRUE
ACTG1	negbinomial.size	2.39383e-108	6.72298e-107	OK	2950	TRUE
ADGRE2	negbinomial.size	3.37715e-44	3.47401e-43	OK	2774	TRUE
SORL1	negbinomial.size	2.86916e-198	1.57005e-196	OK	6822	TRUE
FTL	negbinomial.size	3.11494e-17	1.41559e-16	OK	8138	TRUE
BPIFB1	negbinomial.size	1.40849e-52	1.68764e-51	OK	493	TRUE
ACSL3	negbinomial.size	2.01393e-94	4.70923e-93	OK	1281	TRUE
MBNL1	negbinomial.size	8.57112e-230	5.54823e-228	OK	4582	TRUE
RBKS	negbinomial.size	4.10071e-133	1.36897e-131	OK	1187	TRUE
TMCC1	negbinomial.size	4.36893e-183	2.16732e-181	OK	4350	TRUE
GNAQ	negbinomial.size	9.78737e-109	2.79308e-107	OK	4543	TRUE
IFITM3	negbinomial.size	5.73475e-134	1.95129e-132	OK	3337	TRUE
PAN3	negbinomial.size	1.32382e-153	5.32337e-152	OK	3471	TRUE
RAB20	negbinomial.size	1.77919e-121	5.68913e-120	OK	998	TRUE
PRKCB	negbinomial.size	1.62729e-235	1.09337e-233	OK	5311	TRUE
PPP1R15A	negbinomial.size	2.25465e-135	7.72107e-134	OK	1656	TRUE
DOCK8	negbinomial.size	7.54551e-150	2.94497e-148	OK	5563	TRUE
MCL1	negbinomial.size	1.29606e-60	1.88997e-59	OK	5189	TRUE
SLPI	negbinomial.size	8.62633e-86	1.78166e-84	OK	1587	TRUE
NCOA2	negbinomial.size	1.82258e-189	9.48457e-188	OK	4314	TRUE
AGO4	negbinomial.size	9.19048e-111	2.71017e-109	OK	2244	TRUE
ADM	negbinomial.size	9.09914e-103	2.391e-101	OK	991	TRUE
IGFBP7	negbinomial.size	3.58864e-63	5.48718e-62	OK	487	TRUE
OLR1	negbinomial.size	8.43805e-98	2.07357e-96	OK	304	TRUE
EVI2B	negbinomial.size	1.10699e-59	1.57531e-58	OK	3957	TRUE
WSB1	negbinomial.size	1.06822e-94	2.50889e-93	OK	1879	TRUE
AC099489.1	negbinomial.size	6.76905e-80	1.29712e-78	OK	2905	TRUE
DSE	negbinomial.size	3.92158e-141	1.44554e-139	OK	1007	TRUE
ITGAX	negbinomial.size	4.07069e-95	9.68934e-94	OK	4034	TRUE
DLEU2	negbinomial.size	1.87771e-167	8.37552e-166	OK	3601	TRUE
CD55	negbinomial.size	7.69422e-36	6.58725e-35	OK	6073	TRUE
RNF213	negbinomial.size	1.06516e-57	1.44231e-56	OK	2775	TRUE
ZSWIM6	negbinomial.size	6.83592e-63	1.03969e-61	OK	4177	TRUE
SCLT1	negbinomial.size	1.21321e-184	6.0752e-183	OK	3187	TRUE
USP36	negbinomial.size	6.31483e-93	1.44479e-91	OK	391	TRUE
IER2	negbinomial.size	1.40677e-104	3.77129e-103	OK	4712	TRUE
B3GNT5	negbinomial.size	5.80294e-90	1.28879e-88	OK	2132	TRUE
IGF2R	negbinomial.size	4.54479e-139	1.61904e-137	OK	4219	TRUE
GBP2	negbinomial.size	2.25742e-45	2.37746e-44	OK	2745	TRUE
SERPINB1	negbinomial.size	1.22028e-85	2.50086e-84	OK	3184	TRUE
B2M	negbinomial.size	4.58829e-120	1.44968e-118	OK	8800	TRUE
IRAK2	negbinomial.size	6.16332e-152	2.45977e-150	OK	561	TRUE
CLEC4E	negbinomial.size	3.54505e-76	6.51112e-75	OK	2586	TRUE
RAF1	negbinomial.size	8.5743e-128	2.79217e-126	OK	2700	TRUE
LUCAT1	negbinomial.size	2.56789e-23	1.47515e-22	OK	6158	TRUE
NFKB1	negbinomial.size	1.01816e-107	2.84442e-106	OK	2357	TRUE
ANKRD44	negbinomial.size	8.14417e-168	3.66349e-166	OK	4852	TRUE
PLXDC2	negbinomial.size	3.1014e-151	1.21943e-149	OK	3791	TRUE
TBC1D1	negbinomial.size	9.23693e-150	3.5788e-148	OK	2532	TRUE
FKBP5	negbinomial.size	0.000108139	0.000176183	OK	2259	TRUE
SLC44A2	negbinomial.size	1.41623e-102	3.70313e-101	OK	1676	TRUE
RICTOR	negbinomial.size	7.20251e-146	2.73078e-144	OK	3851	TRUE
AC011472.2	negbinomial.size	8.47905e-56	1.11128e-54	OK	1751	TRUE
CASS4	negbinomial.size	8.20511e-05	0.000136443	OK	3279	TRUE
ETV6	negbinomial.size	1.04263e-40	9.90031e-40	OK	4097	TRUE
CHSY1	negbinomial.size	9.45278e-57	1.25126e-55	OK	2734	TRUE
OSBPL8	negbinomial.size	7.23154e-132	2.39906e-130	OK	3956	TRUE
OAZ1	negbinomial.size	2.4822e-15	1.01585e-14	OK	5189	TRUE
RNF149	negbinomial.size	3.5695e-12	1.21767e-11	OK	8199	TRUE
SSH2	negbinomial.size	7.51946e-228	4.80883e-226	OK	6874	TRUE
MAP3K8	negbinomial.size	9.72556e-61	1.42213e-59	OK	2400	TRUE
ANP32A	negbinomial.size	4.39147e-18	2.06465e-17	OK	4667	TRUE
LRG1	negbinomial.size	9.04593e-75	1.62765e-73	OK	1542	TRUE
UBR1	negbinomial.size	1.20533e-77	2.24488e-76	OK	953	TRUE
TPT1	negbinomial.size	4.19593e-105	1.13056e-103	OK	6344	TRUE
OXSR1	negbinomial.size	4.0453e-60	5.78773e-59	OK	1623	TRUE
PARP14	negbinomial.size	1.77544e-24	1.06246e-23	OK	1536	TRUE
ANKRD22	negbinomial.size	6.97327e-84	1.40205e-82	OK	439	TRUE
PAG1	negbinomial.size	4.91447e-58	6.79322e-57	OK	2104	TRUE
HLA-DRA	negbinomial.size	4.49243e-47	4.84671e-46	OK	860	TRUE
NCOA4	negbinomial.size	1.74173e-88	3.80458e-87	OK	1814	TRUE
TOM1	negbinomial.size	1.43633e-135	4.95067e-134	OK	2626	TRUE
IFI27	negbinomial.size	3.80216e-60	5.46935e-59	OK	318	TRUE
JOSD1	negbinomial.size	3.40752e-67	5.5482e-66	OK	1056	TRUE
ATXN1	negbinomial.size	5.38058e-41	5.18332e-40	OK	4360	TRUE
SYTL3	negbinomial.size	2.48568e-39	2.29861e-38	OK	2383	TRUE
CHD1	negbinomial.size	2.76777e-47	3.00436e-46	OK	3235	TRUE
CD46	negbinomial.size	2.62758e-87	5.60129e-86	OK	2564	TRUE
PPP1R12B	negbinomial.size	1.93314e-136	6.70661e-135	OK	1564	TRUE
CXCL1	negbinomial.size	1.9677e-85	4.01714e-84	OK	1093	TRUE
COL1A2	negbinomial.size	8.76615e-38	7.80717e-37	OK	350	TRUE
SPP1	negbinomial.size	4.14055e-114	1.24875e-112	OK	216	TRUE
H3F3B	negbinomial.size	1.17087e-248	8.87855e-247	OK	7612	TRUE
BAZ2B	negbinomial.size	1.48354e-146	5.66519e-145	OK	3953	TRUE
NR3C1	negbinomial.size	3.23844e-97	7.88517e-96	OK	2877	TRUE
FOSL2	negbinomial.size	1.65177e-73	2.91282e-72	OK	1837	TRUE
NABP1	negbinomial.size	1.44416e-44	1.49426e-43	OK	4711	TRUE
HLA-E	negbinomial.size	2.87155e-86	6.02457e-85	OK	5871	TRUE
MAP2K1	negbinomial.size	1.54559e-55	2.02069e-54	OK	1075	TRUE
JAK1	negbinomial.size	3.55702e-99	8.94819e-98	OK	4289	TRUE
IGF1R	negbinomial.size	9.26635e-140	3.39212e-138	OK	3393	TRUE
KIF13A	negbinomial.size	8.91767e-113	2.65927e-111	OK	2193	TRUE
CPQ	negbinomial.size	4.80076e-138	1.68758e-136	OK	5597	TRUE
CELF2	negbinomial.size	2.3269e-198	1.28658e-196	OK	5982	TRUE
MAPK1	negbinomial.size	3.06135e-87	6.47397e-86	OK	2859	TRUE
TXNIP	negbinomial.size	7.42668e-07	1.62426e-06	OK	5931	TRUE
KREMEN1	negbinomial.size	4.36103e-54	5.39588e-53	OK	886	TRUE
AOAH	negbinomial.size	7.7386e-110	2.24462e-108	OK	2965	TRUE
CFD	negbinomial.size	1.14093e-33	9.31699e-33	OK	847	TRUE
TNFRSF10C	negbinomial.size	1.47904e-82	2.95141e-81	OK	3092	TRUE
STAT1	negbinomial.size	1.13685e-22	6.35201e-22	OK	2127	TRUE
TNRC6B	negbinomial.size	6.09712e-129	1.99775e-127	OK	4452	TRUE
PELI1	negbinomial.size	5.93286e-05	0.000100838	OK	7183	TRUE
LY6E	negbinomial.size	6.2644e-78	1.17083e-76	OK	475	TRUE
STAG2	negbinomial.size	8.04757e-80	1.53656e-78	OK	2615	TRUE
HS3ST3B1	negbinomial.size	8.87599e-45	9.25614e-44	OK	291	TRUE
CCNL1	negbinomial.size	4.46875e-52	5.24781e-51	OK	2755	TRUE
FFAR2	negbinomial.size	1.23591e-59	1.74939e-58	OK	1983	TRUE
MIF	negbinomial.size	2.87933e-84	5.8334e-83	OK	1002	TRUE
PPP2R5A	negbinomial.size	2.62276e-98	6.50541e-97	OK	1336	TRUE
P2RY14	negbinomial.size	3.62542e-54	4.51731e-53	OK	622	TRUE
NR4A1	negbinomial.size	1.44347e-44	1.49426e-43	OK	379	TRUE
MARCKS	negbinomial.size	1.8784e-133	6.31047e-132	OK	2896	TRUE
KYNU	negbinomial.size	4.58785e-74	8.17191e-73	OK	247	TRUE
STATH	negbinomial.size	2.06808e-12	7.16539e-12	OK	154	TRUE
NBN	negbinomial.size	7.32835e-110	2.1373e-108	OK	1841	TRUE
ADGRE5	negbinomial.size	4.91054e-130	1.61895e-128	OK	3877	TRUE
XBP1	negbinomial.size	4.25178e-65	6.77732e-64	OK	510	TRUE
LIN7A	negbinomial.size	1.21373e-103	3.20521e-102	OK	1406	TRUE
EIF4A3	negbinomial.size	4.31368e-61	6.378e-60	OK	832	TRUE
PICALM	negbinomial.size	4.55933e-86	9.52791e-85	OK	6743	TRUE
COL1A1	negbinomial.size	7.23583e-41	6.95793e-40	OK	291	TRUE
ERI1	negbinomial.size	4.14907e-79	7.83746e-78	OK	811	TRUE
FAM126B	negbinomial.size	1.36885e-97	3.34831e-96	OK	2226	TRUE
REPS2	negbinomial.size	1.23974e-107	3.44531e-106	OK	1750	TRUE
THBD	negbinomial.size	3.09544e-47	3.35318e-46	OK	834	TRUE
FAR1	negbinomial.size	3.83831e-78	7.1992e-77	OK	1312	TRUE
IFIH1	negbinomial.size	4.81449e-67	7.76757e-66	OK	923	TRUE
HSP90AA1	negbinomial.size	2.00013e-32	1.57986e-31	OK	1611	TRUE
SPOPL	negbinomial.size	2.31102e-93	5.33343e-92	OK	2180	TRUE
MYL6	negbinomial.size	0.00220568	0.00287569	OK	5141	TRUE
TAGLN2	negbinomial.size	2.2601e-44	2.33397e-43	OK	3292	TRUE
BASP1	negbinomial.size	1.82926e-29	1.3139e-28	OK	6194	TRUE
PPIF	negbinomial.size	1.2915e-91	2.91713e-90	OK	791	TRUE
PIAS1	negbinomial.size	7.06269e-81	1.3682e-79	OK	4146	TRUE
PPP1R12A	negbinomial.size	9.71844e-99	2.42185e-97	OK	3401	TRUE
ACSL5	negbinomial.size	1.51722e-87	3.26049e-86	OK	490	TRUE
FCGR1A	negbinomial.size	2.24997e-74	4.03474e-73	OK	514	TRUE
PER1	negbinomial.size	1.90411e-36	1.65147e-35	OK	1312	TRUE
IRS2	negbinomial.size	9.72336e-19	4.70909e-18	OK	4096	TRUE
CBL	negbinomial.size	6.99781e-92	1.58737e-90	OK	2042	TRUE
CR1	negbinomial.size	7.55508e-57	1.00507e-55	OK	2622	TRUE
AC021594.2	negbinomial.size	7.19233e-51	8.28132e-50	OK	382	TRUE
TAGAP	negbinomial.size	1.2453e-100	3.17792e-99	OK	2418	TRUE
LCN2	negbinomial.size	1.01099e-36	8.82617e-36	OK	331	TRUE
AF117829.1	negbinomial.size	5.83281e-73	1.01844e-71	OK	448	TRUE
ALOX5AP	negbinomial.size	3.93004e-88	8.51456e-87	OK	4252	TRUE
H3F3A	negbinomial.size	0.00410419	0.00511626	OK	8145	TRUE
RASSF3	negbinomial.size	1.56195e-91	3.51306e-90	OK	4618	TRUE
STXBP5	negbinomial.size	4.7969e-117	1.489e-115	OK	2151	TRUE
FBXL20	negbinomial.size	2.39442e-105	6.48447e-104	OK	1440	TRUE
ITGAL	negbinomial.size	4.54599e-68	7.44757e-67	OK	956	TRUE
HELB	negbinomial.size	5.30516e-58	7.31424e-57	OK	602	TRUE
ENSA	negbinomial.size	9.03855e-65	1.41524e-63	OK	3492	TRUE
JAML	negbinomial.size	1.35823e-68	2.26713e-67	OK	2973	TRUE
TBC1D8	negbinomial.size	7.24547e-58	9.88662e-57	OK	992	TRUE
RANBP2	negbinomial.size	1.6889e-61	2.52526e-60	OK	1173	TRUE
CDA	negbinomial.size	1.07002e-23	6.25516e-23	OK	1889	TRUE
APOL6	negbinomial.size	2.6503e-52	3.13314e-51	OK	928	TRUE
NSMAF	negbinomial.size	2.58494e-68	4.28777e-67	OK	1299	TRUE
LPGAT1	negbinomial.size	5.13959e-84	1.0373e-82	OK	2034	TRUE
ADGRG3	negbinomial.size	5.42016e-43	5.41812e-42	OK	3466	TRUE
MAP2K4	negbinomial.size	6.97158e-95	1.64467e-93	OK	2096	TRUE
ZNF438	negbinomial.size	8.08919e-73	1.40318e-71	OK	2480	TRUE
IFI16	negbinomial.size	4.12927e-62	6.19156e-61	OK	2889	TRUE
NIPBL	negbinomial.size	7.09386e-86	1.47087e-84	OK	3586	TRUE
SERPINB9	negbinomial.size	2.013e-93	4.66594e-92	OK	491	TRUE
DDIT4	negbinomial.size	4.20963e-54	5.23296e-53	OK	788	TRUE
CREB5	negbinomial.size	0.284335	0.292945	OK	4920	TRUE
PIP4P2	negbinomial.size	7.41489e-65	1.17487e-63	OK	1191	TRUE
RALBP1	negbinomial.size	3.33285e-45	3.4962e-44	OK	1776	TRUE
AL163541.1	negbinomial.size	3.96164e-23	2.25626e-22	OK	1278	TRUE
AIF1	negbinomial.size	0.135402	0.141368	OK	5150	TRUE
SH3BP5	negbinomial.size	9.24599e-45	9.62308e-44	OK	1545	TRUE
TCP11L2	negbinomial.size	1.57533e-78	2.9652e-77	OK	897	TRUE
DGLUCY	negbinomial.size	2.45963e-92	5.60331e-91	OK	1836	TRUE
TMEM71	negbinomial.size	9.86127e-06	1.89034e-05	OK	2880	TRUE
MAP4K4	negbinomial.size	8.20889e-65	1.29296e-63	OK	3481	TRUE
ERLIN1	negbinomial.size	7.82585e-31	5.87547e-30	OK	817	TRUE
SLC25A37	negbinomial.size	1.36895e-28	9.48611e-28	OK	6961	TRUE
CSRNP1	negbinomial.size	2.95503e-68	4.88638e-67	OK	1355	TRUE
NIBAN1	negbinomial.size	3.57995e-11	1.14679e-10	OK	6712	TRUE
WTAP	negbinomial.size	6.03078e-75	1.08882e-73	OK	1912	TRUE
PTGS2	negbinomial.size	7.68181e-12	2.56872e-11	OK	4105	TRUE
TNFRSF10D	negbinomial.size	1.32401e-43	1.34376e-42	OK	325	TRUE
TFF3	negbinomial.size	6.83462e-23	3.85119e-22	OK	253	TRUE
CRLF3	negbinomial.size	1.01568e-70	1.71695e-69	OK	1275	TRUE
UBN1	negbinomial.size	2.76408e-62	4.1681e-61	OK	1476	TRUE
TMSB4X	negbinomial.size	5.98147e-07	1.32456e-06	OK	7197	TRUE
CD14	negbinomial.size	9.62946e-99	2.411e-97	OK	1376	TRUE
VEGFA	negbinomial.size	2.6074e-73	4.5828e-72	OK	357	TRUE
CD177	negbinomial.size	6.32293e-64	9.75643e-63	OK	228	TRUE
BIN2	negbinomial.size	4.20428e-53	5.08344e-52	OK	1499	TRUE
AL078604.4	negbinomial.size	1.80983e-47	1.9726e-46	OK	1473	TRUE
ADGRE3	negbinomial.size	5.04365e-57	6.72656e-56	OK	1940	TRUE
MX2	negbinomial.size	1.17822e-41	1.15175e-40	OK	4504	TRUE
ABHD15-AS1	negbinomial.size	1.79286e-68	2.98324e-67	OK	1310	TRUE
LGALS3	negbinomial.size	3.51945e-68	5.80162e-67	OK	483	TRUE
RESF1	negbinomial.size	5.88119e-82	1.15193e-80	OK	4739	TRUE
RGS2	negbinomial.size	1.11138e-11	3.67094e-11	OK	5972	TRUE
AC114760.2	negbinomial.size	1.08632e-30	8.07592e-30	OK	507	TRUE
LIMS1	negbinomial.size	2.30529e-79	4.37018e-78	OK	1116	TRUE
HOMER1	negbinomial.size	1.01348e-40	9.6581e-40	OK	283	TRUE
DCN	negbinomial.size	2.48676e-35	2.09187e-34	OK	261	TRUE
DOCK11	negbinomial.size	1.18124e-96	2.86302e-95	OK	2211	TRUE
DUSP2	negbinomial.size	8.50745e-73	1.46615e-71	OK	450	TRUE
TUT7	negbinomial.size	6.26337e-71	1.069e-69	OK	3452	TRUE
CD53	negbinomial.size	2.12606e-52	2.52464e-51	OK	4107	TRUE
EGR3	negbinomial.size	1.40336e-48	1.56164e-47	OK	882	TRUE
LTB	negbinomial.size	1.87225e-25	1.16097e-24	OK	1958	TRUE
ARHGAP25	negbinomial.size	6.57773e-94	1.53134e-92	OK	2749	TRUE
CD302	negbinomial.size	3.89574e-39	3.57143e-38	OK	1387	TRUE
LSP1	negbinomial.size	2.79913e-31	2.14398e-30	OK	3154	TRUE
MBP	negbinomial.size	7.01009e-86	1.4592e-84	OK	4798	TRUE
CCRL2	negbinomial.size	8.42559e-83	1.68766e-81	OK	295	TRUE
EHD1	negbinomial.size	3.98091e-68	6.542e-67	OK	1231	TRUE
SLCO3A1	negbinomial.size	2.28846e-101	5.89668e-100	OK	3884	TRUE
TLE4	negbinomial.size	1.17394e-65	1.87689e-64	OK	2410	TRUE
MCEMP1	negbinomial.size	3.46689e-73	6.07335e-72	OK	677	TRUE
AC079753.2	negbinomial.size	1.83117e-61	2.73029e-60	OK	252	TRUE
CLEC4A	negbinomial.size	3.75369e-27	2.47204e-26	OK	883	TRUE
CCPG1	negbinomial.size	1.36383e-59	1.92021e-58	OK	1757	TRUE
CEP63	negbinomial.size	4.22387e-82	8.30382e-81	OK	1553	TRUE
CLEC12A	negbinomial.size	6.09622e-29	4.29161e-28	OK	919	TRUE
RARRES1	negbinomial.size	4.69747e-31	3.56202e-30	OK	275	TRUE
SFRP2	negbinomial.size	3.65935e-30	2.67178e-29	OK	250	TRUE
POSTN	negbinomial.size	6.45454e-26	4.08351e-25	OK	208	TRUE
SLC2A3	negbinomial.size	7.70076e-26	4.84883e-25	OK	3790	TRUE
EMP3	negbinomial.size	6.71733e-13	2.41405e-12	OK	1202	TRUE
MTRNR2L12	negbinomial.size	1.80567e-38	1.63002e-37	OK	2876	TRUE
PACS1	negbinomial.size	4.29507e-96	1.03159e-94	OK	2894	TRUE
MT1X	negbinomial.size	8.52938e-28	5.75273e-27	OK	279	TRUE
RC3H1	negbinomial.size	7.35062e-71	1.25055e-69	OK	2285	TRUE
TRPS1	negbinomial.size	8.18004e-50	9.29757e-49	OK	575	TRUE
ICAM3	negbinomial.size	1.54662e-33	1.25912e-32	OK	2203	TRUE
NLRP1	negbinomial.size	8.98334e-65	1.41076e-63	OK	2003	TRUE
LINC01506	negbinomial.size	2.29237e-25	1.41159e-24	OK	1223	TRUE
NFIL3	negbinomial.size	1.34807e-29	9.70905e-29	OK	2602	TRUE
NFATC3	negbinomial.size	3.47549e-60	5.01301e-59	OK	852	TRUE
FBXL5	negbinomial.size	3.25092e-54	4.06021e-53	OK	3938	TRUE
FGL2	negbinomial.size	9.43619e-43	9.4149e-42	OK	2090	TRUE
ACTB	negbinomial.size	3.7065e-57	4.96821e-56	OK	7733	TRUE
AHCTF1	negbinomial.size	1.47189e-53	1.78783e-52	OK	2145	TRUE
TRIB1	negbinomial.size	5.26687e-54	6.48644e-53	OK	1750	TRUE
AP001011.1	negbinomial.size	4.10784e-60	5.8614e-59	OK	1447	TRUE
PLCG2	negbinomial.size	3.08078e-113	9.23886e-112	OK	3226	TRUE
STK4	negbinomial.size	2.16552e-75	3.93649e-74	OK	4326	TRUE
RALGAPA1	negbinomial.size	6.43773e-48	7.06022e-47	OK	586	TRUE
DNAJC3	negbinomial.size	6.65938e-65	1.05832e-63	OK	1474	TRUE
PRDX1	negbinomial.size	3.0895e-27	2.04223e-26	OK	351	TRUE
PGS1	negbinomial.size	6.02549e-52	7.06033e-51	OK	2351	TRUE
MAP3K2	negbinomial.size	5.88656e-73	1.02445e-71	OK	3154	TRUE
CD9	negbinomial.size	1.03154e-28	7.16674e-28	OK	388	TRUE
CACUL1	negbinomial.size	1.61915e-82	3.2189e-81	OK	1755	TRUE
RAB7A	negbinomial.size	2.78444e-57	3.74173e-56	OK	3143	TRUE
ARL5B	negbinomial.size	2.85674e-51	3.31807e-50	OK	747	TRUE
TAOK3	negbinomial.size	2.94295e-87	6.24847e-86	OK	3030	TRUE
SAA1	negbinomial.size	6.43919e-37	5.64946e-36	OK	188	TRUE
RBL2	negbinomial.size	4.58171e-50	5.23005e-49	OK	895	TRUE
ARIH1	negbinomial.size	7.44003e-31	5.59372e-30	OK	3274	TRUE
LINC02649	negbinomial.size	3.03864e-42	2.99241e-41	OK	1703	TRUE
F3	negbinomial.size	1.05691e-26	6.84993e-26	OK	249	TRUE
CCR1	negbinomial.size	3.49305e-64	5.40557e-63	OK	1327	TRUE
TALDO1	negbinomial.size	5.53923e-12	1.86799e-11	OK	3778	TRUE
CD274	negbinomial.size	1.28158e-59	1.80921e-58	OK	360	TRUE
CXCL16	negbinomial.size	3.48147e-62	5.23502e-61	OK	1031	TRUE
SOS2	negbinomial.size	8.21186e-81	1.58504e-79	OK	2638	TRUE
CCR5AS	negbinomial.size	2.52661e-76	4.65668e-75	OK	306	TRUE
BIRC3	negbinomial.size	1.74395e-52	2.08488e-51	OK	425	TRUE
GIT2	negbinomial.size	3.59747e-63	5.48718e-62	OK	1377	TRUE
RTN3	negbinomial.size	2.33308e-59	3.27619e-58	OK	2827	TRUE
APAF1	negbinomial.size	4.90643e-61	7.21422e-60	OK	1229	TRUE
CHST11	negbinomial.size	1.05192e-139	3.82439e-138	OK	5365	TRUE
MKLN1	negbinomial.size	4.05009e-77	7.51674e-76	OK	2770	TRUE
MAP3K20	negbinomial.size	1.22263e-58	1.70782e-57	OK	465	TRUE
CXCL2	negbinomial.size	2.27512e-61	3.38272e-60	OK	206	TRUE
USP3	negbinomial.size	1.00605e-72	1.72819e-71	OK	2815	TRUE
PELI2	negbinomial.size	1.75645e-86	3.6997e-85	OK	2424	TRUE
GPAT4	negbinomial.size	3.90713e-60	5.60515e-59	OK	589	TRUE
UIMC1	negbinomial.size	4.60101e-67	7.44578e-66	OK	1558	TRUE
FRMD4B	negbinomial.size	7.14218e-55	9.22401e-54	OK	588	TRUE
ECHDC1	negbinomial.size	6.06214e-15	2.42303e-14	OK	540	TRUE
S100A2	negbinomial.size	1.29065e-21	6.98343e-21	OK	240	TRUE
PIK3CD	negbinomial.size	1.27375e-73	2.26122e-72	OK	2495	TRUE
ZNF652	negbinomial.size	6.33945e-66	1.01661e-64	OK	1310	TRUE
EGLN1	negbinomial.size	1.48186e-64	2.30666e-63	OK	1927	TRUE
IPCEF1	negbinomial.size	1.29812e-58	1.80851e-57	OK	1448	TRUE
ANXA2	negbinomial.size	2.34604e-28	1.61306e-27	OK	354	TRUE
ZNF516	negbinomial.size	2.37727e-87	5.08812e-86	OK	1409	TRUE
SNRK	negbinomial.size	2.92681e-82	5.79682e-81	OK	2693	TRUE
SSBP2	negbinomial.size	2.13046e-75	3.88608e-74	OK	993	TRUE
PTBP3	negbinomial.size	2.88004e-54	3.62257e-53	OK	2669	TRUE
TMA7	negbinomial.size	4.72048e-06	9.37034e-06	OK	3301	TRUE
KATNBL1	negbinomial.size	6.18526e-45	6.47562e-44	OK	1983	TRUE
YPEL3	negbinomial.size	3.4437e-16	1.47175e-15	OK	3675	TRUE
XAF1	negbinomial.size	7.08575e-51	8.17634e-50	OK	579	TRUE
FXYD3	negbinomial.size	3.70886e-22	2.05069e-21	OK	232	TRUE
HBB	negbinomial.size	4.29926e-14	1.65366e-13	OK	43	TRUE
UBAP1	negbinomial.size	2.50679e-29	1.78845e-28	OK	2834	TRUE
ACOX1	negbinomial.size	2.01298e-54	2.55619e-53	OK	1095	TRUE
OGFRL1	negbinomial.size	8.86076e-58	1.20289e-56	OK	1940	TRUE
FCGR3A	negbinomial.size	2.38262e-23	1.37169e-22	OK	1609	TRUE
EREG	negbinomial.size	1.20609e-46	1.29332e-45	OK	99	TRUE
LMNB1	negbinomial.size	1.16315e-46	1.2498e-45	OK	1791	TRUE
FLOT1	negbinomial.size	1.4268e-62	2.15767e-61	OK	2025	TRUE
BRAF	negbinomial.size	1.5807e-30	1.1702e-29	OK	3414	TRUE
ENTPD1	negbinomial.size	7.89062e-91	1.76723e-89	OK	2359	TRUE
PECAM1	negbinomial.size	9.50756e-71	1.61234e-69	OK	3045	TRUE
ANXA1	negbinomial.size	1.74898e-23	1.01239e-22	OK	825	TRUE
MCTP1	negbinomial.size	3.91271e-39	3.5808e-38	OK	2487	TRUE
AQP3	negbinomial.size	6.28262e-19	3.08208e-18	OK	272	TRUE
GRINA	negbinomial.size	1.09275e-64	1.70597e-63	OK	756	TRUE
CSGALNACT1	negbinomial.size	1.63552e-27	1.09199e-26	OK	2137	TRUE
CCM2	negbinomial.size	1.71676e-63	2.64132e-62	OK	1064	TRUE
FAR2	negbinomial.size	1.19865e-84	2.43772e-83	OK	998	TRUE
TPST1	negbinomial.size	8.4011e-39	7.64889e-38	OK	1256	TRUE
SH3KBP1	negbinomial.size	1.11976e-68	1.87499e-67	OK	3678	TRUE
CD24	negbinomial.size	1.0275e-08	2.70667e-08	OK	151	TRUE
TGFBR2	negbinomial.size	1.229e-79	2.33819e-78	OK	3106	TRUE
PAK2	negbinomial.size	3.77893e-33	3.03458e-32	OK	3331	TRUE
ATF7IP	negbinomial.size	4.36927e-67	7.09239e-66	OK	1119	TRUE
FYB1	negbinomial.size	6.79389e-08	1.66954e-07	OK	6392	TRUE
GSTP1	negbinomial.size	4.97075e-31	3.76387e-30	OK	509	TRUE
ETF1	negbinomial.size	2.2224e-28	1.53201e-27	OK	2480	TRUE
TBC1D5	negbinomial.size	1.69865e-54	2.16742e-53	OK	1348	TRUE
PRSS23	negbinomial.size	1.53491e-24	9.21642e-24	OK	254	TRUE
AC012063.1	negbinomial.size	3.2461e-48	3.57475e-47	OK	350	TRUE
RBP7	negbinomial.size	9.99737e-16	4.18172e-15	OK	633	TRUE
ALDH1A2	negbinomial.size	5.93513e-49	6.64634e-48	OK	3113	TRUE
PIGR	negbinomial.size	4.29907e-21	2.28652e-20	OK	218	TRUE
SSR4	negbinomial.size	6.90121e-37	6.04482e-36	OK	562	TRUE
UPF2	negbinomial.size	2.78274e-46	2.97198e-45	OK	1339	TRUE
PITPNA	negbinomial.size	3.03446e-43	3.05634e-42	OK	2391	TRUE
AL034397.3	negbinomial.size	1.47935e-19	7.436e-19	OK	1948	TRUE
GMFG	negbinomial.size	1.15852e-09	3.2867e-09	OK	4679	TRUE
AFF1	negbinomial.size	9.07815e-10	2.5893e-09	OK	2086	TRUE
KIAA1109	negbinomial.size	1.38735e-54	1.77875e-53	OK	1588	TRUE
FCGR2A	negbinomial.size	3.19753e-34	2.63548e-33	OK	4655	TRUE
UHRF1BP1L	negbinomial.size	1.86622e-49	2.0987e-48	OK	1469	TRUE
FBXW7	negbinomial.size	3.41548e-70	5.75535e-69	OK	2904	TRUE
IFIT2	negbinomial.size	1.66364e-56	2.19667e-55	OK	1675	TRUE
NSD3	negbinomial.size	2.0178e-49	2.26437e-48	OK	996	TRUE
DGCR2	negbinomial.size	1.61148e-48	1.78949e-47	OK	946	TRUE
NR4A2	negbinomial.size	7.11848e-44	7.26633e-43	OK	1165	TRUE
LINC00664	negbinomial.size	3.72019e-39	3.4164e-38	OK	318	TRUE
MAP3K1	negbinomial.size	1.17143e-59	1.66255e-58	OK	1555	TRUE
EIF1	negbinomial.size	2.86241e-102	7.44787e-101	OK	5430	TRUE
LIMD2	negbinomial.size	1.80127e-28	1.24494e-27	OK	1117	TRUE
PPP1R3B	negbinomial.size	2.83534e-37	2.49586e-36	OK	1480	TRUE
CYP4F3	negbinomial.size	3.52924e-51	4.08131e-50	OK	1466	TRUE
KRT17	negbinomial.size	1.38781e-18	6.68468e-18	OK	190	TRUE
PLAU	negbinomial.size	6.51225e-61	9.54891e-60	OK	154	TRUE
MYO5A	negbinomial.size	2.77623e-63	4.25902e-62	OK	1186	TRUE
FGF13	negbinomial.size	1.03862e-42	1.03433e-41	OK	614	TRUE
C1orf56	negbinomial.size	1.26111e-18	6.08544e-18	OK	678	TRUE
CST1	negbinomial.size	1.41707e-10	4.30803e-10	OK	91	TRUE
AC007271.1	negbinomial.size	4.1145e-39	3.75254e-38	OK	1033	TRUE
IQGAP1	negbinomial.size	1.14577e-58	1.60469e-57	OK	5088	TRUE
APC	negbinomial.size	1.43705e-54	1.83804e-53	OK	1566	TRUE
TSPAN16	negbinomial.size	1.41357e-29	1.0167e-28	OK	403	TRUE
LYZ	negbinomial.size	3.75681e-11	1.20127e-10	OK	1557	TRUE
CIR1	negbinomial.size	1.6024e-24	9.61076e-24	OK	2884	TRUE
KLF2	negbinomial.size	7.09057e-10	2.04215e-09	OK	2770	TRUE
CALD1	negbinomial.size	1.00335e-28	6.98004e-28	OK	200	TRUE
CDKN2D	negbinomial.size	3.83413e-18	1.80903e-17	OK	1623	TRUE
RNF130	negbinomial.size	4.68122e-46	4.98954e-45	OK	3156	TRUE
CSF3R	negbinomial.size	0.0873026	0.0924401	OK	8115	TRUE
ARPC3	negbinomial.size	0.000902811	0.00125481	OK	4423	TRUE
TXN	negbinomial.size	0.576726	0.583876	OK	2541	TRUE
AGR2	negbinomial.size	5.06663e-25	3.08414e-24	OK	203	TRUE
CCDC125	negbinomial.size	2.31871e-42	2.29194e-41	OK	728	TRUE
HDAC4	negbinomial.size	3.3784e-30	2.47005e-29	OK	1418	TRUE
ERBIN	negbinomial.size	3.12917e-60	4.52578e-59	OK	2682	TRUE
KDM7A	negbinomial.size	4.41542e-61	6.51029e-60	OK	1388	TRUE
BATF	negbinomial.size	6.41291e-30	4.63756e-29	OK	449	TRUE
ARPC5	negbinomial.size	5.79042e-10	1.67954e-09	OK	4052	TRUE
AL592295.4	negbinomial.size	4.93884e-46	5.24308e-45	OK	377	TRUE
SLC7A5	negbinomial.size	1.069e-38	9.69961e-38	OK	414	TRUE
MPZL1	negbinomial.size	2.86657e-64	4.44906e-63	OK	942	TRUE
N4BP1	negbinomial.size	2.83624e-27	1.87949e-26	OK	3329	TRUE
AC012363.1	negbinomial.size	5.07956e-35	4.2327e-34	OK	319	TRUE
RABGAP1L	negbinomial.size	6.53588e-69	1.09786e-67	OK	1790	TRUE
XPO6	negbinomial.size	5.85283e-110	1.7164e-108	OK	6235	TRUE
RFLNB	negbinomial.size	3.51424e-21	1.87285e-20	OK	643	TRUE
SH3GLB1	negbinomial.size	9.26366e-29	6.46994e-28	OK	2312	TRUE
BCAS3	negbinomial.size	1.84924e-89	4.07293e-88	OK	2601	TRUE
ITPK1	negbinomial.size	2.41757e-76	4.47124e-75	OK	1511	TRUE
AC022498.1	negbinomial.size	8.71027e-54	1.07023e-52	OK	799	TRUE
NLRC5	negbinomial.size	7.5443e-18	3.50351e-17	OK	1051	TRUE
TKT	negbinomial.size	5.62697e-26	3.577e-25	OK	1788	TRUE
IL1A	negbinomial.size	2.95403e-54	3.70685e-53	OK	105	TRUE
PDZD8	negbinomial.size	1.02515e-40	9.7518e-40	OK	1307	TRUE
TMCC3	negbinomial.size	0.283424	0.292062	OK	3228	TRUE
HSD17B11	negbinomial.size	1.07182e-41	1.04968e-40	OK	2081	TRUE
RAB31	negbinomial.size	6.26982e-08	1.5472e-07	OK	3558	TRUE
IGFBP3	negbinomial.size	5.3763e-20	2.75458e-19	OK	169	TRUE
FBXO33	negbinomial.size	3.77253e-48	4.14587e-47	OK	1361	TRUE
NPEPPS	negbinomial.size	1.84946e-57	2.49794e-56	OK	1610	TRUE
SIRPB2	negbinomial.size	9.84377e-38	8.75222e-37	OK	1013	TRUE
IL3RA	negbinomial.size	3.91317e-19	1.92861e-18	OK	179	TRUE
TBXAS1	negbinomial.size	5.92271e-76	1.08406e-74	OK	4680	TRUE
POR	negbinomial.size	8.50266e-36	7.24432e-35	OK	841	TRUE
NDE1	negbinomial.size	6.25497e-55	8.0979e-54	OK	1243	TRUE
DPEP2	negbinomial.size	2.7954e-54	3.52446e-53	OK	1078	TRUE
SELENOP	negbinomial.size	1.90711e-25	1.17983e-24	OK	180	TRUE
COL3A1	negbinomial.size	2.67192e-23	1.53325e-22	OK	177	TRUE
CNTNAP3	negbinomial.size	3.04655e-53	3.69203e-52	OK	1045	TRUE
USP4	negbinomial.size	7.3618e-55	9.48458e-54	OK	1841	TRUE
FGGY	negbinomial.size	3.75869e-41	3.64737e-40	OK	1063	TRUE
TREM1	negbinomial.size	4.16743e-27	2.73095e-26	OK	4615	TRUE
PSTPIP2	negbinomial.size	4.68284e-21	2.48814e-20	OK	887	TRUE
P4HA1	negbinomial.size	4.95261e-47	5.33235e-46	OK	633	TRUE
FOXN3	negbinomial.size	2.66063e-89	5.83579e-88	OK	2362	TRUE
TAFA2	negbinomial.size	1.72617e-48	1.91284e-47	OK	1213	TRUE
ATG16L2	negbinomial.size	6.33419e-58	8.71033e-57	OK	1977	TRUE
AC018754.1	negbinomial.size	9.15461e-31	6.84404e-30	OK	280	TRUE
EVI5	negbinomial.size	3.04734e-51	3.53172e-50	OK	1026	TRUE
DAPK2	negbinomial.size	9.21698e-49	1.02781e-47	OK	940	TRUE
SP3	negbinomial.size	2.41807e-52	2.86498e-51	OK	2186	TRUE
SIK3	negbinomial.size	3.41404e-21	1.82128e-20	OK	5351	TRUE
MPPE1	negbinomial.size	7.02927e-34	5.75793e-33	OK	690	TRUE
SPDYA	negbinomial.size	2.85326e-39	2.62936e-38	OK	580	TRUE
TSC22D3	negbinomial.size	0.0435798	0.0473534	OK	3740	TRUE
WAKMAR2	negbinomial.size	7.74962e-41	7.43851e-40	OK	285	TRUE
NEK9	negbinomial.size	6.2557e-21	3.304e-20	OK	392	TRUE
ANPEP	negbinomial.size	2.48449e-05	4.49631e-05	OK	1013	TRUE
PSME1	negbinomial.size	2.2594e-08	5.77693e-08	OK	2070	TRUE
PAIP2	negbinomial.size	4.26361e-22	2.34278e-21	OK	1794	TRUE
MUC5B	negbinomial.size	5.48543e-22	2.99246e-21	OK	172	TRUE
KRT18	negbinomial.size	1.14738e-20	5.97674e-20	OK	198	TRUE
VMO1	negbinomial.size	5.57213e-20	2.85216e-19	OK	185	TRUE
TBC1D14	negbinomial.size	7.34174e-15	2.92198e-14	OK	2833	TRUE
RBM33	negbinomial.size	1.85874e-50	2.13554e-49	OK	1278	TRUE
MIR205HG	negbinomial.size	5.12901e-14	1.96003e-13	OK	161	TRUE
ELMO1	negbinomial.size	8.13776e-73	1.40701e-71	OK	3104	TRUE
STK3	negbinomial.size	4.46267e-26	2.85052e-25	OK	1874	TRUE
PNPLA8	negbinomial.size	5.05782e-36	4.37246e-35	OK	2071	TRUE
COTL1	negbinomial.size	2.3543e-24	1.40097e-23	OK	3900	TRUE
PFN1	negbinomial.size	0.0183198	0.0207958	OK	3241	TRUE
MT2A	negbinomial.size	1.38665e-49	1.56603e-48	OK	584	TRUE
ALOX15	negbinomial.size	3.43812e-13	1.25859e-12	OK	118	TRUE
GLA	negbinomial.size	3.69595e-33	2.97244e-32	OK	547	TRUE
KRT5	negbinomial.size	1.33478e-13	5.00001e-13	OK	173	TRUE
LBR	negbinomial.size	2.59985e-33	2.10687e-32	OK	2039	TRUE
SETD2	negbinomial.size	4.18741e-61	6.20859e-60	OK	1475	TRUE
GBP4	negbinomial.size	1.73178e-33	1.4077e-32	OK	386	TRUE
ST6GALNAC3	negbinomial.size	4.74895e-13	1.72299e-12	OK	1673	TRUE
HLA-C	negbinomial.size	1.32718e-73	2.34823e-72	OK	7051	TRUE
MAP3K3	negbinomial.size	2.44528e-57	3.2943e-56	OK	1446	TRUE
HERC1	negbinomial.size	7.72457e-50	8.79871e-49	OK	1194	TRUE
IL1R1	negbinomial.size	2.42221e-28	1.66327e-27	OK	2446	TRUE
CAMK2G	negbinomial.size	1.91645e-58	2.66296e-57	OK	1050	TRUE
SRSF3	negbinomial.size	9.38657e-29	6.53857e-28	OK	896	TRUE
BMP6	negbinomial.size	9.88142e-33	7.88731e-32	OK	396	TRUE
BICRAL	negbinomial.size	7.6642e-45	8.00818e-44	OK	1302	TRUE
EIF2AK3	negbinomial.size	1.7728e-37	1.56573e-36	OK	503	TRUE
RSBN1L	negbinomial.size	4.2881e-52	5.04683e-51	OK	1758	TRUE
EGR2	negbinomial.size	1.38329e-27	9.24752e-27	OK	197	TRUE
MKNK1	negbinomial.size	4.96778e-29	3.51118e-28	OK	1494	TRUE
RAPGEF1	negbinomial.size	1.069e-26	6.91983e-26	OK	1923	TRUE
TRPM6	negbinomial.size	1.83983e-32	1.45541e-31	OK	594	TRUE
ARAP1	negbinomial.size	5.4004e-28	3.65629e-27	OK	2255	TRUE
JARID2	negbinomial.size	1.89527e-80	3.64497e-79	OK	3893	TRUE
CDKN1A	negbinomial.size	1.85789e-42	1.84331e-41	OK	213	TRUE
ABHD17C	negbinomial.size	2.1114e-24	1.25784e-23	OK	244	TRUE
LINC02207	negbinomial.size	5.91899e-13	2.13292e-12	OK	632	TRUE
WDFY2	negbinomial.size	1.09556e-62	1.6615e-61	OK	919	TRUE
GBP3	negbinomial.size	2.2029e-38	1.98187e-37	OK	202	TRUE
SPARCL1	negbinomial.size	6.23376e-20	3.18162e-19	OK	159	TRUE
HSH2D	negbinomial.size	2.21786e-39	2.05811e-38	OK	1200	TRUE
SYNE2	negbinomial.size	4.5128e-57	6.03374e-56	OK	1860	TRUE
FAM120A	negbinomial.size	6.6002e-49	7.37555e-48	OK	1412	TRUE
ENO1	negbinomial.size	2.44081e-43	2.46308e-42	OK	745	TRUE
HIPK1	negbinomial.size	1.60841e-37	1.42291e-36	OK	914	TRUE
LUM	negbinomial.size	5.96e-25	3.61964e-24	OK	160	TRUE
SEPTIN7	negbinomial.size	5.97452e-29	4.21712e-28	OK	1847	TRUE
MGAM	negbinomial.size	1.18921e-53	1.45111e-52	OK	1961	TRUE
SLC7A11	negbinomial.size	1.78291e-38	1.61222e-37	OK	187	TRUE
CAB39	negbinomial.size	3.87753e-52	4.57376e-51	OK	2025	TRUE
IKBIP	negbinomial.size	1.26877e-31	9.80293e-31	OK	946	TRUE
NUP98	negbinomial.size	3.86341e-33	3.09773e-32	OK	3037	TRUE
CORO1A	negbinomial.size	3.08045e-21	1.64497e-20	OK	2132	TRUE
KANSL1	negbinomial.size	2.06767e-52	2.46081e-51	OK	2046	TRUE
FOXP1	negbinomial.size	3.15506e-74	5.63875e-73	OK	3176	TRUE
IL17RA	negbinomial.size	1.92584e-37	1.69807e-36	OK	2090	TRUE
GPR65	negbinomial.size	1.33024e-53	1.61948e-52	OK	1586	TRUE
SPINT2	negbinomial.size	7.81303e-26	4.91369e-25	OK	337	TRUE
MXD1	negbinomial.size	1.55761e-12	5.45036e-12	OK	6158	TRUE
LAMB3	negbinomial.size	2.80023e-42	2.76275e-41	OK	324	TRUE
IGFBP2	negbinomial.size	5.20847e-16	2.21172e-15	OK	151	TRUE
TACSTD2	negbinomial.size	9.28113e-17	4.08154e-16	OK	168	TRUE
KLF3	negbinomial.size	1.02032e-30	7.59586e-30	OK	1281	TRUE
AC119396.1	negbinomial.size	1.99854e-35	1.68652e-34	OK	254	TRUE
ZC3HAV1	negbinomial.size	7.05142e-06	1.37809e-05	OK	1480	TRUE
GABARAP	negbinomial.size	0.552615	0.560335	OK	4933	TRUE
PIGB	negbinomial.size	1.05455e-51	1.23294e-50	OK	599	TRUE
EEPD1	negbinomial.size	7.35173e-46	7.78902e-45	OK	1215	TRUE
AIM2	negbinomial.size	2.87658e-34	2.37463e-33	OK	398	TRUE
CAMK1D	negbinomial.size	4.35522e-159	1.79205e-157	OK	6664	TRUE
RALGDS	negbinomial.size	1.3259e-49	1.50061e-48	OK	297	TRUE
SVIL	negbinomial.size	2.93521e-58	4.0679e-57	OK	3252	TRUE
SPATA13	negbinomial.size	5.79284e-23	3.27459e-22	OK	1168	TRUE
AC025580.2	negbinomial.size	4.73786e-46	5.03979e-45	OK	221	TRUE
AC109597.1	negbinomial.size	1.46369e-35	1.2411e-34	OK	344	TRUE
RCSD1	negbinomial.size	3.24953e-45	3.41554e-44	OK	986	TRUE
SKAP2	negbinomial.size	2.46151e-40	2.32486e-39	OK	4042	TRUE
AC104123.1	negbinomial.size	2.08519e-29	1.49369e-28	OK	442	TRUE
BTNL8	negbinomial.size	1.19751e-28	8.30902e-28	OK	1411	TRUE
SENP6	negbinomial.size	1.51282e-60	2.20002e-59	OK	1609	TRUE
BCAS2	negbinomial.size	2.2207e-26	1.43052e-25	OK	682	TRUE
RAB1A	negbinomial.size	4.82067e-23	2.73377e-22	OK	3844	TRUE
APBB1IP	negbinomial.size	3.75868e-35	3.14191e-34	OK	5072	TRUE
RAB18	negbinomial.size	3.13997e-27	2.073e-26	OK	933	TRUE
SMPDL3B	negbinomial.size	4.88156e-28	3.31347e-27	OK	841	TRUE
RNASEK	negbinomial.size	0.393816	0.402614	OK	4393	TRUE
ZNF277	negbinomial.size	1.50554e-38	1.36372e-37	OK	618	TRUE
FCN1	negbinomial.size	1.27264e-15	5.29271e-15	OK	629	TRUE
RRP12	negbinomial.size	2.82825e-30	2.0764e-29	OK	1036	TRUE
DENND3	negbinomial.size	1.303e-40	1.23285e-39	OK	2404	TRUE
TMEM131L	negbinomial.size	1.74181e-49	1.96296e-48	OK	1014	TRUE
HLA-DPB1	negbinomial.size	4.03403e-17	1.81925e-16	OK	307	TRUE
SNX13	negbinomial.size	2.57786e-48	2.84475e-47	OK	1222	TRUE
IP6K1	negbinomial.size	8.20717e-40	7.71038e-39	OK	1665	TRUE
PERP	negbinomial.size	2.49935e-14	9.74051e-14	OK	170	TRUE
ACOT9	negbinomial.size	6.74894e-34	5.53684e-33	OK	771	TRUE
WNK1	negbinomial.size	9.44462e-54	1.15512e-52	OK	2050	TRUE
HLA-B	negbinomial.size	4.76014e-71	8.15058e-70	OK	7482	TRUE
NT5C2	negbinomial.size	1.03805e-52	1.2466e-51	OK	3762	TRUE
FCGR1B	negbinomial.size	5.06224e-31	3.82769e-30	OK	446	TRUE
LPIN2	negbinomial.size	1.20115e-47	1.31187e-46	OK	1725	TRUE
XRN1	negbinomial.size	1.36547e-05	2.5611e-05	OK	1749	TRUE
MTHFD2	negbinomial.size	1.97794e-33	1.60533e-32	OK	228	TRUE
KMT2C	negbinomial.size	2.39028e-54	3.02807e-53	OK	3925	TRUE
SH2D3C	negbinomial.size	2.27688e-32	1.79312e-31	OK	860	TRUE
AC015912.3	negbinomial.size	1.01723e-30	7.58349e-30	OK	769	TRUE
AC006369.1	negbinomial.size	5.13973e-54	6.34458e-53	OK	663	TRUE
LMBRD1	negbinomial.size	8.40193e-36	7.17e-35	OK	1500	TRUE
RERE	negbinomial.size	5.35385e-36	4.62085e-35	OK	1885	TRUE
IGFBP4	negbinomial.size	4.99537e-18	2.34235e-17	OK	155	TRUE
CUL3	negbinomial.size	3.67351e-41	3.57124e-40	OK	2333	TRUE
BATF2	negbinomial.size	5.04261e-37	4.43149e-36	OK	196	TRUE
DYNC1LI1	negbinomial.size	2.79938e-32	2.19485e-31	OK	1267	TRUE
KRT15	negbinomial.size	1.06939e-08	2.81145e-08	OK	123	TRUE
FCAR	negbinomial.size	1.51702e-20	7.84826e-20	OK	1944	TRUE
DNAH17	negbinomial.size	3.64527e-44	3.74257e-43	OK	536	TRUE
STIM1	negbinomial.size	4.89013e-55	6.34641e-54	OK	1166	TRUE
PLPP3	negbinomial.size	1.06028e-38	9.63692e-38	OK	166	TRUE
ARL15	negbinomial.size	2.4589e-60	3.56607e-59	OK	1586	TRUE
BTG1	negbinomial.size	1.02925e-12	3.65681e-12	OK	4341	TRUE
CD74	negbinomial.size	4.19794e-17	1.88836e-16	OK	1156	TRUE
ACTR2	negbinomial.size	3.83465e-28	2.6196e-27	OK	4102	TRUE
LTF	negbinomial.size	5.09654e-12	1.72638e-11	OK	158	TRUE
PPARG	negbinomial.size	5.04552e-26	3.21895e-25	OK	77	TRUE
TRIM22	negbinomial.size	2.46003e-15	1.00755e-14	OK	988	TRUE
UBE4B	negbinomial.size	4.01975e-47	4.34559e-46	OK	1235	TRUE
SERPING1	negbinomial.size	8.81158e-26	5.53513e-25	OK	319	TRUE
AL499604.1	negbinomial.size	7.74022e-28	5.22711e-27	OK	998	TRUE
XYLT1	negbinomial.size	7.61341e-48	8.33237e-47	OK	950	TRUE
DHX34	negbinomial.size	5.84459e-40	5.50055e-39	OK	1780	TRUE
PDK3	negbinomial.size	2.44923e-38	2.19975e-37	OK	765	TRUE
TGM3	negbinomial.size	3.32601e-11	1.06867e-10	OK	504	TRUE
PHF3	negbinomial.size	4.72973e-43	4.73687e-42	OK	1099	TRUE
PRORP	negbinomial.size	3.89214e-28	2.65546e-27	OK	424	TRUE
SLC66A2	negbinomial.size	2.08374e-19	1.03952e-18	OK	608	TRUE
SERF2	negbinomial.size	0.00188989	0.00248984	OK	3186	TRUE
TAGLN	negbinomial.size	4.90389e-25	2.9885e-24	OK	189	TRUE
ABCA1	negbinomial.size	2.77269e-23	1.58936e-22	OK	1970	TRUE
CAPN13	negbinomial.size	3.45876e-17	1.56782e-16	OK	157	TRUE
PRKCH	negbinomial.size	4.19181e-43	4.20607e-42	OK	1170	TRUE
AQP1	negbinomial.size	7.25914e-14	2.76212e-13	OK	151	TRUE
SLC1A3	negbinomial.size	1.133e-30	8.41114e-30	OK	104	TRUE
HES4	negbinomial.size	2.31251e-46	2.47476e-45	OK	174	TRUE
ARID4A	negbinomial.size	9.53132e-35	7.91741e-34	OK	1511	TRUE
GPAT3	negbinomial.size	9.54356e-25	5.7565e-24	OK	573	TRUE
LILRA5	negbinomial.size	2.5573e-34	2.11435e-33	OK	795	TRUE
CASP8	negbinomial.size	8.88026e-41	8.49305e-40	OK	1004	TRUE
PTMA	negbinomial.size	1.34292e-23	7.83322e-23	OK	2129	TRUE
ABHD3	negbinomial.size	7.03424e-58	9.62313e-57	OK	1723	TRUE
FBLN1	negbinomial.size	1.50061e-20	7.77098e-20	OK	159	TRUE
DDX60	negbinomial.size	5.39998e-30	3.92645e-29	OK	377	TRUE
VNN2	negbinomial.size	1.39075e-32	1.10345e-31	OK	3386	TRUE
AP002381.2	negbinomial.size	1.27758e-44	1.32708e-43	OK	791	TRUE
OSBPL11	negbinomial.size	2.30556e-32	1.81302e-31	OK	1131	TRUE
LACTB	negbinomial.size	1.40543e-08	3.65151e-08	OK	821	TRUE
CREBBP	negbinomial.size	3.1676e-54	3.96547e-53	OK	3244	TRUE
ELOB	negbinomial.size	0.00117223	0.00159625	OK	2234	TRUE
SHOC2	negbinomial.size	1.35029e-32	1.07295e-31	OK	2747	TRUE
SULT1B1	negbinomial.size	1.20404e-39	1.12519e-38	OK	661	TRUE
DCP2	negbinomial.size	4.98086e-32	3.89372e-31	OK	1326	TRUE
ENTPD1-AS1	negbinomial.size	9.35893e-40	8.77689e-39	OK	656	TRUE
TPM2	negbinomial.size	4.34845e-19	2.14115e-18	OK	192	TRUE
ZNF148	negbinomial.size	1.26813e-41	1.23736e-40	OK	2039	TRUE
RPGR	negbinomial.size	2.57094e-35	2.15926e-34	OK	916	TRUE
AL121985.1	negbinomial.size	9.24282e-33	7.38869e-32	OK	125	TRUE
PIK3AP1	negbinomial.size	6.35491e-22	3.46323e-21	OK	1904	TRUE
ID1	negbinomial.size	1.31072e-15	5.43966e-15	OK	142	TRUE
MZB1	negbinomial.size	7.55657e-21	3.97131e-20	OK	144	TRUE
TBC1D7	negbinomial.size	3.18288e-24	1.88557e-23	OK	656	TRUE
RHOA	negbinomial.size	6.25141e-20	3.18756e-19	OK	3430	TRUE
WIPF1	negbinomial.size	8.55457e-42	8.40883e-41	OK	4330	TRUE
CREB1	negbinomial.size	8.80514e-42	8.63912e-41	OK	1717	TRUE
STX7	negbinomial.size	3.28211e-44	3.3828e-43	OK	1354	TRUE
AC106865.2	negbinomial.size	1.89383e-38	1.7067e-37	OK	740	TRUE
ARHGDIB	negbinomial.size	3.35916e-18	1.59342e-17	OK	2669	TRUE
SEMA6B	negbinomial.size	6.57938e-36	5.66019e-35	OK	222	TRUE
IFI44L	negbinomial.size	3.7125e-27	2.44795e-26	OK	288	TRUE
HPS5	negbinomial.size	9.36663e-29	6.53326e-28	OK	503	TRUE
CDC42SE1	negbinomial.size	1.19639e-20	6.21983e-20	OK	1991	TRUE
ADD3	negbinomial.size	1.47925e-37	1.31302e-36	OK	1033	TRUE
YBX3	negbinomial.size	5.4946e-30	3.98979e-29	OK	489	TRUE
VNN3	negbinomial.size	7.46912e-36	6.40486e-35	OK	1893	TRUE
AC123912.2	negbinomial.size	7.23835e-25	4.38598e-24	OK	292	TRUE
GAB1	negbinomial.size	8.85682e-57	1.1753e-55	OK	1130	TRUE
SLC12A6	negbinomial.size	1.93367e-35	1.63438e-34	OK	4882	TRUE
CKLF	negbinomial.size	0.0404673	0.0441704	OK	3306	TRUE
MPZL3	negbinomial.size	1.02213e-33	8.35977e-33	OK	891	TRUE
N4BP2	negbinomial.size	2.8195e-26	1.80966e-25	OK	93	TRUE
CCL18	negbinomial.size	5.13488e-09	1.38425e-08	OK	68	TRUE
AC007384.1	negbinomial.size	1.81858e-31	1.39899e-30	OK	461	TRUE
ALPL	negbinomial.size	7.08591e-23	3.9801e-22	OK	2156	TRUE
TCF4	negbinomial.size	1.47125e-19	7.4093e-19	OK	184	TRUE
PPM1B	negbinomial.size	1.73365e-39	1.6116e-38	OK	1364	TRUE
NAPA	negbinomial.size	3.29984e-24	1.95268e-23	OK	1355	TRUE
FN1	negbinomial.size	1.01348e-21	5.49495e-21	OK	122	TRUE
SOCS1	negbinomial.size	5.10167e-17	2.28834e-16	OK	130	TRUE
S100A9	negbinomial.size	2.96484e-106	8.11206e-105	OK	7977	TRUE
NEK7	negbinomial.size	1.93215e-54	2.45944e-53	OK	2245	TRUE
USP32	negbinomial.size	8.70329e-50	9.87117e-49	OK	5332	TRUE
CFLAR	negbinomial.size	3.68296e-50	4.21318e-49	OK	4466	TRUE
DYNLL1	negbinomial.size	9.43407e-20	4.78281e-19	OK	487	TRUE
USP25	negbinomial.size	4.82736e-44	4.93711e-43	OK	1694	TRUE
CCL2	negbinomial.size	6.34267e-21	3.34661e-20	OK	121	TRUE
SPARC	negbinomial.size	2.08108e-17	9.48187e-17	OK	163	TRUE
PLAGL1	negbinomial.size	8.94681e-26	5.61343e-25	OK	1144	TRUE
HBA2	negbinomial.size	1.0668e-07	2.57273e-07	OK	34	TRUE
ZNF331	negbinomial.size	2.36827e-23	1.3649e-22	OK	176	TRUE
GK-IT1	negbinomial.size	3.69685e-40	3.48541e-39	OK	240	TRUE
KRT8	negbinomial.size	5.6272e-13	2.03053e-12	OK	153	TRUE
NUP214	negbinomial.size	5.28372e-18	2.47537e-17	OK	1543	TRUE
C5orf56	negbinomial.size	1.74266e-17	8.00176e-17	OK	986	TRUE
DHRS7	negbinomial.size	1.89564e-09	5.3014e-09	OK	1376	TRUE
LMNA	negbinomial.size	8.40242e-21	4.40712e-20	OK	183	TRUE
SAMHD1	negbinomial.size	3.914e-12	1.33347e-11	OK	907	TRUE
PYGL	negbinomial.size	7.5676e-44	7.70995e-43	OK	2256	TRUE
TAP1	negbinomial.size	7.26738e-29	5.10931e-28	OK	1057	TRUE
CCN1	negbinomial.size	8.46396e-17	3.73145e-16	OK	122	TRUE
AKNA	negbinomial.size	3.9723e-31	3.02077e-30	OK	1561	TRUE
MDM2	negbinomial.size	4.94879e-41	4.78473e-40	OK	1132	TRUE
KIFC3	negbinomial.size	4.66825e-36	4.04227e-35	OK	279	TRUE
SLC11A1	negbinomial.size	6.46685e-10	1.86859e-09	OK	3992	TRUE
EXOC6	negbinomial.size	2.01282e-51	2.34814e-50	OK	1788	TRUE
NOTCH2	negbinomial.size	2.27159e-21	1.21671e-20	OK	1953	TRUE
ATF3	negbinomial.size	8.39959e-29	5.88193e-28	OK	195	TRUE
CNTNAP3C	negbinomial.size	5.90432e-30	4.28144e-29	OK	465	TRUE
ZMYM2	negbinomial.size	5.08916e-41	4.9115e-40	OK	1182	TRUE
UTRN	negbinomial.size	2.85469e-55	3.71389e-54	OK	2121	TRUE
IFI6	negbinomial.size	3.97038e-31	3.02077e-30	OK	622	TRUE
GSAP	negbinomial.size	1.4126e-35	1.19969e-34	OK	352	TRUE
SLMAP	negbinomial.size	6.84517e-58	9.38867e-57	OK	1568	TRUE
SETX	negbinomial.size	3.57564e-43	3.5946e-42	OK	2232	TRUE
MIER1	negbinomial.size	1.13474e-22	6.34687e-22	OK	1958	TRUE
ST3GAL4	negbinomial.size	1.13745e-32	9.05189e-32	OK	995	TRUE
CYTH4	negbinomial.size	4.77742e-15	1.9211e-14	OK	2290	TRUE
SECTM1	negbinomial.size	1.90167e-29	1.36406e-28	OK	963	TRUE
BTBD19	negbinomial.size	6.194e-23	3.49391e-22	OK	485	TRUE
NT5C3A	negbinomial.size	3.36002e-24	1.98608e-23	OK	776	TRUE
TMX4	negbinomial.size	3.48797e-29	2.47515e-28	OK	1170	TRUE
GSK3B	negbinomial.size	4.24068e-54	5.25923e-53	OK	2783	TRUE
SULT1A1	negbinomial.size	3.40638e-18	1.61438e-17	OK	396	TRUE
UBL5	negbinomial.size	3.04645e-07	6.95508e-07	OK	2106	TRUE
GTPBP1	negbinomial.size	1.57499e-16	6.8525e-16	OK	1751	TRUE
PHOSPHO1	negbinomial.size	6.73656e-26	4.25687e-25	OK	517	TRUE
QSOX1	negbinomial.size	1.94798e-11	6.34349e-11	OK	828	TRUE
CCL20	negbinomial.size	5.1586e-26	3.2832e-25	OK	85	TRUE
WDFY3	negbinomial.size	7.56704e-05	0.000126467	OK	4461	TRUE
LPCAT2	negbinomial.size	2.54359e-23	1.46277e-22	OK	1672	TRUE
CISH	negbinomial.size	1.29948e-16	5.66308e-16	OK	139	TRUE
KCNE1	negbinomial.size	7.69383e-16	3.23861e-15	OK	561	TRUE
GCH1	negbinomial.size	6.12515e-32	4.7742e-31	OK	330	TRUE
LSM14A	negbinomial.size	9.57003e-27	6.20999e-26	OK	966	TRUE
DENND5A	negbinomial.size	4.99877e-24	2.94489e-23	OK	3865	TRUE
FDCSP	negbinomial.size	3.82591e-15	1.55022e-14	OK	111	TRUE
HEBP2	negbinomial.size	2.30894e-09	6.40661e-09	OK	1059	TRUE
EPS15L1	negbinomial.size	1.16807e-36	1.01808e-35	OK	1204	TRUE
DOCK2	negbinomial.size	8.18425e-58	1.1139e-56	OK	3499	TRUE
HLA-DRB1	negbinomial.size	3.11641e-14	1.20656e-13	OK	382	TRUE
PFKFB4	negbinomial.size	1.0131e-32	8.07439e-32	OK	761	TRUE
SLC25A13	negbinomial.size	8.17418e-36	6.98688e-35	OK	770	TRUE
HIST1H2AC	negbinomial.size	1.16866e-13	4.39013e-13	OK	1253	TRUE
DUS2	negbinomial.size	5.33985e-24	3.14234e-23	OK	416	TRUE
SATB1-AS1	negbinomial.size	6.09348e-33	4.87846e-32	OK	317	TRUE
WWP2	negbinomial.size	3.56163e-38	3.17733e-37	OK	2295	TRUE
TG	negbinomial.size	6.40919e-20	3.26487e-19	OK	991	TRUE
OGA	negbinomial.size	1.31386e-39	1.22566e-38	OK	1947	TRUE
ADK	negbinomial.size	8.77631e-36	7.46549e-35	OK	1056	TRUE
2023-03-07	negbinomial.size	2.11444e-29	1.51259e-28	OK	1744	TRUE
ATP6V1A	negbinomial.size	9.76063e-41	9.31824e-40	OK	1867	TRUE
ZNF276	negbinomial.size	3.14047e-18	1.49369e-17	OK	611	TRUE
CD63	negbinomial.size	2.08091e-42	2.06072e-41	OK	1510	TRUE
TAX1BP1	negbinomial.size	6.35623e-27	4.13974e-26	OK	2581	TRUE
CTBS	negbinomial.size	2.78137e-24	1.65325e-23	OK	2248	TRUE
STX17-AS1	negbinomial.size	1.18417e-25	7.37742e-25	OK	166	TRUE
AEBP1	negbinomial.size	4.38948e-16	1.87294e-15	OK	123	TRUE
HNRNPA3	negbinomial.size	1.60021e-18	7.68678e-18	OK	1801	TRUE
CA4	negbinomial.size	9.464e-16	3.96487e-15	OK	650	TRUE
IRF7	negbinomial.size	5.98805e-30	4.33623e-29	OK	422	TRUE
KDM6B	negbinomial.size	5.19939e-32	4.05858e-31	OK	2559	TRUE
AL021707.1	negbinomial.size	1.13315e-25	7.07622e-25	OK	603	TRUE
AZIN1	negbinomial.size	9.52251e-24	5.58513e-23	OK	817	TRUE
ARID1B	negbinomial.size	3.01728e-56	3.97412e-55	OK	1132	TRUE
NFKB2	negbinomial.size	1.24889e-25	7.7715e-25	OK	757	TRUE
ATP5MPL	negbinomial.size	2.73824e-07	6.30568e-07	OK	1111	TRUE
CCN2	negbinomial.size	6.82692e-18	3.17871e-17	OK	130	TRUE
FGD3	negbinomial.size	8.2772e-32	6.4233e-31	OK	1842	TRUE
LINC01366	negbinomial.size	4.81532e-29	3.41251e-28	OK	363	TRUE
DDX6	negbinomial.size	3.36035e-31	2.56644e-30	OK	1199	TRUE
NR6A1	negbinomial.size	1.09276e-39	1.023e-38	OK	1085	TRUE
PPM1A	negbinomial.size	3.28995e-30	2.4087e-29	OK	1176	TRUE
PGLYRP1	negbinomial.size	8.38454e-09	2.22414e-08	OK	317	TRUE
CD59	negbinomial.size	1.41639e-23	8.24364e-23	OK	551	TRUE
MAPKAPK2	negbinomial.size	4.12606e-15	1.66929e-14	OK	1769	TRUE
CYTH1	negbinomial.size	4.37682e-35	3.65285e-34	OK	2043	TRUE
FMNL1	negbinomial.size	1.73289e-25	1.07707e-24	OK	2450	TRUE
PRAM1	negbinomial.size	2.40591e-22	1.33444e-21	OK	628	TRUE
CLIC4	negbinomial.size	6.93224e-31	5.22675e-30	OK	240	TRUE
AK2	negbinomial.size	1.29413e-17	5.9629e-17	OK	237	TRUE
SLC49A4	negbinomial.size	2.04651e-30	1.50873e-29	OK	1289	TRUE
NME2	negbinomial.size	2.98002e-16	1.2808e-15	OK	365	TRUE
TRIM69	negbinomial.size	1.84506e-21	9.91254e-21	OK	490	TRUE
PLBD1	negbinomial.size	9.62501e-31	7.18559e-30	OK	1078	TRUE
MAX	negbinomial.size	1.26212e-27	8.45874e-27	OK	943	TRUE
ATM	negbinomial.size	5.7334e-35	4.77004e-34	OK	642	TRUE
PKM	negbinomial.size	3.24629e-26	2.07857e-25	OK	470	TRUE
UBA52	negbinomial.size	4.56041e-06	9.06277e-06	OK	3393	TRUE
PCMTD1	negbinomial.size	4.0225e-27	2.63924e-26	OK	1748	TRUE
KIAA1217	negbinomial.size	1.95707e-17	8.93219e-17	OK	138	TRUE
FAU	negbinomial.size	0.134369	0.1404	OK	4769	TRUE
RGS1	negbinomial.size	7.13024e-19	3.48502e-18	OK	146	TRUE
CCNJL	negbinomial.size	6.64451e-36	5.70697e-35	OK	1098	TRUE
BLOC1S6	negbinomial.size	1.79584e-17	8.21752e-17	OK	651	TRUE
MLLT6	negbinomial.size	1.92791e-31	1.48095e-30	OK	414	TRUE
NDRG1	negbinomial.size	1.22997e-14	4.84323e-14	OK	512	TRUE
HCK	negbinomial.size	0.107246	0.112635	OK	5309	TRUE
2023-03-08	negbinomial.size	2.67034e-33	2.1607e-32	OK	663	TRUE
NDUFB1	negbinomial.size	3.04968e-06	6.22125e-06	OK	1517	TRUE
RAB5A	negbinomial.size	4.1339e-10	1.21164e-09	OK	1753	TRUE
PLIN2	negbinomial.size	6.59493e-30	4.7627e-29	OK	97	TRUE
TENM1	negbinomial.size	1.80272e-25	1.11916e-24	OK	151	TRUE
CTSB	negbinomial.size	3.4392e-19	1.70451e-18	OK	422	TRUE
TSPAN1	negbinomial.size	1.77665e-12	6.19204e-12	OK	118	TRUE
OSTF1	negbinomial.size	1.9112e-18	9.15582e-18	OK	1908	TRUE
TMEM140	negbinomial.size	0.000113225	0.000183961	OK	1231	TRUE
NLRP12	negbinomial.size	3.01827e-30	2.21284e-29	OK	779	TRUE
PRKACA	negbinomial.size	1.91838e-23	1.10923e-22	OK	634	TRUE
CPE	negbinomial.size	1.88292e-17	8.60117e-17	OK	105	TRUE
HIPK3	negbinomial.size	1.51805e-39	1.41365e-38	OK	3370	TRUE
2023-03-03	negbinomial.size	6.84627e-30	4.9375e-29	OK	322	TRUE
A2M	negbinomial.size	1.06844e-12	3.79095e-12	OK	116	TRUE
PLK3	negbinomial.size	2.53539e-22	1.40478e-21	OK	898	TRUE
RNASE1	negbinomial.size	1.70498e-15	7.06481e-15	OK	113	TRUE
TRAPPC9	negbinomial.size	2.38189e-39	2.20647e-38	OK	1231	TRUE
PARP9	negbinomial.size	2.35154e-08	6.00094e-08	OK	1270	TRUE
HMOX2	negbinomial.size	4.65209e-23	2.64099e-22	OK	327	TRUE
IL6ST	negbinomial.size	2.4223e-15	9.92862e-15	OK	577	TRUE
PLCL2	negbinomial.size	2.77206e-54	3.50336e-53	OK	1367	TRUE
EXT1	negbinomial.size	3.10484e-11	1.00064e-10	OK	1157	TRUE
HEATR5A	negbinomial.size	7.427e-37	6.49465e-36	OK	615	TRUE
RLF	negbinomial.size	1.41929e-22	7.90512e-22	OK	2182	TRUE
CD37	negbinomial.size	8.08736e-07	1.76005e-06	OK	1524	TRUE
MICAL2	negbinomial.size	4.13367e-44	4.23582e-43	OK	1593	TRUE
TSC22D1	negbinomial.size	4.74183e-15	1.90968e-14	OK	185	TRUE
LDHA	negbinomial.size	6.48073e-24	3.80949e-23	OK	706	TRUE
ZYG11B	negbinomial.size	2.07191e-25	1.2788e-24	OK	637	TRUE
ROCK1	negbinomial.size	1.83955e-45	1.94122e-44	OK	3005	TRUE
STK10	negbinomial.size	2.53691e-34	2.10077e-33	OK	3917	TRUE
ABHD2	negbinomial.size	1.99747e-43	2.02339e-42	OK	3050	TRUE
VPS13B	negbinomial.size	4.02789e-41	3.90147e-40	OK	3756	TRUE
GCA	negbinomial.size	4.48749e-06	8.93123e-06	OK	5628	TRUE
NUMB	negbinomial.size	6.66814e-53	8.0442e-52	OK	6341	TRUE
BHLHE40	negbinomial.size	6.69767e-24	3.93266e-23	OK	438	TRUE
ALDH1A1	negbinomial.size	1.66796e-16	7.24514e-16	OK	120	TRUE
CPEB4	negbinomial.size	0.435179	0.44362	OK	2645	TRUE
DGAT2	negbinomial.size	4.11796e-22	2.26509e-21	OK	1607	TRUE
CXCL17	negbinomial.size	1.83742e-11	5.98713e-11	OK	109	TRUE
ITSN2	negbinomial.size	4.32219e-31	3.28215e-30	OK	1918	TRUE
HSD11B1-AS1	negbinomial.size	5.8039e-27	3.78466e-26	OK	1758	TRUE
ITCH	negbinomial.size	2.10498e-28	1.45296e-27	OK	2000	TRUE
SYK	negbinomial.size	3.2503e-33	2.62198e-32	OK	2407	TRUE
MAT2A	negbinomial.size	1.76381e-16	7.64896e-16	OK	303	TRUE
EPAS1	negbinomial.size	2.59799e-13	9.56985e-13	OK	241	TRUE
NCOR1	negbinomial.size	8.05789e-32	6.26227e-31	OK	1209	TRUE
DICER1	negbinomial.size	9.15498e-44	9.30932e-43	OK	1520	TRUE
GALNT7	negbinomial.size	3.98242e-30	2.90367e-29	OK	764	TRUE
ELOVL5	negbinomial.size	1.9503e-20	1.00703e-19	OK	3120	TRUE
SLC22A15	negbinomial.size	2.99799e-39	2.75794e-38	OK	806	TRUE
SPPL3	negbinomial.size	4.8331e-29	3.42054e-28	OK	1061	TRUE
SPATS2L	negbinomial.size	6.68284e-17	2.98088e-16	OK	131	TRUE
OAZ2	negbinomial.size	2.9513e-21	1.57918e-20	OK	1282	TRUE
APP	negbinomial.size	1.06634e-14	4.21453e-14	OK	265	TRUE
KLF4	negbinomial.size	1.36215e-12	4.78464e-12	OK	196	TRUE
AC006581.2	negbinomial.size	4.70309e-28	3.19641e-27	OK	67	TRUE
GMCL1	negbinomial.size	2.12619e-29	1.51895e-28	OK	728	TRUE
PLEKHA5	negbinomial.size	2.48968e-12	8.59248e-12	OK	113	TRUE
ADIRF	negbinomial.size	1.09305e-11	3.61265e-11	OK	121	TRUE
TM9SF2	negbinomial.size	1.33535e-18	6.4378e-18	OK	1130	TRUE
NFIB	negbinomial.size	1.3932e-12	4.88447e-12	OK	109	TRUE
FNIP2	negbinomial.size	2.03043e-30	1.49896e-29	OK	141	TRUE
PPP4R1	negbinomial.size	2.6848e-32	2.10813e-31	OK	1583	TRUE
SLC39A11	negbinomial.size	2.24088e-19	1.11477e-18	OK	415	TRUE
NLRC4	negbinomial.size	2.76911e-15	1.12978e-14	OK	556	TRUE
IMPA2	negbinomial.size	1.86481e-20	9.63819e-20	OK	627	TRUE
ARHGEF40	negbinomial.size	3.94715e-39	3.60611e-38	OK	1500	TRUE
MDM4	negbinomial.size	5.56403e-25	3.38304e-24	OK	1110	TRUE
MPP7	negbinomial.size	1.03691e-45	1.0964e-44	OK	734	TRUE
FAM172A	negbinomial.size	6.74728e-12	2.26531e-11	OK	2171	TRUE
HSP90AB1	negbinomial.size	2.2548e-15	9.25637e-15	OK	419	TRUE
MED23	negbinomial.size	3.17249e-18	1.50622e-17	OK	246	TRUE
C18orf25	negbinomial.size	2.07708e-32	1.63821e-31	OK	733	FALSE
TRIM25	negbinomial.size	0.00262614	0.00338749	OK	1752	FALSE
FBXO34	negbinomial.size	1.4827e-08	3.8466e-08	OK	1138	FALSE
CP	negbinomial.size	1.21054e-11	3.9836e-11	OK	156	FALSE
H2AFZ	negbinomial.size	3.81983e-05	6.72715e-05	OK	1788	FALSE
IFNAR2	negbinomial.size	7.53233e-22	4.09228e-21	OK	1620	FALSE
TNFRSF1A	negbinomial.size	1.61661e-22	8.97589e-22	OK	2258	FALSE
HMGB1	negbinomial.size	6.48484e-13	2.33366e-12	OK	2315	FALSE
INPP5D	negbinomial.size	2.49597e-38	2.23794e-37	OK	2115	FALSE
LGALS8	negbinomial.size	4.78242e-21	2.53597e-20	OK	489	FALSE
EAPP	negbinomial.size	8.8634e-13	3.16814e-12	OK	885	FALSE
ATP1A1	negbinomial.size	2.32488e-20	1.1981e-19	OK	466	FALSE
TRAPPC5	negbinomial.size	6.06274e-05	0.00010288	OK	1448	FALSE
KIAA1324	negbinomial.size	4.75342e-22	2.60652e-21	OK	753	FALSE
SULF1	negbinomial.size	2.55497e-13	9.42444e-13	OK	91	FALSE
CPEB2	negbinomial.size	1.70666e-42	1.69643e-41	OK	1224	FALSE
TFDP1	negbinomial.size	1.51145e-19	7.56868e-19	OK	661	FALSE
HOTAIRM1	negbinomial.size	2.58036e-07	5.9628e-07	OK	1061	FALSE
SELPLG	negbinomial.size	4.36652e-12	1.48371e-11	OK	1098	FALSE
TIMP1	negbinomial.size	2.59632e-39	2.39674e-38	OK	958	FALSE
MMP10	negbinomial.size	5.68451e-15	2.27724e-14	OK	95	FALSE
NOD2	negbinomial.size	1.09665e-14	4.33111e-14	OK	530	FALSE
PHIP	negbinomial.size	5.23204e-30	3.80955e-29	OK	1715	FALSE
WARS	negbinomial.size	4.90367e-22	2.68614e-21	OK	594	FALSE
BCL6	negbinomial.size	4.72304e-14	1.8101e-13	OK	4055	FALSE
HSPA1B	negbinomial.size	0.00222725	0.00290045	OK	140	FALSE
TRANK1	negbinomial.size	7.06809e-17	3.14479e-16	OK	1493	FALSE
RAP1A	negbinomial.size	2.38308e-43	2.40941e-42	OK	3566	FALSE
NACC2	negbinomial.size	6.96617e-31	5.24488e-30	OK	481	FALSE
ZNF33A	negbinomial.size	1.78493e-34	1.48038e-33	OK	1575	FALSE
PYCARD	negbinomial.size	0.000911354	0.00126503	OK	2112	FALSE
HLA-DPA1	negbinomial.size	5.21176e-13	1.88704e-12	OK	287	FALSE
GPCPD1	negbinomial.size	5.1553e-26	3.2832e-25	OK	3077	FALSE
ZFAND5	negbinomial.size	2.09532e-15	8.62836e-15	OK	1049	FALSE
NAIP	negbinomial.size	3.46874e-23	1.9798e-22	OK	1257	FALSE
ATG3	negbinomial.size	9.91896e-21	5.17189e-20	OK	1694	FALSE
CTSD	negbinomial.size	1.45741e-28	1.0086e-27	OK	710	FALSE
AC084871.3	negbinomial.size	1.02201e-18	4.93614e-18	OK	348	FALSE
PAPSS1	negbinomial.size	3.35307e-11	1.07671e-10	OK	502	FALSE
AL445584.2	negbinomial.size	2.39656e-31	1.83828e-30	OK	165	FALSE
EIF4G3	negbinomial.size	6.60932e-13	2.37685e-12	OK	2344	FALSE
LAP3	negbinomial.size	2.00468e-16	8.6652e-16	OK	345	FALSE
PCBP1-AS1	negbinomial.size	8.26957e-29	5.79853e-28	OK	4120	FALSE
ZNF267	negbinomial.size	8.20668e-31	6.14401e-30	OK	1427	FALSE
ADAM10	negbinomial.size	1.39481e-33	1.13728e-32	OK	1990	FALSE
ANKRD13A	negbinomial.size	1.41866e-30	1.05171e-29	OK	1557	FALSE
JPT1	negbinomial.size	0.0115839	0.0135078	OK	2266	FALSE
CYB5R4	negbinomial.size	5.6461e-21	2.98798e-20	OK	2808	FALSE
DDX58	negbinomial.size	0.00190194	0.00250385	OK	1306	FALSE
SERPINB4	negbinomial.size	3.55134e-09	9.70176e-09	OK	91	FALSE
R3HDM4	negbinomial.size	2.15022e-14	8.39835e-14	OK	2318	FALSE
MBOAT2	negbinomial.size	3.25748e-38	2.91089e-37	OK	1527	FALSE
MT1E	negbinomial.size	3.67476e-10	1.08184e-09	OK	110	FALSE
SBF2	negbinomial.size	1.66847e-35	1.41248e-34	OK	4009	FALSE
DENND6A	negbinomial.size	4.93577e-22	2.70094e-21	OK	559	FALSE
SDCBP	negbinomial.size	1.95285e-23	1.12793e-22	OK	5460	FALSE
DST	negbinomial.size	1.98311e-10	5.96393e-10	OK	122	FALSE
ANGPT1	negbinomial.size	3.0337e-35	2.5439e-34	OK	287	FALSE
UBE2J1	negbinomial.size	1.10117e-21	5.96431e-21	OK	1060	FALSE
MDK	negbinomial.size	1.51783e-13	5.66971e-13	OK	125	FALSE
KIAA0319L	negbinomial.size	1.07228e-25	6.71189e-25	OK	666	FALSE
AP3B1	negbinomial.size	2.56297e-28	1.75766e-27	OK	1691	FALSE
LINC00884	negbinomial.size	8.096e-21	4.2506e-20	OK	174	FALSE
CDH11	negbinomial.size	7.02994e-11	2.19758e-10	OK	98	FALSE
HSPBAP1	negbinomial.size	7.32239e-26	4.62155e-25	OK	802	FALSE
THBS1	negbinomial.size	2.34516e-17	1.06759e-16	OK	124	FALSE
NUP50	negbinomial.size	1.2927e-21	6.98742e-21	OK	776	FALSE
SARAF	negbinomial.size	1.75686e-13	6.54874e-13	OK	2234	FALSE
CHIC2	negbinomial.size	2.55997e-20	1.3167e-19	OK	1190	FALSE
CEBPE	negbinomial.size	0.122613	0.128445	OK	28	FALSE
STX3	negbinomial.size	1.46604e-18	7.04869e-18	OK	2377	FALSE
TRAF3IP3	negbinomial.size	7.36703e-10	2.11832e-09	OK	1190	FALSE
EP300	negbinomial.size	2.85694e-27	1.89085e-26	OK	2248	FALSE
TRAF3	negbinomial.size	1.23203e-20	6.39883e-20	OK	1008	FALSE
DDX3Y	negbinomial.size	4.53611e-11	1.44091e-10	OK	671	FALSE
VAMP5	negbinomial.size	5.81307e-26	3.69088e-25	OK	274	FALSE
PILRA	negbinomial.size	1.50716e-19	7.5543e-19	OK	3084	FALSE
ARHGAP30	negbinomial.size	3.36e-28	2.29831e-27	OK	1625	FALSE
NUAK2	negbinomial.size	6.27573e-17	2.80165e-16	OK	568	FALSE
RB1CC1	negbinomial.size	6.56223e-27	4.26867e-26	OK	1793	FALSE
ATP2B1	negbinomial.size	4.24832e-06	8.49344e-06	OK	4486	FALSE
AC009313.1	negbinomial.size	1.7509e-26	1.13201e-25	OK	186	FALSE
MIA2	negbinomial.size	1.1045e-25	6.90543e-25	OK	934	FALSE
C1QB	negbinomial.size	4.27263e-13	1.55443e-12	OK	87	FALSE
MYOF	negbinomial.size	1.16805e-10	3.58382e-10	OK	98	FALSE
AL356234.2	negbinomial.size	9.28938e-19	4.50713e-18	OK	123	FALSE
PPP3R1	negbinomial.size	5.10743e-27	3.3387e-26	OK	2092	FALSE
GCLM	negbinomial.size	1.8926e-21	1.01577e-20	OK	278	FALSE
NIN	negbinomial.size	3.30656e-34	2.72112e-33	OK	2471	FALSE
AC004917.1	negbinomial.size	4.74782e-18	2.23022e-17	OK	1380	FALSE
CD163	negbinomial.size	2.84486e-12	9.76747e-12	OK	112	FALSE
AC005224.2	negbinomial.size	4.58422e-12	1.55582e-11	OK	109	FALSE
AC004687.1	negbinomial.size	1.71672e-11	5.60761e-11	OK	484	FALSE
ADAM19	negbinomial.size	6.05566e-29	4.26872e-28	OK	669	FALSE
FAM53B	negbinomial.size	1.72642e-27	1.15123e-26	OK	409	FALSE
SP140	negbinomial.size	1.52587e-10	4.61763e-10	OK	869	FALSE
RALY	negbinomial.size	8.59966e-29	6.01409e-28	OK	1354	FALSE
NCOA7	negbinomial.size	1.94043e-15	7.99676e-15	OK	373	FALSE
METRNL	negbinomial.size	4.42388e-17	1.98831e-16	OK	489	FALSE
GTF2I	negbinomial.size	1.53342e-23	8.89553e-23	OK	1107	FALSE
GPR132	negbinomial.size	1.8196e-16	7.87802e-16	OK	582	FALSE
SCARF1	negbinomial.size	6.47749e-22	3.52641e-21	OK	471	FALSE
SAA2	negbinomial.size	1.13636e-12	4.01851e-12	OK	69	FALSE
CCNI	negbinomial.size	1.5477e-11	5.06798e-11	OK	2764	FALSE
BLOC1S1	negbinomial.size	0.00407979	0.00509182	OK	1162	FALSE
RASGRP2	negbinomial.size	1.0784e-10	3.32218e-10	OK	570	FALSE
PIM3	negbinomial.size	3.43237e-29	2.43896e-28	OK	785	FALSE
SP110	negbinomial.size	0.268561	0.276962	OK	2937	FALSE
CLU	negbinomial.size	6.37763e-12	2.14392e-11	OK	189	FALSE
PLEKHG3	negbinomial.size	3.4141e-23	1.95071e-22	OK	549	FALSE
HBEGF	negbinomial.size	3.36077e-16	1.43747e-15	OK	124	FALSE
IDO1	negbinomial.size	2.02605e-25	1.25196e-24	OK	86	FALSE
C5AR1	negbinomial.size	0.0629955	0.0673746	OK	4553	FALSE
PAFAH1B2	negbinomial.size	4.01331e-22	2.20982e-21	OK	727	FALSE
TSPAN2	negbinomial.size	8.42502e-17	3.71737e-16	OK	357	FALSE
STAT6	negbinomial.size	1.49546e-19	7.50982e-19	OK	1110	FALSE
CSTA	negbinomial.size	3.28996e-09	9.0202e-09	OK	759	FALSE
ADAMTS1	negbinomial.size	3.56773e-11	1.14357e-10	OK	91	FALSE
GADD45B	negbinomial.size	1.01293e-31	7.83766e-31	OK	507	FALSE
CD81	negbinomial.size	9.51347e-12	3.15412e-11	OK	228	FALSE
STAG1	negbinomial.size	1.24524e-40	1.18031e-39	OK	2563	FALSE
HSDL2	negbinomial.size	9.55698e-22	5.18696e-21	OK	1350	FALSE
ATP1B1	negbinomial.size	3.27993e-11	1.05514e-10	OK	98	FALSE
AC068282.1	negbinomial.size	1.77595e-17	8.13349e-17	OK	345	FALSE
WDTC1	negbinomial.size	4.39382e-25	2.68691e-24	OK	506	FALSE
LINC00513	negbinomial.size	1.55504e-21	8.39691e-21	OK	1538	FALSE
AQP5	negbinomial.size	3.38203e-09	9.25827e-09	OK	85	FALSE
MTMR10	negbinomial.size	3.81039e-27	2.50626e-26	OK	711	FALSE
IDO2	negbinomial.size	7.42942e-26	4.68353e-25	OK	172	FALSE
ALDH3A1	negbinomial.size	3.90941e-09	1.06471e-08	OK	87	FALSE
MSN	negbinomial.size	7.55594e-29	5.30515e-28	OK	2300	FALSE
FKBP8	negbinomial.size	1.34771e-08	3.5084e-08	OK	1296	FALSE
CNPY3	negbinomial.size	1.30243e-12	4.58745e-12	OK	983	FALSE
PHF21A	negbinomial.size	4.18335e-05	7.3188e-05	OK	4228	FALSE
AL592295.5	negbinomial.size	2.53692e-14	9.87967e-14	OK	214	FALSE
DNTTIP2	negbinomial.size	1.44598e-19	7.28893e-19	OK	509	FALSE
CENPU	negbinomial.size	6.72446e-19	3.28972e-18	OK	124	FALSE
SQSTM1	negbinomial.size	1.71678e-36	1.49143e-35	OK	1789	FALSE
ITGA4	negbinomial.size	5.389e-28	3.65323e-27	OK	286	FALSE
GYG1	negbinomial.size	8.4938e-17	3.7415e-16	OK	383	FALSE
AC009226.1	negbinomial.size	5.84002e-28	3.9489e-27	OK	492	FALSE
C5AR2	negbinomial.size	4.02841e-18	1.89732e-17	OK	889	FALSE
ARRB1	negbinomial.size	4.08107e-23	2.3193e-22	OK	618	FALSE
ACPP	negbinomial.size	7.78322e-25	4.70539e-24	OK	320	FALSE
PADI4	negbinomial.size	2.45296e-16	1.05599e-15	OK	771	FALSE
CXCR2	negbinomial.size	3.05951e-14	1.18539e-13	OK	5089	FALSE
UBE2G1	negbinomial.size	1.28047e-24	7.70604e-24	OK	778	FALSE
SMIM27	negbinomial.size	1.40588e-06	2.98019e-06	OK	760	FALSE
NCOA3	negbinomial.size	4.29321e-27	2.80991e-26	OK	1142	FALSE
BACH1	negbinomial.size	6.95021e-23	3.91217e-22	OK	3020	FALSE
PPIP5K2	negbinomial.size	9.23558e-28	6.22112e-27	OK	588	FALSE
AP002336.2	negbinomial.size	1.21446e-15	5.06392e-15	OK	271	FALSE
TGFB1	negbinomial.size	1.17884e-13	4.42524e-13	OK	1574	FALSE
CCDC71L	negbinomial.size	3.84403e-25	2.35594e-24	OK	731	FALSE
SMAD4	negbinomial.size	2.38569e-27	1.58489e-26	OK	503	FALSE
MXI1	negbinomial.size	9.00561e-23	5.04771e-22	OK	564	FALSE
DYRK1A	negbinomial.size	1.1065e-27	7.43458e-27	OK	2724	FALSE
C1QA	negbinomial.size	4.25864e-14	1.63922e-13	OK	92	FALSE
LGALS1	negbinomial.size	3.41143e-14	1.31982e-13	OK	348	FALSE
ARAP3	negbinomial.size	4.88001e-21	2.58514e-20	OK	521	FALSE
SPRY1	negbinomial.size	4.10656e-11	1.30917e-10	OK	91	FALSE
AC023157.3	negbinomial.size	7.78683e-11	2.4171e-10	OK	1341	FALSE
ZNF292	negbinomial.size	0.000269961	0.000411886	OK	2321	FALSE
NAAA	negbinomial.size	2.20969e-14	8.6243e-14	OK	172	FALSE
KDM6A	negbinomial.size	9.12675e-26	5.71957e-25	OK	2361	FALSE
WASHC4	negbinomial.size	2.37631e-25	1.46159e-24	OK	1163	FALSE
RNF138	negbinomial.size	2.51024e-27	1.66554e-26	OK	796	FALSE
NINJ1	negbinomial.size	0.0339254	0.0373911	OK	1706	FALSE
FMNL2	negbinomial.size	1.80803e-16	7.83432e-16	OK	148	FALSE
MYO10	negbinomial.size	3.89232e-17	1.76133e-16	OK	167	FALSE
ARID4B	negbinomial.size	0.14671	0.152783	OK	4466	FALSE
ATP8A1	negbinomial.size	9.97914e-19	4.82856e-18	OK	430	FALSE
PAM	negbinomial.size	3.12553e-35	2.61676e-34	OK	695	FALSE
ZCCHC2	negbinomial.size	1.58807e-19	7.94483e-19	OK	844	FALSE
CAT	negbinomial.size	4.14674e-15	1.67638e-14	OK	605	FALSE
SMAD3	negbinomial.size	8.38171e-18	3.8856e-17	OK	124	FALSE
ZDHHC18	negbinomial.size	1.33319e-16	5.80523e-16	OK	1952	FALSE
UQCR11	negbinomial.size	0.00385563	0.00483365	OK	2052	FALSE
MUC1	negbinomial.size	1.35746e-06	2.88563e-06	OK	91	FALSE
MOB3A	negbinomial.size	8.21966e-17	3.62978e-16	OK	1575	FALSE
FGF7	negbinomial.size	3.2648e-12	1.11876e-11	OK	90	FALSE
TMEM65	negbinomial.size	2.53762e-29	1.80801e-28	OK	724	FALSE
COL4A1	negbinomial.size	1.05707e-11	3.50028e-11	OK	116	FALSE
TRMO	negbinomial.size	4.80473e-14	1.84008e-13	OK	796	FALSE
REL	negbinomial.size	5.71789e-18	2.66935e-17	OK	1566	FALSE
MYO9B	negbinomial.size	2.29951e-28	1.58311e-27	OK	2511	FALSE
GRAMD1C	negbinomial.size	7.04476e-23	3.96118e-22	OK	614	FALSE
CDK17	negbinomial.size	1.1766e-36	1.02383e-35	OK	939	FALSE
HIST2H2AA4	negbinomial.size	0.119822	0.125571	OK	455	FALSE
CALM1	negbinomial.size	0.00105843	0.00145323	OK	2277	FALSE
TPK1	negbinomial.size	2.59751e-13	9.56985e-13	OK	1309	FALSE
CLDN7	negbinomial.size	1.65104e-11	5.40304e-11	OK	83	FALSE
PIGX	negbinomial.size	2.76417e-13	1.01749e-12	OK	680	FALSE
DTNBP1	negbinomial.size	1.568e-17	7.20599e-17	OK	529	FALSE
CLEC17A	negbinomial.size	2.6752e-19	1.32958e-18	OK	171	FALSE
TSG101	negbinomial.size	1.86526e-18	8.9438e-18	OK	1101	FALSE
TMEM252-DT	negbinomial.size	1.86806e-26	1.20482e-25	OK	461	FALSE
FTX	negbinomial.size	7.45009e-32	5.7984e-31	OK	1725	FALSE
HACD4	negbinomial.size	1.74555e-17	8.00809e-17	OK	528	FALSE
FLVCR2	negbinomial.size	6.35966e-21	3.35224e-20	OK	108	FALSE
CELF1	negbinomial.size	5.65648e-23	3.20092e-22	OK	1425	FALSE
CTDP1	negbinomial.size	6.7066e-12	2.25308e-11	OK	507	FALSE
ATP5ME	negbinomial.size	4.3042e-06	8.59545e-06	OK	1140	FALSE
OAS1	negbinomial.size	5.41058e-18	2.53257e-17	OK	155	FALSE
MSL1	negbinomial.size	2.49589e-20	1.28499e-19	OK	1594	FALSE
SIPA1L1	negbinomial.size	0.310307	0.318652	OK	6484	FALSE
SNHG25	negbinomial.size	4.70055e-21	2.49505e-20	OK	474	FALSE
TFEC	negbinomial.size	3.68806e-23	2.10271e-22	OK	127	FALSE
MGLL	negbinomial.size	8.74232e-21	4.58087e-20	OK	117	FALSE
DOCK5	negbinomial.size	1.31346e-54	1.68809e-53	OK	6217	FALSE
MCU	negbinomial.size	9.52475e-32	7.38064e-31	OK	862	FALSE
PADI2	negbinomial.size	1.1855e-10	3.63316e-10	OK	686	FALSE
INHBA	negbinomial.size	1.94246e-16	8.40309e-16	OK	67	FALSE
ZNF257	negbinomial.size	1.67579e-06	3.5256e-06	OK	40	FALSE
CLDN4	negbinomial.size	2.95365e-07	6.74901e-07	OK	92	FALSE
C3AR1	negbinomial.size	2.92501e-14	1.13577e-13	OK	183	FALSE
IRF2BP2	negbinomial.size	3.45887e-18	1.63779e-17	OK	394	FALSE
ZFAND6	negbinomial.size	1.44046e-24	8.65906e-24	OK	1980	FALSE
SMG7	negbinomial.size	8.99815e-21	4.70563e-20	OK	1097	FALSE
LINC00578	negbinomial.size	2.80594e-24	1.66599e-23	OK	119	FALSE
RBM23	negbinomial.size	3.01014e-16	1.2927e-15	OK	1707	FALSE
RNF169	negbinomial.size	6.63045e-19	3.24672e-18	OK	994	FALSE
WLS	negbinomial.size	3.16916e-32	2.48111e-31	OK	747	FALSE
YWHAB	negbinomial.size	5.67653e-06	1.12011e-05	OK	2244	FALSE
N4BP2L2	negbinomial.size	5.54208e-18	2.58956e-17	OK	2492	FALSE
IL4R	negbinomial.size	6.63628e-20	3.37731e-19	OK	1497	FALSE
ATG2A	negbinomial.size	1.64838e-14	6.46682e-14	OK	1235	FALSE
STK38	negbinomial.size	3.00916e-23	1.72304e-22	OK	1275	FALSE
NUCB1	negbinomial.size	2.2201e-12	7.68708e-12	OK	394	FALSE
NDUFA1	negbinomial.size	1.03701e-05	1.98145e-05	OK	1321	FALSE
COX6B1	negbinomial.size	0.061328	0.0656984	OK	1805	FALSE
SNX10	negbinomial.size	2.38814e-13	8.83362e-13	OK	3612	FALSE
RTF2	negbinomial.size	0.417033	0.425695	OK	2239	FALSE
AC018362.1	negbinomial.size	2.07527e-14	8.1116e-14	OK	192	FALSE
CD52	negbinomial.size	0.000452532	0.000665385	OK	246	FALSE
SERPINE1	negbinomial.size	5.34513e-13	1.9337e-12	OK	73	FALSE
ARHGAP26	negbinomial.size	7.69477e-17	3.40649e-16	OK	7994	FALSE
GLT1D1	negbinomial.size	3.67133e-56	4.82361e-55	OK	4771	FALSE
FAM210A	negbinomial.size	3.93318e-24	2.3197e-23	OK	114	FALSE
RASSF2	negbinomial.size	1.01981e-18	4.93001e-18	OK	2723	FALSE
ETV7	negbinomial.size	1.67669e-11	5.48021e-11	OK	169	FALSE
CCNG2	negbinomial.size	1.98349e-17	9.04498e-17	OK	744	FALSE
DERL3	negbinomial.size	3.15027e-10	9.33126e-10	OK	79	FALSE
CD93	negbinomial.size	1.62124e-06	3.41625e-06	OK	1131	FALSE
MLKL	negbinomial.size	4.89766e-11	1.54927e-10	OK	574	FALSE
CHPT1	negbinomial.size	6.50477e-16	2.75337e-15	OK	298	FALSE
SDHC	negbinomial.size	1.0726e-12	3.80317e-12	OK	369	FALSE
AC099063.1	negbinomial.size	7.4461e-09	1.98115e-08	OK	175	FALSE
PDLIM1	negbinomial.size	2.60757e-10	7.76276e-10	OK	139	FALSE
TENT2	negbinomial.size	3.68142e-21	1.95998e-20	OK	947	FALSE
JAZF1	negbinomial.size	2.11067e-35	1.77832e-34	OK	700	FALSE
SEC14L1	negbinomial.size	3.20071e-33	2.5859e-32	OK	5506	FALSE
CHKA	negbinomial.size	0.000248328	0.000382066	OK	198	FALSE
CAPS	negbinomial.size	6.78145e-09	1.80884e-08	OK	139	FALSE
MICU1	negbinomial.size	1.05426e-27	7.09253e-27	OK	1226	FALSE
TRAF1	negbinomial.size	3.15728e-29	2.24649e-28	OK	109	FALSE
STAT2	negbinomial.size	4.73488e-09	1.27967e-08	OK	663	FALSE
HNRNPL	negbinomial.size	3.20586e-15	1.30196e-14	OK	595	FALSE
CDC42SE2	negbinomial.size	4.16485e-14	1.60428e-13	OK	3318	FALSE
MTPN	negbinomial.size	7.57437e-17	3.35879e-16	OK	1962	FALSE
ATF6	negbinomial.size	0.881643	0.884977	OK	2633	FALSE
CDK13	negbinomial.size	1.77608e-32	1.40708e-31	OK	963	FALSE
BCL3	negbinomial.size	1.80769e-15	7.47875e-15	OK	1298	FALSE
ARHGAP19	negbinomial.size	1.595e-21	8.60392e-21	OK	362	FALSE
KIF27	negbinomial.size	5.91818e-26	3.75313e-25	OK	620	FALSE
LPCAT1	negbinomial.size	4.93573e-19	2.42807e-18	OK	1094	FALSE
RNF38	negbinomial.size	5.28907e-31	3.99351e-30	OK	879	FALSE
ELF3	negbinomial.size	6.91556e-07	1.51873e-06	OK	125	FALSE
CERT1	negbinomial.size	8.82122e-21	4.61765e-20	OK	1477	FALSE
NHSL2	negbinomial.size	4.26347e-34	3.50318e-33	OK	961	FALSE
SH3BGRL	negbinomial.size	2.05991e-12	7.14173e-12	OK	1048	FALSE
AHR	negbinomial.size	1.04986e-12	3.72754e-12	OK	147	FALSE
LINGO1	negbinomial.size	8.31735e-11	2.57576e-10	OK	87	FALSE
IGFBP5	negbinomial.size	3.99062e-09	1.08571e-08	OK	80	FALSE
NSD1	negbinomial.size	1.17001e-27	7.85135e-27	OK	939	FALSE
IFI30	negbinomial.size	2.34161e-47	2.54698e-46	OK	1593	FALSE
TYMP	negbinomial.size	3.49275e-18	1.65089e-17	OK	2350	FALSE
ABTB1	negbinomial.size	9.21002e-11	2.84722e-10	OK	1849	FALSE
ARPC2	negbinomial.size	1.31937e-07	3.14893e-07	OK	5039	FALSE
B4GALT5	negbinomial.size	0.0896347	0.0948527	OK	2562	FALSE
MX1	negbinomial.size	3.86205e-19	1.90695e-18	OK	672	FALSE
PUM2	negbinomial.size	3.8553e-22	2.12944e-21	OK	1706	FALSE
HVCN1	negbinomial.size	2.01032e-16	8.68249e-16	OK	354	FALSE
ZDHHC17	negbinomial.size	7.41881e-25	4.4902e-24	OK	715	FALSE
PRKCA	negbinomial.size	6.29646e-19	3.08602e-18	OK	141	FALSE
AC079305.3	negbinomial.size	6.9859e-13	2.50718e-12	OK	252	FALSE
PRDM5	negbinomial.size	1.26076e-20	6.54164e-20	OK	390	FALSE
KAT7	negbinomial.size	6.96195e-18	3.23591e-17	OK	330	FALSE
MUC4	negbinomial.size	6.29434e-10	1.81974e-09	OK	81	FALSE
ABI1	negbinomial.size	1.73132e-24	1.03723e-23	OK	1707	FALSE
ATP2B1-AS1	negbinomial.size	3.17223e-26	2.0336e-25	OK	2195	FALSE
CASP4	negbinomial.size	8.40193e-14	3.18349e-13	OK	2868	FALSE
TPI1	negbinomial.size	4.61953e-28	3.14365e-27	OK	1010	FALSE
SEC24A	negbinomial.size	3.07289e-21	1.64259e-20	OK	303	FALSE
NUPR1	negbinomial.size	6.07698e-08	1.50031e-07	OK	82	FALSE
NNMT	negbinomial.size	1.10435e-13	4.16326e-13	OK	95	FALSE
UPP1	negbinomial.size	9.0807e-15	3.59704e-14	OK	415	FALSE
H2AFY	negbinomial.size	2.81814e-15	1.14714e-14	OK	987	FALSE
CXCR1	negbinomial.size	4.59203e-16	1.95465e-15	OK	1923	FALSE
PAPSS2	negbinomial.size	2.94974e-14	1.14453e-13	OK	204	FALSE
DUSP5	negbinomial.size	8.47839e-19	4.13253e-18	OK	114	FALSE
SBNO2	negbinomial.size	0.000103346	0.000169098	OK	1458	FALSE
LINC02539	negbinomial.size	9.13166e-18	4.22957e-17	OK	115	FALSE
AL627171.1	negbinomial.size	2.36915e-08	6.04299e-08	OK	203	FALSE
AC093425.1	negbinomial.size	1.24062e-15	5.16894e-15	OK	202	FALSE
IER5	negbinomial.size	3.15333e-19	1.56575e-18	OK	482	FALSE
ZHX2	negbinomial.size	4.33362e-20	2.22465e-19	OK	1277	FALSE
TRERF1	negbinomial.size	2.80794e-26	1.80442e-25	OK	1089	FALSE
CARD8	negbinomial.size	1.94404e-19	9.71653e-19	OK	1590	FALSE
UBE2L6	negbinomial.size	1.82421e-18	8.75491e-18	OK	577	FALSE
TULP2	negbinomial.size	1.15416e-20	6.00618e-20	OK	302	FALSE
LINC01578	negbinomial.size	4.05613e-17	1.82767e-16	OK	1310	FALSE
SLC40A1	negbinomial.size	1.11247e-15	4.64594e-15	OK	580	FALSE
EEF1A1	negbinomial.size	2.35506e-10	7.0347e-10	OK	2950	FALSE
TXNDC5	negbinomial.size	2.70418e-12	9.29651e-12	OK	113	FALSE
ANXA11	negbinomial.size	7.1066e-06	1.38836e-05	OK	1800	FALSE
CLASRP	negbinomial.size	1.34046e-14	5.27049e-14	OK	535	FALSE
ANKRD17	negbinomial.size	8.24628e-10	2.35964e-09	OK	1651	FALSE
OAS3	negbinomial.size	1.13249e-16	4.9557e-16	OK	191	FALSE
AC020916.1	negbinomial.size	4.12746e-09	1.12007e-08	OK	1898	FALSE
PDS5B	negbinomial.size	1.70768e-23	9.89558e-23	OK	950	FALSE
SGMS1	negbinomial.size	1.96639e-24	1.17409e-23	OK	892	FALSE
HIF1A	negbinomial.size	7.01598e-16	2.96267e-15	OK	4564	FALSE
RUNX2	negbinomial.size	3.26906e-31	2.50031e-30	OK	976	FALSE
PARVG	negbinomial.size	2.35757e-12	8.15242e-12	OK	542	FALSE
VCAN	negbinomial.size	1.3948e-11	4.5786e-11	OK	160	FALSE
DNMBP	negbinomial.size	6.70376e-08	1.65044e-07	OK	546	FALSE
FOXO1	negbinomial.size	1.75685e-30	1.2988e-29	OK	1252	FALSE
INKA2	negbinomial.size	6.28515e-25	3.81275e-24	OK	864	FALSE
SLC36A4	negbinomial.size	2.67384e-12	9.19816e-12	OK	582	FALSE
CFLAR-AS1	negbinomial.size	7.53674e-17	3.3449e-16	OK	307	FALSE
RHOQ	negbinomial.size	1.23637e-09	3.50381e-09	OK	1060	FALSE
P2RY10	negbinomial.size	1.50533e-10	4.56068e-10	OK	138	FALSE
COX5B	negbinomial.size	0.0614433	0.065794	OK	1520	FALSE
PTPRJ	negbinomial.size	0.554498	0.562123	OK	5693	FALSE
FLT1	negbinomial.size	7.38686e-11	2.30102e-10	OK	160	FALSE
FAM214A	negbinomial.size	3.38382e-31	2.58065e-30	OK	835	FALSE
STXBP3	negbinomial.size	4.37763e-22	2.40294e-21	OK	1045	FALSE
SPATA1	negbinomial.size	6.20507e-16	2.63071e-15	OK	314	FALSE
AC011933.4	negbinomial.size	4.75127e-15	1.91204e-14	OK	315	FALSE
MSMB	negbinomial.size	2.39239e-09	6.63122e-09	OK	68	FALSE
CFH	negbinomial.size	2.35251e-09	6.5241e-09	OK	91	FALSE
TPM3	negbinomial.size	7.64764e-17	3.38846e-16	OK	3527	FALSE
CIB1	negbinomial.size	3.44329e-22	1.90584e-21	OK	731	FALSE
MSL2	negbinomial.size	3.91102e-19	1.92861e-18	OK	748	FALSE
AC009950.1	negbinomial.size	9.60983e-11	2.96564e-10	OK	471	FALSE
PIK3CA	negbinomial.size	6.40768e-26	4.05871e-25	OK	941	FALSE
KCNQ1	negbinomial.size	7.12199e-21	3.74663e-20	OK	620	FALSE
PRDM8	negbinomial.size	2.0738e-19	1.03554e-18	OK	306	FALSE
TNC	negbinomial.size	8.55076e-08	2.08199e-07	OK	94	FALSE
SERPINF1	negbinomial.size	6.92052e-09	1.84501e-08	OK	92	FALSE
PPP1R10	negbinomial.size	8.40255e-14	3.18349e-13	OK	1550	FALSE
VPS41	negbinomial.size	5.42906e-27	3.54458e-26	OK	674	FALSE
CRISPLD2	negbinomial.size	5.40447e-19	2.65619e-18	OK	758	FALSE
HSPB1	negbinomial.size	3.9989e-07	9.03626e-07	OK	160	FALSE
FCGR3B	negbinomial.size	0.00979627	0.0115256	OK	6338	FALSE
FNIP1	negbinomial.size	1.81035e-21	9.73589e-21	OK	3535	FALSE
CALR	negbinomial.size	1.54551e-10	4.6744e-10	OK	235	FALSE
KCMF1	negbinomial.size	4.02232e-23	2.28837e-22	OK	1539	FALSE
AC098829.1	negbinomial.size	0.0817514	0.08677	OK	573	FALSE
ADCY3	negbinomial.size	9.06882e-19	4.40415e-18	OK	74	FALSE
FRAT2	negbinomial.size	8.10331e-09	2.15169e-08	OK	1399	FALSE
AHNAK	negbinomial.size	2.38417e-11	7.73071e-11	OK	257	FALSE
HSP90B1	negbinomial.size	1.01958e-14	4.03273e-14	OK	474	FALSE
HBP1	negbinomial.size	6.77583e-16	2.86354e-15	OK	1263	FALSE
AC011445.2	negbinomial.size	1.24482e-10	3.81054e-10	OK	197	FALSE
NUP153	negbinomial.size	3.57191e-25	2.19187e-24	OK	1125	FALSE
SIRPB1	negbinomial.size	1.88879e-12	6.56991e-12	OK	1095	FALSE
LINC02218	negbinomial.size	2.4565e-18	1.17363e-17	OK	378	FALSE
JDP2	negbinomial.size	0.0553357	0.0595905	OK	989	FALSE
ARPC1B	negbinomial.size	1.98924e-05	3.64225e-05	OK	3162	FALSE
PALLD	negbinomial.size	2.02033e-12	7.01367e-12	OK	404	FALSE
PSMA1	negbinomial.size	3.70011e-19	1.8304e-18	OK	806	FALSE
SFRP1	negbinomial.size	5.11102e-12	1.73019e-11	OK	81	FALSE
PCNX1	negbinomial.size	7.83388e-20	3.97536e-19	OK	3987	FALSE
AIG1	negbinomial.size	1.16777e-11	3.85001e-11	OK	460	FALSE
MR1	negbinomial.size	2.99688e-14	1.16198e-13	OK	368	FALSE
MORF4L1	negbinomial.size	1.15452e-11	3.80869e-11	OK	1823	FALSE
C16orf54	negbinomial.size	2.80107e-09	7.74783e-09	OK	599	FALSE
CREBRF	negbinomial.size	1.85876e-13	6.91402e-13	OK	2939	FALSE
FAM107B	negbinomial.size	2.60481e-15	1.0652e-14	OK	1695	FALSE
QPCT	negbinomial.size	4.30683e-07	9.69906e-07	OK	806	FALSE
ZNF429	negbinomial.size	4.32223e-10	1.26335e-09	OK	1530	FALSE
AC067930.8	negbinomial.size	2.44761e-16	1.05454e-15	OK	188	FALSE
HECW2	negbinomial.size	1.08684e-13	4.10309e-13	OK	1075	FALSE
ANKRD37	negbinomial.size	8.31338e-15	3.30048e-14	OK	131	FALSE
APOE	negbinomial.size	3.78484e-10	1.11129e-09	OK	63	FALSE
MARF1	negbinomial.size	6.56882e-18	3.06391e-17	OK	768	FALSE
SLAMF7	negbinomial.size	1.15856e-22	6.46651e-22	OK	94	FALSE
BTBD10	negbinomial.size	2.07578e-27	1.38073e-26	OK	661	FALSE
NFKBIE	negbinomial.size	1.01102e-19	5.11581e-19	OK	163	FALSE
VAV3	negbinomial.size	1.06003e-23	6.20358e-23	OK	1619	FALSE
CD82	negbinomial.size	2.8692e-14	1.11491e-13	OK	974	FALSE
ARHGAP9	negbinomial.size	2.78674e-13	1.02509e-12	OK	1183	FALSE
DDX18	negbinomial.size	1.84615e-15	7.62597e-15	OK	469	FALSE
TMEM176B	negbinomial.size	4.36946e-07	9.82758e-07	OK	65	FALSE
PLB1	negbinomial.size	4.36894e-12	1.48371e-11	OK	846	FALSE
SON	negbinomial.size	1.95338e-06	4.0805e-06	OK	1782	FALSE
SMURF1	negbinomial.size	1.59638e-22	8.87287e-22	OK	877	FALSE
WDR26	negbinomial.size	8.16438e-25	4.93021e-24	OK	2074	FALSE
SEC11C	negbinomial.size	2.15049e-13	7.96567e-13	OK	176	FALSE
LNPEP	negbinomial.size	9.8461e-21	5.13895e-20	OK	509	FALSE
TIMP3	negbinomial.size	7.23196e-11	2.25807e-10	OK	71	FALSE
PTAFR	negbinomial.size	4.99854e-13	1.81108e-12	OK	2026	FALSE
DISC1	negbinomial.size	0.466883	0.475209	OK	1591	FALSE
RNASET2	negbinomial.size	1.41236e-05	2.64345e-05	OK	3038	FALSE
ITGB2-AS1	negbinomial.size	5.68016e-11	1.78616e-10	OK	256	FALSE
BAZ1A	negbinomial.size	0.196513	0.20357	OK	3805	FALSE
CAVIN1	negbinomial.size	3.149e-08	7.94058e-08	OK	79	FALSE
FOXJ3	negbinomial.size	1.07986e-15	4.51329e-15	OK	642	FALSE
COL4A2	negbinomial.size	3.01472e-09	8.30423e-09	OK	73	FALSE
KDSR	negbinomial.size	6.89495e-11	2.15665e-10	OK	113	FALSE
RAB2A	negbinomial.size	7.19884e-19	3.51531e-18	OK	2880	FALSE
FAM174A	negbinomial.size	8.69284e-12	2.89289e-11	OK	593	FALSE
GATAD2B	negbinomial.size	1.4028e-23	8.17352e-23	OK	1670	FALSE
ASPH	negbinomial.size	1.87577e-05	3.45235e-05	OK	1107	FALSE
RASGEF1B	negbinomial.size	1.06878e-16	4.68461e-16	OK	124	FALSE
MINDY1	negbinomial.size	1.55769e-12	5.45036e-12	OK	358	FALSE
LRRFIP2	negbinomial.size	7.62261e-19	3.71882e-18	OK	791	FALSE
USP10	negbinomial.size	1.25265e-08	3.28025e-08	OK	1388	FALSE
FLI1	negbinomial.size	5.42865e-36	4.6778e-35	OK	2036	FALSE
RAB27A	negbinomial.size	5.32399e-17	2.38278e-16	OK	1854	FALSE
VSTM1	negbinomial.size	0.972677	0.973227	OK	36	FALSE
AC083862.3	negbinomial.size	5.35126e-10	1.55641e-09	OK	634	FALSE
JPX	negbinomial.size	4.32552e-26	2.76625e-25	OK	677	FALSE
CHL1	negbinomial.size	3.07644e-10	9.13296e-10	OK	76	FALSE
DHRSX	negbinomial.size	3.96202e-27	2.60277e-26	OK	1556	FALSE
DCUN1D3	negbinomial.size	2.22772e-19	1.11031e-18	OK	117	FALSE
YAF2	negbinomial.size	5.22475e-22	2.85613e-21	OK	571	FALSE
HERC5	negbinomial.size	8.07851e-11	2.50618e-10	OK	543	FALSE
RSPH1	negbinomial.size	2.17076e-08	5.55832e-08	OK	77	FALSE
OGDH	negbinomial.size	3.51455e-15	1.42515e-14	OK	656	FALSE
SIPA1L2	negbinomial.size	7.68486e-12	2.56872e-11	OK	1026	FALSE
MT1G	negbinomial.size	9.70713e-18	4.48828e-17	OK	40	FALSE
MAPRE1	negbinomial.size	7.12025e-11	2.2245e-10	OK	780	FALSE
BBX	negbinomial.size	2.2528e-21	1.20786e-20	OK	892	FALSE
Z94721.1	negbinomial.size	2.57822e-28	1.76583e-27	OK	977	FALSE
WAC	negbinomial.size	5.80746e-21	3.07032e-20	OK	2737	FALSE
WDR48	negbinomial.size	1.13766e-11	3.75542e-11	OK	390	FALSE
MYCBP2	negbinomial.size	6.12988e-23	3.46142e-22	OK	983	FALSE
RSF1	negbinomial.size	8.69038e-19	4.22719e-18	OK	1193	FALSE
LIMA1	negbinomial.size	5.88067e-09	1.57729e-08	OK	110	FALSE
HP1BP3	negbinomial.size	1.73721e-15	7.19277e-15	OK	813	FALSE
NRBP1	negbinomial.size	7.05835e-17	3.1431e-16	OK	553	FALSE
USP3-AS1	negbinomial.size	7.38231e-16	3.11242e-15	OK	328	FALSE
ZNRF2	negbinomial.size	3.10485e-16	1.33123e-15	OK	517	FALSE
EGFR	negbinomial.size	5.24441e-10	1.52617e-09	OK	71	FALSE
EHD4	negbinomial.size	1.11379e-14	4.39554e-14	OK	264	FALSE
NOS2	negbinomial.size	7.58852e-07	1.65618e-06	OK	40	FALSE
NCF2	negbinomial.size	0.0268568	0.0298859	OK	4494	FALSE
SNAP23	negbinomial.size	9.56151e-15	3.78467e-14	OK	1042	FALSE
MGST1	negbinomial.size	4.27165e-08	1.0655e-07	OK	75	FALSE
AKAP10	negbinomial.size	2.02742e-16	8.7492e-16	OK	945	FALSE
S100A10	negbinomial.size	4.16683e-10	1.21948e-09	OK	327	FALSE
LINC02422	negbinomial.size	3.19883e-15	1.3001e-14	OK	1121	FALSE
ISG20	negbinomial.size	3.64793e-33	2.93827e-32	OK	2257	FALSE
RBMS3	negbinomial.size	5.51382e-10	1.60193e-09	OK	134	FALSE
AC009630.1	negbinomial.size	3.12017e-16	1.33564e-15	OK	237	FALSE
MAPKAPK3	negbinomial.size	2.27184e-10	6.79759e-10	OK	389	FALSE
S100A16	negbinomial.size	4.21478e-06	8.44228e-06	OK	64	FALSE
KLF13	negbinomial.size	9.51422e-17	4.18059e-16	OK	590	FALSE
SNX27	negbinomial.size	1.04591e-19	5.2873e-19	OK	1114	FALSE
BNC2	negbinomial.size	7.22068e-10	2.07849e-09	OK	88	FALSE
TRAPPC8	negbinomial.size	6.82453e-22	3.71154e-21	OK	853	FALSE
ABCA13	negbinomial.size	1.3095e-07	3.12818e-07	OK	265	FALSE
GPSM3	negbinomial.size	0.000857698	0.00119649	OK	2427	FALSE
ZEB2	negbinomial.size	5.22008e-12	1.76598e-11	OK	2306	FALSE
TNRC18	negbinomial.size	2.74992e-26	1.76928e-25	OK	1267	FALSE
AC007686.4	negbinomial.size	0.0453514	0.0491979	OK	438	FALSE
AUTS2	negbinomial.size	3.94973e-08	9.875e-08	OK	124	FALSE
PGLS	negbinomial.size	2.46111e-05	4.45703e-05	OK	676	FALSE
CNN3	negbinomial.size	4.88398e-08	1.21311e-07	OK	72	FALSE
SERINC3	negbinomial.size	3.41014e-08	8.57056e-08	OK	1491	FALSE
ACTR3	negbinomial.size	5.77725e-11	1.81453e-10	OK	4191	FALSE
MECOM	negbinomial.size	7.64215e-06	1.48697e-05	OK	128	FALSE
GAS6	negbinomial.size	9.67326e-08	2.34455e-07	OK	70	FALSE
LDB2	negbinomial.size	6.65838e-09	1.7778e-08	OK	78	FALSE
EIF4E3	negbinomial.size	7.02444e-17	3.13062e-16	OK	1354	FALSE
SERP1	negbinomial.size	2.20635e-23	1.27297e-22	OK	1825	FALSE
PRDX4	negbinomial.size	6.77454e-09	1.80791e-08	OK	99	FALSE
PIK3CG	negbinomial.size	4.94982e-17	2.22281e-16	OK	995	FALSE
ARID5A	negbinomial.size	5.5073e-12	1.85841e-11	OK	736	FALSE
TGIF1	negbinomial.size	1.97919e-12	6.87535e-12	OK	170	FALSE
AC004797.1	negbinomial.size	7.40561e-14	2.81583e-13	OK	340	FALSE
TBC1D10C	negbinomial.size	4.37561e-09	1.18438e-08	OK	367	FALSE
DECR1	negbinomial.size	3.53838e-19	1.75203e-18	OK	1496	FALSE
SPAST	negbinomial.size	6.94503e-18	3.23087e-17	OK	869	FALSE
FPR1	negbinomial.size	2.26418e-14	8.83045e-14	OK	6045	FALSE
PLEKHG2	negbinomial.size	4.1359e-13	1.50675e-12	OK	179	FALSE
GADD45A	negbinomial.size	2.63088e-05	4.74667e-05	OK	141	FALSE
SGK1	negbinomial.size	0.000539558	0.000780587	OK	2296	FALSE
CSF2RA	negbinomial.size	1.68392e-12	5.8727e-12	OK	1830	FALSE
PLEKHS1	negbinomial.size	1.71882e-08	4.43535e-08	OK	74	FALSE
SLC11A2	negbinomial.size	1.82402e-17	8.33926e-17	OK	109	FALSE
ATG7	negbinomial.size	1.60104e-09	4.50122e-09	OK	2644	FALSE
TNFRSF10A	negbinomial.size	4.59947e-16	1.95625e-15	OK	128	FALSE
ECHDC3	negbinomial.size	0.778029	0.783045	OK	160	FALSE
CACNB4	negbinomial.size	2.95102e-15	1.20031e-14	OK	683	FALSE
MMP9	negbinomial.size	3.11622e-06	6.34237e-06	OK	379	FALSE
MAST4	negbinomial.size	3.2194e-08	8.11037e-08	OK	237	FALSE
S100A13	negbinomial.size	2.27437e-09	6.31399e-09	OK	91	FALSE
MAP2K6	negbinomial.size	0.0188175	0.0213289	OK	222	FALSE
FPR2	negbinomial.size	3.18563e-19	1.58031e-18	OK	3237	FALSE
ALPK1	negbinomial.size	4.26358e-13	1.5522e-12	OK	3796	FALSE
ATP11A	negbinomial.size	3.07542e-25	1.88939e-24	OK	1422	FALSE
LCOR	negbinomial.size	7.8959e-31	5.91969e-30	OK	1576	FALSE
EMB	negbinomial.size	2.29474e-11	7.44529e-11	OK	626	FALSE
DAPP1	negbinomial.size	0.00339729	0.00430481	OK	1536	FALSE
HTRA1	negbinomial.size	1.55923e-08	4.03726e-08	OK	64	FALSE
PLSCR4	negbinomial.size	7.66304e-11	2.38286e-10	OK	54	FALSE
PML	negbinomial.size	2.11733e-10	6.35679e-10	OK	409	FALSE
CNDP2	negbinomial.size	2.34403e-12	8.11089e-12	OK	150	FALSE
AC002091.1	negbinomial.size	4.0248e-14	1.55259e-13	OK	416	FALSE
TTC28	negbinomial.size	2.50154e-09	6.93017e-09	OK	88	FALSE
MAP3K13	negbinomial.size	1.9677e-13	7.30388e-13	OK	494	FALSE
PDE7B	negbinomial.size	5.76191e-06	1.136e-05	OK	75	FALSE
HIST1H1C	negbinomial.size	0.000124009	0.000200194	OK	260	FALSE
TRIM33	negbinomial.size	1.26822e-20	6.57393e-20	OK	1171	FALSE
PPA1	negbinomial.size	4.60113e-08	1.145e-07	OK	126	FALSE
CTSC	negbinomial.size	1.35182e-05	2.53818e-05	OK	993	FALSE
CDKL5	negbinomial.size	1.13501e-25	7.07949e-25	OK	610	FALSE
TMEM91	negbinomial.size	3.84513e-09	1.04774e-08	OK	681	FALSE
ZNF609	negbinomial.size	4.03752e-16	1.72415e-15	OK	586	FALSE
NDEL1	negbinomial.size	0.716666	0.722656	OK	4087	FALSE
TSPOAP1-AS1	negbinomial.size	2.90656e-13	1.06694e-12	OK	380	FALSE
COL6A1	negbinomial.size	5.16432e-11	1.62877e-10	OK	71	FALSE
RNGTT	negbinomial.size	6.84925e-20	3.48236e-19	OK	571	FALSE
AMD1	negbinomial.size	4.22351e-11	1.34403e-10	OK	1027	FALSE
TBL1X	negbinomial.size	1.99556e-27	1.32904e-26	OK	3858	FALSE
CEP19	negbinomial.size	1.89206e-08	4.86347e-08	OK	517	FALSE
KDM5A	negbinomial.size	2.30386e-18	1.1017e-17	OK	1539	FALSE
TMEM170B	negbinomial.size	2.2339e-19	1.11234e-18	OK	554	FALSE
STK40	negbinomial.size	7.15969e-17	3.18288e-16	OK	1859	FALSE
ARHGEF18	negbinomial.size	2.11421e-25	1.30339e-24	OK	749	FALSE
CTNND1	negbinomial.size	1.25846e-11	4.13873e-11	OK	144	FALSE
COL15A1	negbinomial.size	3.88473e-08	9.7219e-08	OK	83	FALSE
NUTM2B-AS1	negbinomial.size	2.18472e-15	8.98953e-15	OK	708	FALSE
AC012291.3	negbinomial.size	4.42886e-13	1.61016e-12	OK	305	FALSE
TCHP	negbinomial.size	4.47194e-14	1.71759e-13	OK	244	FALSE
FBXL7	negbinomial.size	1.11446e-10	3.42731e-10	OK	76	FALSE
WASF2	negbinomial.size	3.87107e-22	2.13593e-21	OK	1647	FALSE
IGSF6	negbinomial.size	0.385496	0.394184	OK	2737	FALSE
LINC00173	negbinomial.size	1.36304e-10	4.15566e-10	OK	206	FALSE
FAM53C	negbinomial.size	3.07515e-05	5.49407e-05	OK	1130	FALSE
TRIM13	negbinomial.size	8.48681e-16	3.56674e-15	OK	388	FALSE
ZNF217	negbinomial.size	2.2481e-08	5.75079e-08	OK	1042	FALSE
EZR	negbinomial.size	9.74466e-08	2.36078e-07	OK	428	FALSE
MIDN	negbinomial.size	4.80954e-14	1.84059e-13	OK	2775	FALSE
CCNK	negbinomial.size	8.56562e-12	2.85234e-11	OK	773	FALSE
HMGN3	negbinomial.size	7.83618e-08	1.91503e-07	OK	166	FALSE
AHI1	negbinomial.size	2.43245e-13	8.99127e-13	OK	95	FALSE
HAS1	negbinomial.size	1.50764e-09	4.24988e-09	OK	38	FALSE
UBE2D2	negbinomial.size	1.02709e-13	3.88305e-13	OK	1357	FALSE
HMGB2	negbinomial.size	3.38735e-08	8.52135e-08	OK	733	FALSE
GNLY	negbinomial.size	5.6874e-11	1.78737e-10	OK	214	FALSE
ZC3H12A	negbinomial.size	2.51369e-13	9.28508e-13	OK	210	FALSE
SDHAF3	negbinomial.size	8.35776e-11	2.58676e-10	OK	204	FALSE
BABAM2	negbinomial.size	9.05918e-12	3.01292e-11	OK	1269	FALSE
LINC00278	negbinomial.size	1.05016e-23	6.15259e-23	OK	386	FALSE
CHST9	negbinomial.size	1.94572e-06	4.06609e-06	OK	74	FALSE
MYL9	negbinomial.size	1.42019e-09	4.01191e-09	OK	84	FALSE
COPA	negbinomial.size	5.32593e-09	1.4343e-08	OK	1092	FALSE
STEAP4	negbinomial.size	6.97029e-10	2.00969e-09	OK	2607	FALSE
FAM200B	negbinomial.size	0.0115376	0.0134567	OK	704	FALSE
HIF1A-AS3	negbinomial.size	2.61238e-18	1.24699e-17	OK	567	FALSE
SERTAD1	negbinomial.size	1.32758e-13	4.97654e-13	OK	232	FALSE
KRT7	negbinomial.size	4.09796e-07	9.24828e-07	OK	65	FALSE
CEP350	negbinomial.size	1.41592e-18	6.81388e-18	OK	1071	FALSE
ARHGAP18	negbinomial.size	1.84147e-14	7.20302e-14	OK	276	FALSE
AC090617.5	negbinomial.size	7.03804e-16	2.96963e-15	OK	67	FALSE
AC007991.3	negbinomial.size	8.64879e-17	3.80662e-16	OK	201	FALSE
DMXL2	negbinomial.size	1.3498e-17	6.21401e-17	OK	1521	FALSE
CCL23	negbinomial.size	0.0704843	0.0751417	OK	26	FALSE
ARF4	negbinomial.size	7.71276e-12	2.57642e-11	OK	1720	FALSE
SNX6	negbinomial.size	4.57963e-09	1.23834e-08	OK	1388	FALSE
HES1	negbinomial.size	5.48964e-10	1.59578e-09	OK	108	FALSE
LY75	negbinomial.size	1.02736e-12	3.65253e-12	OK	619	FALSE
FES	negbinomial.size	4.1196e-12	1.40172e-11	OK	494	FALSE
SLC16A3	negbinomial.size	4.68204e-14	1.79568e-13	OK	1841	FALSE
DSC2	negbinomial.size	1.27332e-15	5.29271e-15	OK	596	FALSE
AC007342.5	negbinomial.size	7.48344e-14	2.84135e-13	OK	157	FALSE
P2RX1	negbinomial.size	5.08837e-11	1.60597e-10	OK	597	FALSE
ACKR1	negbinomial.size	5.2086e-07	1.16116e-06	OK	64	FALSE
AC091114.1	negbinomial.size	1.19064e-10	3.6468e-10	OK	74	FALSE
CEP68	negbinomial.size	1.00861e-08	2.66089e-08	OK	277	FALSE
UGCG	negbinomial.size	7.89053e-09	2.09729e-08	OK	535	FALSE
HSPA5	negbinomial.size	6.43724e-15	2.56909e-14	OK	789	FALSE
KLF7	negbinomial.size	2.45815e-30	1.80718e-29	OK	1701	FALSE
EIF1B	negbinomial.size	1.62985e-06	3.43302e-06	OK	895	FALSE
ANK3	negbinomial.size	3.39698e-08	8.54152e-08	OK	150	FALSE
NAA50	negbinomial.size	1.10588e-13	4.16609e-13	OK	585	FALSE
KLF10	negbinomial.size	9.90447e-20	5.0165e-19	OK	231	FALSE
PTPRK	negbinomial.size	5.19712e-08	1.28848e-07	OK	68	FALSE
PLK2	negbinomial.size	5.68941e-10	1.65114e-09	OK	90	FALSE
ZEB1	negbinomial.size	8.26127e-27	5.3673e-26	OK	1525	FALSE
FCHO2	negbinomial.size	1.4556e-22	8.09886e-22	OK	1373	FALSE
LYPD2	negbinomial.size	1.68457e-06	3.54267e-06	OK	70	FALSE
OAS2	negbinomial.size	4.44439e-13	1.6147e-12	OK	118	FALSE
CYTOR	negbinomial.size	3.40525e-17	1.54488e-16	OK	1239	FALSE
FOXN2	negbinomial.size	1.87242e-15	7.72846e-15	OK	532	FALSE
MPEG1	negbinomial.size	7.68235e-12	2.56872e-11	OK	375	FALSE
U62317.4	negbinomial.size	0.00352701	0.00445111	OK	866	FALSE
MACF1	negbinomial.size	4.22587e-06	8.46012e-06	OK	897	FALSE
HSPH1	negbinomial.size	0.000161342	0.000254957	OK	71	FALSE
LINC00486	negbinomial.size	1.2892e-10	3.93733e-10	OK	925	FALSE
PCNX4	negbinomial.size	2.02088e-06	4.21652e-06	OK	463	FALSE
AC103996.2	negbinomial.size	1.45262e-07	3.44834e-07	OK	93	FALSE
UBE2D3	negbinomial.size	0.000913763	0.00126738	OK	4673	FALSE
SPOP	negbinomial.size	5.50027e-18	2.57229e-17	OK	761	FALSE
FAM160B1	negbinomial.size	1.65978e-16	7.2155e-16	OK	390	FALSE
PIK3C3	negbinomial.size	7.18567e-15	2.86348e-14	OK	769	FALSE
OSBPL2	negbinomial.size	6.18145e-14	2.35712e-13	OK	913	FALSE
NR2F2	negbinomial.size	1.52987e-09	4.31026e-09	OK	58	FALSE
JMJD1C	negbinomial.size	7.62354e-23	4.27756e-22	OK	5257	FALSE
EGFL7	negbinomial.size	9.26043e-07	2.0014e-06	OK	61	FALSE
MARK3	negbinomial.size	1.12013e-23	6.54089e-23	OK	1696	FALSE
PSME4	negbinomial.size	9.53324e-16	3.99073e-15	OK	952	FALSE
MTM1	negbinomial.size	2.65177e-15	1.08274e-14	OK	338	FALSE
ARID3B	negbinomial.size	1.36552e-13	5.11156e-13	OK	448	FALSE
ICAM4	negbinomial.size	7.75727e-15	3.08431e-14	OK	105	FALSE
ARID3A	negbinomial.size	2.62444e-14	1.0213e-13	OK	647	FALSE
LTC4S	negbinomial.size	0.125578	0.131447	OK	39	FALSE
PIP4K2A	negbinomial.size	4.74455e-25	2.89805e-24	OK	1047	FALSE
MYO16-AS1	negbinomial.size	3.90164e-14	1.50727e-13	OK	115	FALSE
AL138720.1	negbinomial.size	1.40759e-11	4.61487e-11	OK	238	FALSE
PATL2	negbinomial.size	6.37483e-06	1.25139e-05	OK	834	FALSE
C4orf48	negbinomial.size	0.000452144	0.000664998	OK	529	FALSE
ARHGDIA	negbinomial.size	2.34588e-10	7.01123e-10	OK	606	FALSE
CSF2RB	negbinomial.size	6.13923e-19	3.01453e-18	OK	2896	FALSE
MEG3	negbinomial.size	1.74021e-05	3.21399e-05	OK	64	FALSE
SASH3	negbinomial.size	9.09762e-16	3.82043e-15	OK	724	FALSE
PTPRG	negbinomial.size	1.16514e-07	2.79627e-07	OK	75	FALSE
ZNF445	negbinomial.size	2.31172e-05	4.20371e-05	OK	661	FALSE
MRTFB	negbinomial.size	2.15984e-07	5.03931e-07	OK	93	FALSE
KLHL28	negbinomial.size	5.54642e-13	2.00275e-12	OK	406	FALSE
TMC5	negbinomial.size	1.40017e-07	3.3298e-07	OK	82	FALSE
SNED1	negbinomial.size	1.80027e-09	5.05065e-09	OK	57	FALSE
USF3	negbinomial.size	2.80306e-13	1.03038e-12	OK	569	FALSE
SULF2	negbinomial.size	1.647e-10	4.97853e-10	OK	1836	FALSE
DGKG	negbinomial.size	1.11913e-15	4.67007e-15	OK	308	FALSE
PLEKHO1	negbinomial.size	2.45935e-10	7.33384e-10	OK	757	FALSE
JMY	negbinomial.size	1.12482e-10	3.45518e-10	OK	139	FALSE
PPP6R3	negbinomial.size	1.16934e-22	6.51978e-22	OK	1647	FALSE
PLIN5	negbinomial.size	6.75316e-08	1.66106e-07	OK	602	FALSE
PPP1R21	negbinomial.size	7.72047e-18	3.58219e-17	OK	1012	FALSE
ITGBL1	negbinomial.size	1.26083e-08	3.29679e-08	OK	74	FALSE
IFITM1	negbinomial.size	0.052105	0.0562827	OK	1719	FALSE
SUPT20H	negbinomial.size	3.83125e-15	1.5512e-14	OK	631	FALSE
SNX8	negbinomial.size	1.00044e-13	3.78499e-13	OK	85	FALSE
PPP1R15B	negbinomial.size	1.18441e-12	4.18009e-12	OK	800	FALSE
NET1	negbinomial.size	1.52304e-07	3.60744e-07	OK	72	FALSE
LINC00309	negbinomial.size	3.13597e-11	1.01006e-10	OK	307	FALSE
CSNK1A1	negbinomial.size	8.65925e-08	2.10648e-07	OK	2340	FALSE
LINC01093	negbinomial.size	2.80676e-15	1.14338e-14	OK	149	FALSE
GPI	negbinomial.size	4.1835e-07	9.4253e-07	OK	93	FALSE
SPATC1	negbinomial.size	5.10436e-17	2.28834e-16	OK	79	FALSE
AP2B1	negbinomial.size	0.000232461	0.00035932	OK	1170	FALSE
SLC2A14	negbinomial.size	1.35084e-09	3.82007e-09	OK	196	FALSE
CREG1	negbinomial.size	1.10981e-13	4.17495e-13	OK	271	FALSE
RIOK3	negbinomial.size	2.5615e-11	8.28042e-11	OK	718	FALSE
AC119674.1	negbinomial.size	9.33627e-13	3.33044e-12	OK	33	FALSE
GDAP2	negbinomial.size	4.02369e-18	1.89678e-17	OK	390	FALSE
ARF5	negbinomial.size	0.00342511	0.00433488	OK	579	FALSE
C4BPA	negbinomial.size	9.75503e-08	2.36221e-07	OK	77	FALSE
MYH11	negbinomial.size	4.40737e-15	1.77634e-14	OK	336	FALSE
MAN2A1	negbinomial.size	5.9335e-15	2.3734e-14	OK	405	FALSE
CBX1	negbinomial.size	3.42275e-10	1.00877e-09	OK	343	FALSE
MTRNR2L1	negbinomial.size	2.73775e-06	5.62818e-06	OK	1100	FALSE
NFYA	negbinomial.size	3.07752e-18	1.46506e-17	OK	551	FALSE
SYNJ1	negbinomial.size	7.02002e-14	2.67305e-13	OK	933	FALSE
SENP7	negbinomial.size	1.40943e-19	7.11145e-19	OK	929	FALSE
LINC01138	negbinomial.size	9.20421e-13	3.28775e-12	OK	402	FALSE
PSIP1	negbinomial.size	1.14611e-12	4.05031e-12	OK	441	FALSE
FAM49A	negbinomial.size	1.77743e-26	1.14776e-25	OK	2364	FALSE
SNX20	negbinomial.size	3.84544e-13	1.40479e-12	OK	398	FALSE
DNAJA1	negbinomial.size	1.72435e-08	4.44528e-08	OK	2121	FALSE
DTNB	negbinomial.size	3.0058e-10	8.93324e-10	OK	338	FALSE
TSPO	negbinomial.size	0.907347	0.909746	OK	1901	FALSE
TBL1XR1	negbinomial.size	1.57238e-07	3.71769e-07	OK	1818	FALSE
FSTL1	negbinomial.size	1.94961e-05	3.57833e-05	OK	62	FALSE
NLN	negbinomial.size	5.34074e-20	2.739e-19	OK	49	FALSE
LRMDA	negbinomial.size	1.16266e-06	2.48346e-06	OK	211	FALSE
CDK14	negbinomial.size	5.34738e-22	2.92016e-21	OK	1796	FALSE
ZNF66	negbinomial.size	1.67375e-12	5.84106e-12	OK	316	FALSE
SCGB1A1	negbinomial.size	3.30996e-08	8.33062e-08	OK	52	FALSE
EIF4A1	negbinomial.size	4.28616e-09	1.16136e-08	OK	777	FALSE
TOPORS	negbinomial.size	1.1344e-10	3.48259e-10	OK	732	FALSE
LRRC25	negbinomial.size	1.51802e-06	3.20766e-06	OK	780	FALSE
RMND5A	negbinomial.size	3.31875e-10	9.79207e-10	OK	734	FALSE
FBN1	negbinomial.size	1.36878e-08	3.56152e-08	OK	68	FALSE
LINC00211	negbinomial.size	2.32267e-10	6.94576e-10	OK	183	FALSE
GPBP1	negbinomial.size	1.38499e-06	2.93944e-06	OK	2138	FALSE
RUNX1	negbinomial.size	0.383585	0.392382	OK	1191	FALSE
ELMO1-AS1	negbinomial.size	2.0785e-08	5.32722e-08	OK	152	FALSE
PTPN2	negbinomial.size	0.00130694	0.0017634	OK	893	FALSE
RELCH	negbinomial.size	9.81727e-18	4.53526e-17	OK	577	FALSE
AL032821.1	negbinomial.size	3.18553e-10	9.4252e-10	OK	92	FALSE
RNF111	negbinomial.size	2.06947e-18	9.90511e-18	OK	1424	FALSE
AC011511.2	negbinomial.size	4.5236e-16	1.92798e-15	OK	752	FALSE
EDN1	negbinomial.size	1.03915e-13	3.92585e-13	OK	53	FALSE
2023-03-01	negbinomial.size	3.48371e-07	7.90237e-07	OK	248	FALSE
CHI3L1	negbinomial.size	1.92076e-08	4.93484e-08	OK	485	FALSE
CIB3	negbinomial.size	4.20852e-08	1.05025e-07	OK	60	FALSE
PISD	negbinomial.size	5.59054e-11	1.75978e-10	OK	651	FALSE
CYBB	negbinomial.size	8.27854e-15	3.28911e-14	OK	383	FALSE
ABHD5	negbinomial.size	0.41339	0.422138	OK	3603	FALSE
HNRNPA2B1	negbinomial.size	0.000258385	0.000396275	OK	2216	FALSE
MMP25	negbinomial.size	2.22833e-09	6.19267e-09	OK	1597	FALSE
DNAJB14	negbinomial.size	4.68039e-11	1.48497e-10	OK	545	FALSE
HSPG2	negbinomial.size	7.68861e-06	1.49546e-05	OK	61	FALSE
FBXL17	negbinomial.size	6.45271e-21	3.39791e-20	OK	549	FALSE
RFX3	negbinomial.size	8.69648e-19	4.22719e-18	OK	691	FALSE
TMEM50A	negbinomial.size	0.0011472	0.00156417	OK	1511	FALSE
RARRES2	negbinomial.size	1.81586e-07	4.26297e-07	OK	55	FALSE
TPRA1	negbinomial.size	3.36328e-12	1.15102e-11	OK	394	FALSE
LMTK2	negbinomial.size	0.444632	0.452995	OK	1115	FALSE
KCNE4	negbinomial.size	2.13147e-07	4.98628e-07	OK	56	FALSE
CANX	negbinomial.size	2.6614e-12	9.1613e-12	OK	412	FALSE
CFB	negbinomial.size	1.04822e-08	2.75717e-08	OK	50	FALSE
SCAF11	negbinomial.size	7.90273e-12	2.6349e-11	OK	2577	FALSE
PLEKHG1	negbinomial.size	1.12496e-07	2.70561e-07	OK	62	FALSE
VPS8	negbinomial.size	6.17883e-20	3.15662e-19	OK	2794	FALSE
JADE1	negbinomial.size	2.1148e-20	1.0909e-19	OK	652	FALSE
SLC5A8	negbinomial.size	4.38008e-05	7.64032e-05	OK	52	FALSE
HPGD	negbinomial.size	1.75641e-07	4.13254e-07	OK	89	FALSE
MTHFS	negbinomial.size	3.54063e-10	1.04293e-09	OK	2201	FALSE
SLC20A1	negbinomial.size	3.78993e-11	1.21114e-10	OK	441	FALSE
CDC42	negbinomial.size	4.02015e-07	9.0804e-07	OK	2989	FALSE
MTFMT	negbinomial.size	9.26576e-10	2.63856e-09	OK	177	FALSE
ITPKB	negbinomial.size	6.68085e-18	3.11343e-17	OK	353	FALSE
NFAM1	negbinomial.size	1.47787e-19	7.43558e-19	OK	1798	FALSE
PPP6R2	negbinomial.size	2.76259e-18	1.3175e-17	OK	906	FALSE
CXCL3	negbinomial.size	5.32356e-14	2.03145e-13	OK	62	FALSE
TMEM176A	negbinomial.size	1.74116e-05	3.21463e-05	OK	50	FALSE
TNFAIP8	negbinomial.size	4.87204e-18	2.28654e-17	OK	942	FALSE
C19orf33	negbinomial.size	5.72601e-05	9.76347e-05	OK	58	FALSE
SHISAL2A	negbinomial.size	6.80173e-14	2.59179e-13	OK	96	FALSE
VAMP8	negbinomial.size	2.67457e-06	5.50469e-06	OK	212	FALSE
YPEL5	negbinomial.size	1.71057e-16	7.42414e-16	OK	3223	FALSE
FABP5	negbinomial.size	4.16276e-07	9.39053e-07	OK	116	FALSE
PPBP	negbinomial.size	0.000283035	0.000430843	OK	42	FALSE
TMLHE	negbinomial.size	1.53909e-17	7.07929e-17	OK	455	FALSE
SELL	negbinomial.size	1.36292e-12	4.78464e-12	OK	2927	FALSE
LYPLAL1	negbinomial.size	1.87766e-09	5.25801e-09	OK	245	FALSE
GPR155	negbinomial.size	1.09072e-12	3.86225e-12	OK	1040	FALSE
LINC02458	negbinomial.size	1.11172e-10	3.42089e-10	OK	121	FALSE
SOS1	negbinomial.size	1.50511e-19	7.55116e-19	OK	788	FALSE
SGPP2	negbinomial.size	4.75616e-13	1.72443e-12	OK	70	FALSE
ADGRL4	negbinomial.size	2.16085e-07	5.03945e-07	OK	54	FALSE
AC025048.4	negbinomial.size	0.0156214	0.0178819	OK	23	FALSE
MBNL2	negbinomial.size	1.5289e-07	3.61971e-07	OK	82	FALSE
RNPC3	negbinomial.size	3.28309e-11	1.05552e-10	OK	373	FALSE
KDM1B	negbinomial.size	2.27229e-13	8.41096e-13	OK	571	FALSE
PHF20L1	negbinomial.size	0.297401	0.305872	OK	2682	FALSE
ADAM9	negbinomial.size	1.46977e-09	4.14755e-09	OK	357	FALSE
NTN1	negbinomial.size	3.95149e-08	9.875e-08	OK	64	FALSE
TRPM2	negbinomial.size	7.16798e-15	2.85858e-14	OK	144	FALSE
AC022966.2	negbinomial.size	2.44779e-11	7.92249e-11	OK	72	FALSE
CGAS	negbinomial.size	3.26223e-10	9.63601e-10	OK	207	FALSE
CCND1	negbinomial.size	8.89072e-07	1.9262e-06	OK	57	FALSE
JUND	negbinomial.size	0.240465	0.248615	OK	2924	FALSE
PARD3	negbinomial.size	8.60704e-07	1.86626e-06	OK	109	FALSE
DHTKD1	negbinomial.size	9.44719e-16	3.96241e-15	OK	354	FALSE
WDR45B	negbinomial.size	5.31319e-06	1.05154e-05	OK	502	FALSE
FMO2	negbinomial.size	4.65256e-05	8.07052e-05	OK	45	FALSE
AC009093.2	negbinomial.size	4.24091e-18	1.99564e-17	OK	346	FALSE
RP2	negbinomial.size	7.34348e-15	2.92198e-14	OK	1097	FALSE
SEM1	negbinomial.size	6.1693e-07	1.36388e-06	OK	172	FALSE
LINC00877	negbinomial.size	4.17077e-07	9.40354e-07	OK	1473	FALSE
BCLAF1	negbinomial.size	2.2383e-15	9.19576e-15	OK	1448	FALSE
ZZEF1	negbinomial.size	1.23768e-16	5.4071e-16	OK	950	FALSE
DNAJC1	negbinomial.size	0.568773	0.576264	OK	524	FALSE
TIFA	negbinomial.size	6.66212e-16	2.81773e-15	OK	292	FALSE
DEF6	negbinomial.size	1.1858e-11	3.90703e-11	OK	508	FALSE
PBX1	negbinomial.size	1.34236e-08	3.4979e-08	OK	72	FALSE
SFN	negbinomial.size	1.11663e-06	2.38898e-06	OK	71	FALSE
MBD4	negbinomial.size	3.63349e-08	9.11894e-08	OK	502	FALSE
DDX21	negbinomial.size	0.000671043	0.000953143	OK	1689	FALSE
MEF2C-AS1	negbinomial.size	1.48819e-14	5.84702e-14	OK	219	FALSE
RAD21	negbinomial.size	2.99485e-12	1.02758e-11	OK	1259	FALSE
PTPRF	negbinomial.size	4.52752e-05	7.87163e-05	OK	55	FALSE
CD200R1	negbinomial.size	3.80667e-05	6.70621e-05	OK	22	FALSE
EPG5	negbinomial.size	5.30936e-07	1.18114e-06	OK	595	FALSE
BANP	negbinomial.size	9.61132e-19	4.65908e-18	OK	1060	FALSE
BCAM	negbinomial.size	9.15424e-05	0.000151044	OK	49	FALSE
EEF2	negbinomial.size	5.16475e-07	1.15235e-06	OK	481	FALSE
IL16	negbinomial.size	7.84027e-10	2.24709e-09	OK	429	FALSE
VPS4B	negbinomial.size	1.9109e-09	5.34126e-09	OK	1418	FALSE
C1RL	negbinomial.size	4.60804e-10	1.34615e-09	OK	760	FALSE
TRAK1	negbinomial.size	3.46766e-07	7.86933e-07	OK	911	FALSE
TECPR2	negbinomial.size	0.0967524	0.10214	OK	2997	FALSE
NUP210L	negbinomial.size	2.8833e-24	1.71001e-23	OK	199	FALSE
NFKBID	negbinomial.size	4.68412e-05	8.1226e-05	OK	670	FALSE
LINC01410	negbinomial.size	1.26552e-08	3.30743e-08	OK	159	FALSE
MARK2	negbinomial.size	3.48796e-17	1.5797e-16	OK	1290	FALSE
MED25	negbinomial.size	3.93968e-13	1.43823e-12	OK	535	FALSE
PPT1	negbinomial.size	7.25372e-11	2.26354e-10	OK	759	FALSE
RPRD1A	negbinomial.size	8.44487e-13	3.02058e-12	OK	331	FALSE
CORIN	negbinomial.size	5.31124e-12	1.79453e-11	OK	184	FALSE
AKAP13	negbinomial.size	0.000638228	0.000908965	OK	3456	FALSE
UBA3	negbinomial.size	4.89237e-12	1.65828e-11	OK	399	FALSE
PF4	negbinomial.size	1.23958e-05	2.3382e-05	OK	37	FALSE
LILRA1	negbinomial.size	2.15566e-11	7.00688e-11	OK	288	FALSE
IFI35	negbinomial.size	3.25072e-13	1.19081e-12	OK	254	FALSE
AL390957.1	negbinomial.size	1.0586e-11	3.50313e-11	OK	1378	FALSE
GNS	negbinomial.size	3.27784e-12	1.1225e-11	OK	839	FALSE
OSER1	negbinomial.size	1.04093e-08	2.74069e-08	OK	1091	FALSE
RDH10	negbinomial.size	8.58635e-07	1.86254e-06	OK	77	FALSE
F13A1	negbinomial.size	4.68352e-08	1.16495e-07	OK	150	FALSE
TNKS	negbinomial.size	3.36422e-23	1.92427e-22	OK	838	FALSE
TLR8	negbinomial.size	5.33188e-07	1.18566e-06	OK	735	FALSE
SLC45A4	negbinomial.size	5.62847e-09	1.51271e-08	OK	2326	FALSE
SLC3A2	negbinomial.size	3.46969e-12	1.18438e-11	OK	224	FALSE
EZH1	negbinomial.size	2.65233e-12	9.13601e-12	OK	409	FALSE
GOLPH3L	negbinomial.size	9.34527e-12	3.10223e-11	OK	154	FALSE
COL5A1	negbinomial.size	8.55252e-09	2.26757e-08	OK	59	FALSE
CALCRL	negbinomial.size	1.04748e-05	1.99857e-05	OK	59	FALSE
IFI44	negbinomial.size	2.55207e-08	6.49084e-08	OK	234	FALSE
PHTF1	negbinomial.size	3.40666e-05	6.04363e-05	OK	1231	FALSE
FRYL	negbinomial.size	9.1751e-18	4.24599e-17	OK	1229	FALSE
PPTC7	negbinomial.size	1.75171e-14	6.86713e-14	OK	610	FALSE
SLC43A3	negbinomial.size	5.44466e-16	2.31017e-15	OK	84	FALSE
MEIS2	negbinomial.size	7.03084e-06	1.37508e-05	OK	55	FALSE
EMP1	negbinomial.size	8.06913e-07	1.75681e-06	OK	55	FALSE
PPP6C	negbinomial.size	2.88164e-11	9.29834e-11	OK	594	FALSE
SRPK1	negbinomial.size	3.94148e-05	6.92532e-05	OK	2078	FALSE
GRB2	negbinomial.size	9.96104e-13	3.54854e-12	OK	3965	FALSE
DSP	negbinomial.size	0.000198483	0.000309684	OK	68	FALSE
NUP50-DT	negbinomial.size	1.85373e-13	6.90013e-13	OK	478	FALSE
MOSPD2	negbinomial.size	5.04e-14	1.9274e-13	OK	715	FALSE
LINC00862	negbinomial.size	4.06928e-09	1.10598e-08	OK	649	FALSE
TSHZ2	negbinomial.size	3.09134e-08	7.80629e-08	OK	195	FALSE
IL33	negbinomial.size	1.87056e-08	4.81053e-08	OK	51	FALSE
STAU2	negbinomial.size	3.9639e-14	1.53021e-13	OK	586	FALSE
TESK2	negbinomial.size	1.0451e-17	4.8238e-17	OK	660	FALSE
RNF19A	negbinomial.size	2.48094e-11	8.02489e-11	OK	810	FALSE
SLC8A1-AS1	negbinomial.size	9.8123e-11	3.02636e-10	OK	214	FALSE
AC007611.1	negbinomial.size	1.95039e-10	5.8722e-10	OK	245	FALSE
PTHLH	negbinomial.size	1.1004e-06	2.35807e-06	OK	45	FALSE
RAB43	negbinomial.size	1.79061e-12	6.23659e-12	OK	447	FALSE
TEAD1	negbinomial.size	8.03071e-06	1.558e-05	OK	63	FALSE
CFP	negbinomial.size	2.24004e-07	5.21267e-07	OK	552	FALSE
USP48	negbinomial.size	3.19955e-13	1.17368e-12	OK	420	FALSE
ATRX	negbinomial.size	1.39357e-19	7.03813e-19	OK	1491	FALSE
CMTM7	negbinomial.size	6.59001e-11	2.0637e-10	OK	481	FALSE
CAP1	negbinomial.size	3.05157e-08	7.71687e-08	OK	3402	FALSE
BRWD3	negbinomial.size	5.34791e-13	1.9337e-12	OK	1359	FALSE
AC123912.4	negbinomial.size	3.14704e-08	7.9394e-08	OK	389	FALSE
CADPS2	negbinomial.size	4.02396e-09	1.09422e-08	OK	76	FALSE
PIK3R5	negbinomial.size	0.0475275	0.0514639	OK	3775	FALSE
KMT5B	negbinomial.size	9.45065e-16	3.96241e-15	OK	685	FALSE
MORC3	negbinomial.size	4.63012e-07	1.0383e-06	OK	769	FALSE
RP1	negbinomial.size	1.30553e-08	3.40695e-08	OK	51	FALSE
COL5A2	negbinomial.size	1.65032e-06	3.47477e-06	OK	47	FALSE
NOTCH1	negbinomial.size	6.31117e-13	2.27271e-12	OK	1067	FALSE
ARNTL	negbinomial.size	5.05575e-23	2.86403e-22	OK	838	FALSE
ARFIP1	negbinomial.size	0.00788589	0.00940003	OK	1421	FALSE
SPEN	negbinomial.size	4.52575e-16	1.92798e-15	OK	961	FALSE
TPSB2	negbinomial.size	9.95208e-07	2.14042e-06	OK	50	FALSE
UBR5-AS1	negbinomial.size	5.29715e-11	1.66868e-10	OK	685	FALSE
TUBA1C	negbinomial.size	2.52233e-08	6.42136e-08	OK	908	FALSE
RYBP	negbinomial.size	0.987618	0.98799	OK	2927	FALSE
STOM	negbinomial.size	1.32197e-08	3.44816e-08	OK	261	FALSE
CCL14	negbinomial.size	7.09795e-07	1.55621e-06	OK	50	FALSE
HSPE1	negbinomial.size	1.423e-06	3.01528e-06	OK	209	FALSE
SETD1B	negbinomial.size	2.46419e-12	8.51005e-12	OK	392	FALSE
BRI3	negbinomial.size	2.86127e-07	6.56053e-07	OK	3479	FALSE
LILRA2	negbinomial.size	6.28919e-07	1.38807e-06	OK	650	FALSE
MAML3	negbinomial.size	1.66951e-31	1.28805e-30	OK	3333	FALSE
RAB37	negbinomial.size	1.84231e-12	6.41245e-12	OK	434	FALSE
SUPT6H	negbinomial.size	4.79543e-07	1.07266e-06	OK	968	FALSE
CPNE5	negbinomial.size	6.33064e-16	2.68181e-15	OK	107	FALSE
MTUS1	negbinomial.size	1.28203e-05	2.41228e-05	OK	62	FALSE
SLCO4C1	negbinomial.size	4.28675e-08	1.06827e-07	OK	214	FALSE
RELB	negbinomial.size	5.18821e-11	1.63533e-10	OK	1370	FALSE
KDM4B	negbinomial.size	1.9062e-25	1.17983e-24	OK	2065	FALSE
BPTF	negbinomial.size	2.94113e-18	1.40139e-17	OK	1248	FALSE
TUBA4A	negbinomial.size	0.0174485	0.0198748	OK	868	FALSE
ERP27	negbinomial.size	4.65761e-14	1.78761e-13	OK	148	FALSE
KMT2E	negbinomial.size	2.84128e-12	9.76149e-12	OK	2872	FALSE
NSMCE2	negbinomial.size	1.07745e-16	4.71874e-16	OK	930	FALSE
AC087190.1	negbinomial.size	2.91182e-06	5.95833e-06	OK	148	FALSE
UTP6	negbinomial.size	6.9262e-10	1.99915e-09	OK	260	FALSE
PIK3CD-AS2	negbinomial.size	4.92776e-11	1.55786e-10	OK	194	FALSE
AL359762.1	negbinomial.size	9.08022e-15	3.59704e-14	OK	513	FALSE
SLK	negbinomial.size	2.52375e-07	5.83707e-07	OK	818	FALSE
PGD	negbinomial.size	0.0765961	0.0814447	OK	984	FALSE
FLOT2	negbinomial.size	0.144658	0.150706	OK	2079	FALSE
CCDC186	negbinomial.size	9.54688e-11	2.94793e-10	OK	805	FALSE
GTF2B	negbinomial.size	3.27078e-10	9.65589e-10	OK	914	FALSE
SDC1	negbinomial.size	9.56986e-05	0.000157607	OK	50	FALSE
THSD4	negbinomial.size	9.98065e-08	2.41464e-07	OK	54	FALSE
TRIM38	negbinomial.size	3.24111e-07	7.37727e-07	OK	1150	FALSE
RFX2	negbinomial.size	1.22577e-24	7.3852e-24	OK	1477	FALSE
RABIF	negbinomial.size	5.30469e-09	1.4293e-08	OK	270	FALSE
PDYN-AS1	negbinomial.size	1.34974e-10	4.1175e-10	OK	82	FALSE
C9orf24	negbinomial.size	0.000136502	0.000218238	OK	71	FALSE
PHPT1	negbinomial.size	2.28752e-08	5.8432e-08	OK	98	FALSE
VCPIP1	negbinomial.size	0.007491	0.00895546	OK	762	FALSE
LMO7	negbinomial.size	3.48408e-06	7.0559e-06	OK	76	FALSE
NFIA	negbinomial.size	4.05857e-05	7.10987e-05	OK	105	FALSE
AL356417.3	negbinomial.size	1.19197e-11	3.92494e-11	OK	134	FALSE
ARID5B	negbinomial.size	4.53294e-07	1.0178e-06	OK	241	FALSE
EFEMP1	negbinomial.size	2.74542e-07	6.31399e-07	OK	52	FALSE
PTK2	negbinomial.size	5.24861e-07	1.16861e-06	OK	122	FALSE
RBM47	negbinomial.size	0.434766	0.443285	OK	7023	FALSE
AVL9	negbinomial.size	5.794e-20	2.96287e-19	OK	1035	FALSE
YAP1	negbinomial.size	1.1159e-06	2.38838e-06	OK	64	FALSE
CARMIL1	negbinomial.size	8.32548e-06	1.61166e-05	OK	53	FALSE
C1R	negbinomial.size	6.60749e-09	1.7651e-08	OK	100	FALSE
SAMD9L	negbinomial.size	3.48502e-09	9.52547e-09	OK	665	FALSE
NTRK2	negbinomial.size	0.000144294	0.000229935	OK	31	FALSE
ERICH1	negbinomial.size	3.71242e-11	1.1878e-10	OK	583	FALSE
CYP4B1	negbinomial.size	2.86157e-06	5.86456e-06	OK	53	FALSE
LMAN1	negbinomial.size	1.12811e-08	2.96289e-08	OK	78	FALSE
ORAI2	negbinomial.size	7.4853e-08	1.83181e-07	OK	1202	FALSE
HLA-DRB5	negbinomial.size	3.99692e-05	7.01236e-05	OK	113	FALSE
KRT6A	negbinomial.size	1.73103e-06	3.63606e-06	OK	42	FALSE
FNBP1	negbinomial.size	3.44787e-24	2.03574e-23	OK	2157	FALSE
EVA1C	negbinomial.size	4.58721e-07	1.02955e-06	OK	63	FALSE
C3	negbinomial.size	1.16529e-08	3.05751e-08	OK	83	FALSE
IL18RAP	negbinomial.size	0.00124246	0.00168282	OK	1210	FALSE
ZER1	negbinomial.size	2.63451e-15	1.07652e-14	OK	533	FALSE
IFIT1	negbinomial.size	1.21183e-12	4.27118e-12	OK	487	FALSE
DHRS3	negbinomial.size	4.69351e-05	8.13624e-05	OK	65	FALSE
THRAP3	negbinomial.size	1.60554e-09	4.51148e-09	OK	1401	FALSE
ELF1	negbinomial.size	0.00573015	0.00697927	OK	4041	FALSE
AC040904.1	negbinomial.size	2.03695e-12	7.06677e-12	OK	164	FALSE
GNG10	negbinomial.size	1.91086e-24	1.14221e-23	OK	3722	FALSE
MUC5AC	negbinomial.size	0.000247597	0.000381052	OK	46	FALSE
SUCO	negbinomial.size	1.1598e-13	4.35993e-13	OK	821	FALSE
GK5	negbinomial.size	2.44501e-05	4.43241e-05	OK	89	FALSE
BIN3	negbinomial.size	4.02826e-17	1.8182e-16	OK	1059	FALSE
AC092620.1	negbinomial.size	4.52014e-11	1.4367e-10	OK	179	FALSE
GNA13	negbinomial.size	0.0020046	0.00262791	OK	2893	FALSE
OSBPL3	negbinomial.size	9.65894e-09	2.55073e-08	OK	61	FALSE
PIK3IP1-AS1	negbinomial.size	2.92626e-05	5.24218e-05	OK	318	FALSE
MUC16	negbinomial.size	9.8153e-06	1.88221e-05	OK	45	FALSE
CAPZA2	negbinomial.size	2.6006e-05	4.69523e-05	OK	2536	FALSE
AC099343.3	negbinomial.size	7.74723e-07	1.6888e-06	OK	265	FALSE
FAM117B	negbinomial.size	5.04875e-15	2.02867e-14	OK	173	FALSE
CAMP	negbinomial.size	0.015621	0.0178819	OK	371	FALSE
PGK1	negbinomial.size	0.72315	0.729056	OK	2524	FALSE
RPAP3	negbinomial.size	3.92436e-08	9.81644e-08	OK	336	FALSE
ZFX	negbinomial.size	1.40383e-10	4.27028e-10	OK	676	FALSE
PJA2	negbinomial.size	1.18611e-14	4.674e-14	OK	2040	FALSE
ABCG1	negbinomial.size	1.86376e-13	6.92776e-13	OK	930	FALSE
CALM2	negbinomial.size	0.000110131	0.000179152	OK	2460	FALSE
SELENOM	negbinomial.size	5.46718e-09	1.47085e-08	OK	121	FALSE
NDUFB6	negbinomial.size	4.9031e-05	8.46087e-05	OK	656	FALSE
TANC1	negbinomial.size	7.48995e-06	1.45896e-05	OK	54	FALSE
PODXL	negbinomial.size	1.44464e-06	3.05748e-06	OK	43	FALSE
AC073517.1	negbinomial.size	7.23651e-08	1.7742e-07	OK	187	FALSE
ANKRD13D	negbinomial.size	2.00749e-13	7.44636e-13	OK	870	FALSE
B4GALT1	negbinomial.size	5.21355e-07	1.16178e-06	OK	1484	FALSE
CYCS	negbinomial.size	3.79e-08	9.50275e-08	OK	138	FALSE
ETV5	negbinomial.size	8.15095e-09	2.16326e-08	OK	101	FALSE
PLAA	negbinomial.size	7.91707e-08	1.93391e-07	OK	364	FALSE
AC135050.3	negbinomial.size	1.29916e-10	3.96547e-10	OK	352	FALSE
TSPOAP1	negbinomial.size	3.04888e-08	7.71374e-08	OK	87	FALSE
AC090559.1	negbinomial.size	1.4296e-07	3.39675e-07	OK	896	FALSE
ZNF592	negbinomial.size	1.28512e-16	5.60509e-16	OK	540	FALSE
GRIP1	negbinomial.size	7.09256e-05	0.000119364	OK	65	FALSE
PRMT9	negbinomial.size	3.00024e-06	6.12746e-06	OK	240	FALSE
IL2RG	negbinomial.size	1.19624e-12	4.21905e-12	OK	1051	FALSE
AC015819.2	negbinomial.size	2.5063e-12	8.64422e-12	OK	83	FALSE
XRCC5	negbinomial.size	1.11775e-09	3.17274e-09	OK	1673	FALSE
SOX4	negbinomial.size	3.11498e-06	6.34228e-06	OK	75	FALSE
CFAP300	negbinomial.size	7.22393e-05	0.000121421	OK	72	FALSE
PPP1R18	negbinomial.size	4.76221e-05	8.24188e-05	OK	1653	FALSE
RNF216	negbinomial.size	1.35521e-15	5.61987e-15	OK	553	FALSE
PPP1R2	negbinomial.size	7.47825e-07	1.63487e-06	OK	945	FALSE
LINC01220	negbinomial.size	3.63552e-07	8.23617e-07	OK	451	FALSE
MEFV	negbinomial.size	4.52298e-05	7.86897e-05	OK	1064	FALSE
TRAPPC1	negbinomial.size	0.00068628	0.000973223	OK	675	FALSE
GPM6A	negbinomial.size	2.99822e-06	6.1257e-06	OK	105	FALSE
ITPRIPL2	negbinomial.size	1.51386e-10	4.58391e-10	OK	65	FALSE
SVBP	negbinomial.size	9.12871e-05	0.000150669	OK	277	FALSE
ZNF106	negbinomial.size	4.66223e-16	1.98135e-15	OK	1168	FALSE
DMTF1	negbinomial.size	1.09159e-11	3.61006e-11	OK	274	FALSE
DENND10	negbinomial.size	7.45082e-05	0.000124681	OK	949	FALSE
LY6D	negbinomial.size	0.000247042	0.000380418	OK	36	FALSE
PRDM1	negbinomial.size	7.03616e-09	1.8749e-08	OK	414	FALSE
SCAP	negbinomial.size	7.40598e-13	2.65615e-12	OK	400	FALSE
C20orf85	negbinomial.size	2.77633e-07	6.37956e-07	OK	52	FALSE
TMEM190	negbinomial.size	9.92646e-05	0.000162974	OK	53	FALSE
RFFL	negbinomial.size	3.92971e-17	1.77674e-16	OK	1060	FALSE
ID3	negbinomial.size	3.55436e-08	8.92881e-08	OK	95	FALSE
TRIO	negbinomial.size	2.93974e-07	6.72014e-07	OK	128	FALSE
TCIM	negbinomial.size	1.38294e-07	3.29325e-07	OK	44	FALSE
PMP22	negbinomial.size	2.44099e-05	4.42663e-05	OK	38	FALSE
KCNJ2	negbinomial.size	4.98789e-11	1.57594e-10	OK	808	FALSE
IL6R	negbinomial.size	3.04291e-16	1.30572e-15	OK	2047	FALSE
AC009133.3	negbinomial.size	2.76464e-05	4.96943e-05	OK	153	FALSE
TMEM33	negbinomial.size	3.37579e-09	9.24599e-09	OK	556	FALSE
ATP6V1C1	negbinomial.size	2.52789e-13	9.33104e-13	OK	638	FALSE
AL360091.3	negbinomial.size	1.08406e-09	3.07874e-09	OK	73	FALSE
TAB2	negbinomial.size	8.62757e-19	4.20139e-18	OK	1845	FALSE
[truncated: 3,310 more rows]

## Sheet: Supplemental Table 8
Supplemental Table 8 : The differential expressed genes of neutrophils between the neCRSwNP and the PB group
gene	p_val	avg_log2FC	pct.1	pct.2	p_val_adj
ELL2	0	3.48266	0.811	0.132	0
G0S2	0	3.46134	0.824	0.286	0
TNFAIP3	0	3.37458	0.618	0.054	0
AC084871.1	0	2.97293	0.593	0.118	0
CREM	0	2.67265	0.52	0.054	0
NFKBIA	0	2.66563	0.673	0.136	0
GBP1	1.86274002215954e-311	2.62178	0.371	0.045	5.77e-307
IL1B	0	2.60576	0.357	0.038	1.43e-304
SAMSN1	0	2.53908	0.861	0.386	0
CXCL8	0	2.52864	0.736	0.293	0
DOCK4	0	2.49052	0.808	0.266	0
GK	0	2.44238	0.802	0.265	0
IER3	5.69064810879948e-320	2.36817	0.356	0.035	1.76358875539805e-315
CD83	5.7e-162	2.23876	0.215	0.028	1.77e-157
PHACTR1	0	2.23858	0.488	0.095	0
GBP5	1.27e-228	2.20418	0.372	0.079	3.94e-224
PRKDC	3.52e-232	2.14676	0.448	0.146	1.09e-227
NR4A3	7.28e-294	2.13963	0.271	0.011	2.26e-289
AZIN1-AS1	5.35e-112	2.11748	0.187	0.035	1.66e-107
ATP13A3	1.25e-306	2.11007	0.368	0.043	3.87e-302
EGR1	0	2.10657	0.33	0.022	0
JCHAIN	2.17e-252	2.05177	0.212	0.003	6.71e-248
C15orf48	2.92e-159	2.03761	0.138	0.002	9.06e-155
NLRP3	9.81e-133	2.02407	0.156	0.013	3.04e-128
OSM	4.16e-299	1.98629	0.299	0.018	1.29e-294
PLSCR1	0	1.98424	0.515	0.086	0
FGD4	0	1.95716	0.684	0.255	0
BPIFA1	0	1.94062	0.259	0	0
ISG15	2.8e-116	1.9207	0.191	0.034	8.69e-112
DUSP1	0	1.78337	0.943	0.6	0
SOCS3	1.58e-256	1.77161	0.339	0.046	4.91e-252
CCL4L2	4.53e-84	1.76844	0.105	0.01	1.4e-79
PFKFB3	8.82e-279	1.76247	0.536	0.159	2.73e-274
SKIL	1.01e-303	1.7496	0.44	0.079	3.13e-299
MIR3945HG	1.16e-261	1.74016	0.347	0.048	3.6e-257
WFDC2	4.87e-294	1.73676	0.219	0	1.51e-289
FOS	0	1.7324	0.933	0.62	0
CCL4	5.87e-110	1.72184	0.141	0.015	1.82e-105
CCL3L1	6.77e-90	1.68304	0.102	0.007	2.1e-85
SYAP1	1.6e-256	1.66705	0.623	0.252	4.94e-252
NFE2L2	0	1.65322	0.717	0.261	0
PLAUR	3.64e-301	1.63662	0.785	0.435	1.13e-296
RHOH	1.81e-189	1.63497	0.192	0.01	5.61e-185
IVNS1ABP	0	1.62459	0.701	0.267	0
FOSB	4.55e-228	1.62248	0.311	0.043	1.41e-223
RSAD2	9.96e-98	1.59914	0.128	0.014	3.09e-93
JUNB	0	1.59023	0.807	0.388	0
TPM4	1.95e-272	1.57334	0.557	0.174	6.06e-268
MAFF	3.01e-229	1.54861	0.246	0.017	9.32e-225
ICAM1	1.86e-200	1.53767	0.432	0.127	5.78e-196
LCP2	1.97482045515134e-316	1.52245	0.73	0.321	6.12016607255952e-312
VPS9D1	8.8e-222	1.5029	0.34	0.06	2.73e-217
TNFAIP6	1.47e-147	1.49546	0.356	0.109	4.56e-143
RAB20	1.23e-167	1.48389	0.235	0.032	3.82e-163
CXCR4	4.16e-127	1.47561	0.387	0.154	1.29e-122
EPSTI1	1.93e-136	1.47391	0.205	0.031	5.99e-132
RABGEF1	6.75e-212	1.46993	0.624	0.319	2.09e-207
SERPINB3	6.17e-208	1.45337	0.158	0	1.91e-203
ACSL3	1.76e-106	1.44209	0.253	0.072	5.47e-102
IFIT3	2.07e-118	1.42348	0.302	0.093	6.42e-114
CPD	3.23e-199	1.4224	0.578	0.259	1e-194
AC079209.1	1.37e-174	1.42029	0.183	0.011	4.25e-170
RBKS	3.13e-157	1.41618	0.247	0.041	9.7e-153
DSE	1.51e-150	1.40459	0.221	0.032	4.69e-146
HCAR3	2.1e-163	1.40008	0.216	0.025	6.51e-159
ETS2	1.88e-206	1.39553	0.369	0.083	5.84e-202
PLEK	3.96e-183	1.3835	0.669	0.378	1.23e-178
TNFSF13B	5.78e-190	1.38216	0.517	0.198	1.79e-185
HCAR2	3.01e-195	1.37546	0.212	0.015	9.34e-191
CD44	3.98e-171	1.37417	0.438	0.149	1.23e-166
NFKBIZ	1.51e-154	1.37234	0.386	0.124	4.69e-150
BCL2A1	0	1.36597	0.827	0.463	0
AC005050.3	1.56e-242	1.352	0.685	0.318	4.83e-238
IRF1	1.55e-184	1.34241	0.622	0.31	4.8e-180
ADM	1.06e-131	1.34136	0.208	0.034	3.28e-127
SLPI	8.87e-273	1.3347	0.345	0.049	2.75e-268
WSB1	1.51e-176	1.3275	0.37	0.099	4.69e-172
IRAK2	5.2e-85	1.32104	0.124	0.017	1.61e-80
IGFBP7	7.76e-173	1.31961	0.146	0.002	2.4e-168
SLA	1.36e-222	1.31152	0.576	0.225	4.23e-218
KRT19	9.85e-175	1.30843	0.133	0	3.05e-170
JUN	3.45e-154	1.30781	0.167	0.011	1.07e-149
SOD2	0	1.30246	0.958	0.765	0
UBR1	1.31e-115	1.29308	0.206	0.04	4.06e-111
HIVEP2	5.59e-202	1.28718	0.429	0.122	1.73e-197
ZFP36	8.84e-218	1.28602	0.599	0.249	2.74e-213
MGP	2.6e-175	1.28105	0.137	0	8.04e-171
SAT1	0	1.2803	0.946	0.704	0
PDE4B	9.85e-248	1.27005	0.804	0.468	3.05e-243
STAT3	1.67e-292	1.26635	0.781	0.389	5.17e-288
RILPL2	1.43e-142	1.26263	0.539	0.275	4.44e-138
PPP1R15A	3.24e-136	1.25762	0.305	0.084	1e-131
LRG1	7.51e-186	1.25527	0.339	0.077	2.33e-181
AL049651.1	1.98e-141	1.23071	0.386	0.133	6.12e-137
B3GNT5	1.07e-135	1.21892	0.376	0.13	3.31e-131
IL1RN	2.63e-80	1.20553	0.184	0.048	8.16e-76
P2RY14	2.67e-93	1.19865	0.155	0.026	8.27e-89
ANKRD22	1.67e-116	1.19652	0.13	0.009	5.19e-112
IFIH1	5.66e-123	1.19359	0.217	0.042	1.76e-118
BPIFB1	4.25e-169	1.18988	0.129	0	1.32e-164
TANK	1.97e-116	1.18839	0.533	0.279	6.1e-112
VPS37B	1.36e-113	1.18719	0.321	0.109	4.2e-109
CCNH	5.09e-169	1.18347	0.49	0.188	1.58e-164
ADGRE2	1.15e-151	1.18139	0.482	0.197	3.57e-147
FNDC3B	4.94e-237	1.17761	0.844	0.537	1.53e-232
LIMK2	4.44e-211	1.17152	0.809	0.51	1.38e-206
CYSTM1	3.26e-191	1.17132	0.595	0.26	1.01e-186
IRAK3	5.29e-143	1.16703	0.446	0.175	1.64e-138
C9orf72	8.29e-204	1.16342	0.645	0.299	2.57e-199
HLA-DRA	1.12e-145	1.16334	0.202	0.027	3.46e-141
EIF4A3	1.9e-129	1.15591	0.19	0.028	5.88e-125
HELB	3.31e-108	1.15382	0.156	0.021	1.03e-103
HSP90AA1	2.31e-99	1.15004	0.3	0.106	7.16e-95
ERLIN1	3.01e-119	1.14723	0.196	0.034	9.32e-115
DDX60L	1.17e-128	1.14608	0.529	0.265	3.63e-124
SERPINB9	4.92e-107	1.14247	0.13	0.012	1.52e-102
ZFP36L1	1.08e-193	1.13471	0.733	0.412	3.36e-189
TBC1D8	4.66e-110	1.13077	0.214	0.048	1.44e-105
LY6E	3.05e-107	1.12743	0.13	0.011	9.46e-103
CLEC4E	1e-138	1.12186	0.426	0.164	3.11e-134
KREMEN1	2.36e-122	1.12057	0.215	0.042	7.3e-118
CHSY1	3.12e-136	1.1203	0.466	0.196	9.65e-132
NSMAF	5.88e-111	1.11848	0.265	0.075	1.82e-106
MAML2	6.27e-143	1.11805	0.507	0.223	1.94e-138
SERPINB1	2.26e-136	1.11397	0.521	0.247	7.01e-132
JOSD1	8.01e-147	1.11282	0.212	0.03	2.48e-142
ERI1	2.05e-113	1.09891	0.172	0.026	6.36e-109
DDIT4	1.96e-136	1.09535	0.187	0.024	6.08e-132
IFI27	1.49e-128	1.09499	0.101	0	4.61e-124
MIF	7.72e-122	1.09412	0.207	0.039	2.39e-117
FFAR2	5.04e-88	1.09001	0.347	0.15	1.56e-83
ACSL1	4.23e-163	1.08828	0.81	0.577	1.31e-158
PPIF	1.3e-117	1.08763	0.18	0.028	4.02e-113
RUBCNL	4.43e-122	1.08021	0.454	0.2	1.37e-117
ACSL5	3.95e-105	1.07941	0.12	0.009	1.22e-100
NBN	7.08e-85	1.07732	0.308	0.124	2.19e-80
FCER1G	1.07e-176	1.07701	0.671	0.351	3.31e-172
FOSL2	1.52e-137	1.07545	0.325	0.095	4.72e-133
MCEMP1	3.64e-111	1.07069	0.163	0.023	1.13e-106
NFKB1	1.96e-106	1.07028	0.383	0.159	6.07e-102
FCGR1A	1.27e-115	1.06625	0.144	0.014	3.95e-111
TRPS1	8.76e-66	1.05885	0.125	0.025	2.72e-61
APOL6	2.32e-114	1.0571	0.222	0.05	7.2e-110
AQP9	2.46e-197	1.05476	0.828	0.581	7.62e-193
THBD	1.58e-91	1.04756	0.163	0.031	4.89e-87
CCNL1	3.11e-161	1.0407	0.491	0.194	9.64e-157
CSRNP1	9.72e-143	1.03776	0.261	0.057	3.01e-138
COL1A2	1.06e-140	1.026	0.108	0	3.29e-136
MAP3K8	8.29e-81	1.02532	0.371	0.176	2.57e-76
AC021594.2	2.35e-126	1.02402	0.113	0.002	7.29e-122
IL18R1	3.8e-96	1.02326	0.164	0.029	1.18e-91
CD14	1.02e-124	1.02233	0.274	0.074	3.16e-120
CXCL16	1.25e-123	1.02142	0.225	0.047	3.89e-119
LMNB1	5.27e-120	1.01928	0.329	0.11	1.63e-115
CCR1	6.02e-120	1.01749	0.268	0.073	1.87e-115
TAGAP	3.23e-72	1.01381	0.376	0.191	1e-67
MAP2K1	2.4e-70	1.01327	0.184	0.054	7.45e-66
PAG1	5.17e-107	1.01264	0.346	0.131	1.6e-102
OXSR1	5.1e-127	1.0082	0.281	0.077	1.58e-122
EHD1	6.29e-115	1.00732	0.236	0.057	1.95e-110
SSR4	2.2e-84	1.00719	0.127	0.018	6.81e-80
GPAT4	2.7e-120	1.00584	0.147	0.014	8.36e-116
LCN2	7.9e-120	1.00296	0.102	0.001	2.45e-115
WTAP	3.42e-60	1.00246	0.309	0.149	1.06e-55
LINC02649	1.01e-97	1.00083	0.312	0.115	3.13e-93
RNF213	1.98e-115	1.00066	0.475	0.222	6.13e-111
AC099489.1	4.05e-101	0.973685	0.465	0.228	1.26e-96
LIMS1	8.21e-90	0.972542	0.205	0.055	2.55e-85
AL078604.4	3.96e-66	0.962715	0.267	0.112	1.23e-61
TOM1	9.29e-114	0.960126	0.415	0.176	2.88e-109
HLA-A	4.88e-261	0.959088	0.843	0.474	1.51e-256
TRIB1	2.57e-117	0.955392	0.313	0.102	7.95e-113
XAF1	1.14e-76	0.951826	0.138	0.026	3.55e-72
GRINA	4.42e-126	0.947773	0.181	0.027	1.37e-121
LITAF	7.28e-258	0.946416	0.934	0.787	2.25e-253
DUSP2	9.08e-98	0.940667	0.11	0.008	2.81e-93
PPP1R3B	6.61e-106	0.940471	0.281	0.09	2.05e-101
EGR3	5.63e-100	0.940365	0.171	0.032	1.74e-95
FGF13	4.19e-52	0.936183	0.119	0.031	1.3e-47
CR1	3.64e-93	0.934764	0.419	0.199	1.13e-88
RANBP2	2.89e-75	0.934758	0.206	0.064	8.97e-71
MAP3K20	2.2e-90	0.930713	0.114	0.011	6.82e-86
LGALS3	2.89e-63	0.929715	0.1	0.015	8.95e-59
IL1RAP	6.51e-146	0.926817	0.7	0.405	2.02e-141
IFI16	6.94e-163	0.92119	0.506	0.208	2.15e-158
SH3BP5	6.59e-100	0.917267	0.264	0.084	2.04e-95
GLUL	1.97e-134	0.916287	0.593	0.309	6.12e-130
ITGAX	3.9e-130	0.916213	0.589	0.31	1.21e-125
ZNF438	2.72e-143	0.913617	0.431	0.167	8.43e-139
MT2A	1.13e-61	0.903863	0.125	0.029	3.51e-57
SRGN	5.59e-305	0.902308	0.982	0.932	1.73e-300
ARL5B	1.44e-94	0.893751	0.154	0.026	4.46e-90
CD274	7.8e-95	0.890154	0.102	0.006	2.42e-90
P4HA1	3.98e-58	0.889687	0.133	0.034	1.23e-53
CEBPB	1.96e-145	0.886929	0.752	0.476	6.08e-141
RIPK2	9.12e-62	0.881945	0.187	0.062	2.83e-57
GBP2	4.43e-85	0.881643	0.452	0.236	1.37e-80
PGS1	1.16e-131	0.880283	0.411	0.16	3.61e-127
PITPNA	1.76e-112	0.878148	0.405	0.17	5.45e-108
BATF	2.45e-84	0.872199	0.114	0.013	7.6e-80
BTG2	3.69e-122	0.87132	0.488	0.226	1.14e-117
GLA	1.26e-84	0.871035	0.129	0.019	3.9e-80
AC007271.1	1.3e-71	0.86975	0.189	0.057	4.04e-67
ZSWIM6	2.53e-132	0.867598	0.612	0.326	7.85e-128
NR4A2	8.22e-74	0.863508	0.208	0.067	2.55e-69
AC022498.1	1e-85	0.862436	0.165	0.036	3.11e-81
FTH1	3.79e-206	0.862225	0.986	0.89	1.18e-201
ADGRG3	2.28e-133	0.859485	0.536	0.256	7.08e-129
MKNK1	2.31e-108	0.850233	0.285	0.092	7.17e-104
FRMD4B	2.06e-57	0.849914	0.111	0.023	6.38e-53
IFIT2	1.81e-46	0.848697	0.275	0.14	5.62e-42
RALGAPA1	1.5e-79	0.847523	0.117	0.016	4.65e-75
PARP14	1.86e-87	0.840848	0.305	0.121	5.77e-83
AC006369.1	3.43e-73	0.839605	0.142	0.031	1.06e-68
BIRC3	1.08e-78	0.837379	0.1	0.01	3.34e-74
ACTG1	3.47e-109	0.834379	0.446	0.204	1.08e-104
HDAC4	1.54e-94	0.831844	0.276	0.095	4.76e-90
NABP1	6.25e-155	0.830376	0.696	0.387	1.94e-150
GBP4	9.05e-72	0.826557	0.103	0.013	2.81e-67
ETV6	4.78e-106	0.825296	0.615	0.36	1.48e-101
PER1	4.18e-98	0.820485	0.218	0.059	1.29e-93
GPR65	4.11e-91	0.819642	0.284	0.103	1.27e-86
UBAP1	6.11e-114	0.818523	0.456	0.209	1.89e-109
RNF144B	2.65e-22	0.814522	0.26	0.172	8.23e-18
FGGY	1.1e-90	0.81302	0.2	0.054	3.42e-86
DNAH17	2.37e-43	0.81237	0.11	0.031	7.36e-39
MCL1	2.4e-160	0.812067	0.725	0.417	7.44e-156
SPDYA	2.97e-51	0.808957	0.113	0.027	9.2e-47
IFITM3	6.91e-81	0.807952	0.517	0.298	2.14e-76
AC015912.3	1.84e-77	0.807308	0.158	0.037	5.7e-73
LILRA5	3.14e-78	0.80393	0.174	0.045	9.73e-74
GSTP1	4.68e-85	0.801572	0.112	0.014	1.45e-80
PNPLA8	2.47e-88	0.800196	0.335	0.141	7.67e-84
ENSA	4.22e-88	0.789592	0.499	0.272	1.31e-83
RAB7A	7.07e-94	0.788148	0.478	0.247	2.19e-89
FLOT1	3.89e-103	0.787944	0.331	0.128	1.21e-98
CD53	6.55e-140	0.784655	0.621	0.327	2.03e-135
CSGALNACT1	2.27e-67	0.782767	0.33	0.158	7.04e-63
FKBP5	6.14e-50	0.782038	0.317	0.168	1.9e-45
ZC3HAV1	2.78e-28	0.779427	0.225	0.126	8.62e-24
SECTM1	8.58e-105	0.778592	0.207	0.051	2.66e-100
ACOT9	1.31e-78	0.777776	0.157	0.036	4.05e-74
POR	1.51e-79	0.775038	0.165	0.039	4.68e-75
ZNF277	6.38e-60	0.774408	0.122	0.027	1.98e-55
KATNBL1	3.25e-23	0.772918	0.268	0.173	1.01e-18
MCTP1	4.54e-54	0.764236	0.369	0.205	1.41e-49
STK3	1.38e-86	0.762701	0.329	0.14	4.28e-82
ETF1	6.29e-117	0.76104	0.398	0.165	1.95e-112
STAT1	2.2e-101	0.760951	0.394	0.175	6.82e-97
ENO1	1.88e-79	0.760592	0.152	0.033	5.82e-75
PRKCH	5.42e-68	0.75268	0.208	0.073	1.68e-63
NLRC5	9.61e-77	0.751997	0.219	0.074	2.98e-72
HPS5	4.9e-71	0.751313	0.115	0.019	1.52e-66
AC106865.2	7.93e-81	0.751069	0.153	0.034	2.46e-76
FCGR1B	4.89e-79	0.748439	0.117	0.017	1.52e-74
SLC66A2	3.63e-77	0.745142	0.132	0.024	1.13e-72
ADAMTSL4-AS1	8.52e-115	0.73881	0.789	0.549	2.64e-110
MX2	3.29e-96	0.738607	0.637	0.395	1.02e-91
EIF2AK3	1.96e-59	0.737202	0.105	0.02	6.07e-55
HLA-E	7.14e-153	0.735918	0.801	0.517	2.21e-148
NAPA	5.82e-72	0.735139	0.255	0.1	1.8e-67
SRSF3	1.55e-100	0.735125	0.181	0.04	4.79e-96
PSTPIP2	2.16e-56	0.731672	0.18	0.064	6.69e-52
ALDH1A2	1.48e-105	0.730053	0.486	0.244	4.59e-101
SPATA13	3.12e-55	0.728576	0.195	0.073	9.67e-51
ZNF276	7.41e-78	0.726902	0.142	0.029	2.3e-73
CD74	6.07e-88	0.724513	0.231	0.075	1.88e-83
YBX3	8.25e-55	0.723971	0.102	0.021	2.56e-50
AIM2	7.1e-71	0.721077	0.1	0.013	2.2e-66
KCNE1	7.47e-60	0.719236	0.119	0.026	2.32e-55
CHD1	1.64e-83	0.717188	0.456	0.241	5.09e-79
IFI6	2.44e-77	0.71694	0.137	0.028	7.56e-73
TAP1	1.15e-92	0.713475	0.223	0.067	3.56e-88
TRIM22	4.87e-80	0.712766	0.205	0.065	1.51e-75
TBC1D14	5.37e-92	0.710186	0.444	0.222	1.66e-87
AL499604.1	4.96e-77	0.70672	0.18	0.052	1.54e-72
RAPGEF1	6.76e-65	0.705553	0.311	0.146	2.1e-60
MARCKS	4.51e-93	0.703867	0.431	0.212	1.4e-88
CD59	2.17e-75	0.696996	0.125	0.022	6.73e-71
ARIH1	2.39e-85	0.695687	0.472	0.254	7.41e-81
DGAT2	3.6e-88	0.694327	0.29	0.113	1.12e-83
BCAS2	9.43e-57	0.688446	0.124	0.032	2.92e-52
NLRC4	1e-44	0.684797	0.112	0.031	3.11e-40
HLA-DRB1	2.98e-71	0.68091	0.101	0.014	9.25e-67
NUP98	9.86e-102	0.67908	0.465	0.232	3.05e-97
PIK3AP1	1.66e-73	0.676927	0.327	0.151	5.15e-69
NFIL3	1.93e-64	0.676405	0.369	0.192	5.99e-60
SLC2A3	1.35e-88	0.675621	0.55	0.319	4.19e-84
BTBD19	1.58e-70	0.673985	0.109	0.017	4.9e-66
HSD11B1-AS1	6.4e-97	0.671468	0.299	0.115	1.98e-92
BRAF	5.19e-95	0.670729	0.506	0.272	1.61e-90
LDHA	1.95e-62	0.66993	0.144	0.039	6.04e-58
ST3GAL4	1.1e-63	0.669775	0.181	0.059	3.41e-59
AFF1	7.83e-78	0.667983	0.357	0.171	2.43e-73
PLK3	1.48e-84	0.667302	0.179	0.047	4.58e-80
ABCA1	9.39e-46	0.666129	0.301	0.162	2.91e-41
TRAF3	4.48e-66	0.664283	0.185	0.062	1.39e-61
AC104123.1	5.35e-82	0.664263	0.103	0.011	1.66e-77
IL6ST	2.15e-65	0.660191	0.132	0.031	6.65e-61
SLC25A13	5.07e-32	0.659811	0.131	0.053	1.57e-27
HNRNPA3	2.27e-82	0.657764	0.29	0.12	7.03e-78
ZNF267	6.33e-69	0.656872	0.252	0.102	1.96e-64
NFKB2	6.2e-86	0.655242	0.154	0.033	1.92e-81
BLOC1S6	1.39e-51	0.654277	0.137	0.041	4.29e-47
ALPL	1.39e-51	0.653797	0.325	0.174	4.31e-47
TRIM69	4.77e-62	0.652988	0.117	0.025	1.48e-57
NOD2	4.23e-73	0.652777	0.13	0.026	1.31e-68
ATG3	2.29e-76	0.648711	0.295	0.128	7.1e-72
TG	3.57e-72	0.64554	0.183	0.057	1.11e-67
RNF19B	3.48e-41	0.643021	0.238	0.12	1.08e-36
AL021707.1	1.02e-53	0.637527	0.117	0.028	3.16e-49
BCL3	3.43e-77	0.634913	0.24	0.089	1.06e-72
IER2	3.74e-84	0.632656	0.624	0.395	1.16e-79
SP140	6.05e-50	0.632595	0.165	0.06	1.88e-45
FCAR	3.04e-88	0.63179	0.315	0.132	9.41e-84
NDRG1	1.24e-41	0.63155	0.101	0.027	3.84e-37
TFDP1	2.11e-42	0.630502	0.121	0.038	6.54e-38
PIM3	3.44e-69	0.627865	0.155	0.042	1.07e-64
AC023157.3	8.68e-38	0.627541	0.221	0.111	2.69e-33
RLF	2.12e-74	0.622553	0.346	0.169	6.56e-70
LGALS8	1.6e-55	0.620817	0.113	0.025	4.95e-51
CCDC71L	4.61e-51	0.619195	0.144	0.045	1.43e-46
FCGR2A	2.78e-103	0.619174	0.657	0.403	8.62e-99
CXCL1	6.01e-33	0.618092	0.16	0.072	1.86e-28
NAIP	1.32e-47	0.617511	0.209	0.091	4.1e-43
GTPBP1	1.13e-69	0.615673	0.28	0.122	3.5e-65
DTNBP1	1.49e-40	0.615513	0.106	0.031	4.61e-36
RAB5A	2.12e-66	0.61517	0.288	0.131	6.57e-62
CYTH4	2.5e-89	0.612716	0.386	0.184	7.74e-85
AC004917.1	8.56e-66	0.611863	0.234	0.095	2.65e-61
CD63	1.44e-61	0.611731	0.247	0.107	4.47e-57
CD55	8.09e-95	0.608157	0.77	0.543	2.51e-90
IRF7	7.48e-71	0.606366	0.11	0.018	2.32e-66
MX1	7.52e-44	0.606036	0.128	0.043	2.33e-39
TRAF3IP3	8.47e-67	0.605029	0.221	0.085	2.63e-62
SCARF1	1.85e-60	0.602695	0.109	0.022	5.74e-56
RAB1A	1.57e-89	0.597715	0.549	0.317	4.87e-85
TPK1	5.52e-62	0.594204	0.227	0.095	1.71e-57
IFI30	4.77e-49	0.588203	0.26	0.13	1.48e-44
SAMHD1	3.58e-59	0.588059	0.181	0.066	1.11e-54
AL163541.1	1.46e-45	0.587971	0.185	0.08	4.53e-41
TNFRSF1A	1.04e-95	0.582726	0.369	0.169	3.21e-91
MAPKAPK2	4.79e-67	0.577054	0.274	0.123	1.48e-62
LINC00513	3.89e-46	0.575275	0.24	0.117	1.21e-41
ZNF429	5.86e-35	0.574984	0.235	0.125	1.82e-30
TPI1	4.69e-49	0.570149	0.179	0.072	1.45e-44
CTDP1	4.17e-50	0.569943	0.109	0.026	1.29e-45
MLKL	1.97e-42	0.569688	0.118	0.037	6.11e-38
TIMP1	1.31e-36	0.569052	0.148	0.062	4.06e-32
PPP1R10	2.28e-60	0.567964	0.245	0.108	7.08e-56
AC083862.3	6.67e-54	0.563809	0.133	0.04	2.07e-49
PAPSS1	3.43e-43	0.556947	0.101	0.027	1.06e-38
ATG2A	1.6e-62	0.555999	0.206	0.081	4.95e-58
PKM	1.23e-58	0.555415	0.101	0.019	3.81e-54
CD82	1.41e-64	0.554791	0.181	0.063	4.38e-60
IL1R1	1.88e-53	0.554519	0.351	0.195	5.84e-49
TREM1	1.06e-105	0.551848	0.641	0.384	3.27e-101
TRMO	1.55e-58	0.550309	0.149	0.048	4.8e-54
SYTL3	1.86e-41	0.550285	0.304	0.171	5.77e-37
CTSD	5.7e-31	0.54877	0.115	0.045	1.77e-26
KDM6B	4.58e-93	0.545881	0.386	0.187	1.42e-88
PLB1	5.39e-51	0.544049	0.154	0.054	1.67e-46
ARID5A	9.41e-57	0.543152	0.146	0.046	2.92e-52
SIPA1L2	1.08e-41	0.541213	0.179	0.077	3.34e-37
SQSTM1	1.28e-31	0.540927	0.266	0.156	3.96e-27
LACTB	5.1e-41	0.536315	0.161	0.066	1.58e-36
TRIM25	3.53e-40	0.531699	0.285	0.159	1.09e-35
UBE2L6	1.3e-60	0.531588	0.129	0.035	4.04e-56
PARP9	8.82e-62	0.530278	0.232	0.099	2.73e-57
IRS2	9.81e-57	0.527492	0.528	0.343	3.04e-52
ANKRD17	3.61e-54	0.527391	0.261	0.127	1.12e-49
LINC02207	2.81e-37	0.526558	0.1	0.031	8.7e-33
GADD45B	1e-40	0.525785	0.101	0.029	3.11e-36
DNMBP	1.5e-42	0.522399	0.102	0.029	4.66e-38
EIF4G3	2.02e-65	0.522312	0.362	0.193	6.27e-61
EXT1	1.08e-20	0.519584	0.162	0.09	3.35e-16
AZIN1	4.1e-36	0.518304	0.128	0.049	1.27e-31
CXCR1	2.5e-81	0.515315	0.319	0.147	7.75e-77
FAM172A	2.5e-69	0.513669	0.34	0.174	7.76e-65
SLC11A1	1.53e-42	0.510065	0.52	0.36	4.73e-38
SLC25A37	4.15e-88	0.508251	0.86	0.675	1.28e-83
AC011511.2	2.73e-29	0.507347	0.129	0.056	8.47e-25
ZHX2	7.21e-50	0.505595	0.205	0.09	2.24e-45
ALOX5AP	1.62e-84	0.502474	0.564	0.341	5.03e-80
ST6GALNAC3	7.84e-49	0.501842	0.241	0.119	2.43e-44
ZNF445	1.62e-42	0.501704	0.123	0.041	5.02e-38
STAT2	8.89e-52	0.498617	0.138	0.045	2.76e-47
ISG20	3.72e-64	0.497692	0.351	0.187	1.15e-59
LPCAT1	1.11e-49	0.497001	0.184	0.075	3.45e-45
H3F3B	9.69e-110	0.49655	0.912	0.734	3e-105
TBC1D7	3.33e-55	0.493108	0.112	0.029	1.03e-50
RNF149	5.46e-93	0.491439	0.944	0.834	1.69e-88
GBE1	4.56e-24	0.490026	0.176	0.097	1.41e-19
UGCG	7.56e-40	0.490007	0.111	0.036	2.34e-35
TYMP	2.86e-83	0.488409	0.379	0.191	8.85e-79
AL034397.3	2.47e-52	0.486042	0.271	0.138	7.64e-48
REL	1.6e-71	0.484023	0.25	0.107	4.96e-67
GPR132	8.14e-45	0.483068	0.104	0.029	2.52e-40
PLIN5	1.11e-51	0.482569	0.122	0.036	3.44e-47
CIB1	1.2e-62	0.481984	0.134	0.039	3.71e-58
IL18RAP	1.03e-45	0.480724	0.205	0.094	3.19e-41
CSNK1A1	1.72e-58	0.480622	0.355	0.195	5.32e-54
TRIM38	7.53e-40	0.474832	0.186	0.087	2.33e-35
PELI1	2.05e-60	0.473984	0.857	0.707	6.37e-56
PPP1R15B	2.68e-52	0.471922	0.14	0.047	8.3e-48
GPBP1	5.72e-55	0.467626	0.327	0.179	1.77e-50
AC020916.1	1.15e-57	0.465496	0.288	0.147	3.55e-53
GTF2B	4.81e-16	0.46466	0.139	0.08	1.49e-11
PHTF1	1.54e-33	0.464187	0.193	0.099	4.76e-29
BASP1	4.08e-42	0.462061	0.747	0.596	1.26e-37
COPA	9e-35	0.460973	0.168	0.078	2.79e-30
AC004687.1	2.22e-47	0.46045	0.103	0.026	6.87e-43
NIBAN1	4.76e-71	0.459788	0.84	0.661	1.47e-66
XRN1	4.92e-44	0.459653	0.287	0.159	1.53e-39
BABAM2	1.21e-56	0.459275	0.204	0.089	3.75e-52
HERC5	2.98e-43	0.457907	0.11	0.036	9.23e-39
MORF4L2	2.74e-54	0.457568	0.222	0.102	8.5e-50
TPT1	1.29e-105	0.455113	0.809	0.571	3.99e-101
SAMD9L	3.97e-46	0.451836	0.128	0.045	1.23e-41
TMEM140	1.48e-43	0.450403	0.218	0.107	4.58e-39
MAPRE1	2.15e-48	0.449738	0.134	0.046	6.66e-44
ABCG1	1.13e-25	0.445983	0.146	0.071	3.49e-21
DDX3Y	2.78e-43	0.445829	0.108	0.035	8.63e-39
SLC16A3	2.68e-54	0.445345	0.29	0.152	8.31e-50
SBNO2	2.97e-66	0.444836	0.259	0.119	9.21e-62
SUPT6H	5.84e-54	0.443971	0.165	0.064	1.81e-49
SIK3	8.72e-88	0.443673	0.706	0.477	2.7e-83
LINC00877	4.56e-53	0.443307	0.244	0.121	1.41e-48
CASP4	2.71e-79	0.44123	0.441	0.246	8.4e-75
CD48	3.4e-55	0.437744	0.141	0.048	1.06e-50
EIF1	6e-95	0.437231	0.716	0.477	1.86e-90
RELB	1.1e-67	0.434012	0.229	0.098	3.41e-63
IL4R	1.48e-53	0.433099	0.231	0.108	4.59e-49
NAMPT	2.93e-129	0.427342	0.996	0.98	9.07e-125
TRAK1	1.8e-28	0.424785	0.145	0.069	5.58e-24
TBL1XR1	1.74e-57	0.423324	0.285	0.147	5.4e-53
HNRNPA2B1	6.02e-54	0.421871	0.332	0.185	1.87e-49
PTMA	1.67e-68	0.417538	0.316	0.161	5.17e-64
EPG5	3.53e-42	0.41491	0.12	0.043	1.09e-37
BCL6	1.45e-99	0.413458	0.579	0.345	4.48e-95
IL2RG	3.01e-47	0.410535	0.179	0.078	9.32e-43
CD93	8.12e-26	0.410481	0.16	0.082	2.52e-21
CXCR2	3.27e-60	0.409028	0.667	0.475	1.01e-55
ATP6V1D	1.62e-35	0.408478	0.155	0.072	5.03e-31
MTHFS	5.42e-57	0.408375	0.337	0.189	1.68e-52
CSF2RB	9.83e-70	0.408221	0.425	0.246	3.05e-65
HSPA5	9.99e-15	0.408147	0.114	0.062	3.1e-10
VOPP1	1.96e-32	0.407178	0.151	0.071	6.07e-28
KCNJ2	4.92e-23	0.402746	0.131	0.064	1.52e-18
HLA-C	5.42e-112	0.401306	0.882	0.66	1.68e-107
DNAJA1	5.69e-49	0.39724	0.324	0.186	1.76e-44
ATP6V1C1	2.43e-36	0.396835	0.112	0.042	7.55e-32
ARF4	6.12e-47	0.39544	0.252	0.133	1.9e-42
FAM53C	1.5e-45	0.395008	0.178	0.08	4.65e-41
NDEL1	5.31e-38	0.38996	0.536	0.384	1.65e-33
ATXN1	2.09e-58	0.385119	0.572	0.389	6.48e-54
NEAT1	2.64e-90	0.38202	0.99	0.942	8.17e-86
DDX58	3.32e-28	0.381493	0.212	0.122	1.03e-23
DENND5A	6.25e-50	0.378575	0.509	0.343	1.94e-45
GNS	9.2e-39	0.378083	0.136	0.057	2.85e-34
HNRNPF	2.3e-37	0.377243	0.144	0.062	7.13e-33
PTGS2	3.37e-20	0.375678	0.501	0.392	1.04e-15
PATL2	1.31e-39	0.375272	0.15	0.066	4.07e-35
CPEB4	5.8e-44	0.373708	0.391	0.25	1.8e-39
ATG7	1.66e-40	0.371948	0.379	0.242	5.13e-36
ARHGDIA	1.1e-31	0.371707	0.1	0.037	3.42e-27
IRF9	1.42e-53	0.367848	0.161	0.065	4.4e-49
ATF6	2.05e-47	0.366574	0.387	0.244	6.35e-43
MCF2L2	1.78e-53	0.365346	0.213	0.102	5.52e-49
MEFV	8.07e-37	0.358959	0.178	0.088	2.5e-32
ZNF292	5.11e-37	0.358757	0.346	0.22	1.58e-32
RYBP	1.39e-41	0.358241	0.4	0.262	4.32e-37
LILRB2	2.15e-45	0.356245	0.166	0.073	6.67e-41
XIAP	6.15e-29	0.353549	0.132	0.063	1.9e-24
GNA13	1.66e-54	0.352926	0.406	0.249	5.14e-50
NSMCE2	9.22e-31	0.352533	0.143	0.073	2.86e-26
SDCBP	3.82e-58	0.351543	0.691	0.507	1.18e-53
DTX3L	1.79e-37	0.349998	0.136	0.058	5.54e-33
MXD1	4.31e-39	0.349361	0.743	0.597	1.34e-34
PTPN2	2.17e-34	0.348273	0.155	0.076	6.73e-30
CREB5	7.27e-73	0.347433	0.683	0.479	2.25e-68
TUBA1B	8.11e-34	0.345398	0.137	0.061	2.51e-29
IL1R2	1.55e-07	0.343186	0.653	0.605	0.00481101
SH2B2	7.28e-45	0.342912	0.159	0.07	2.26e-40
AL691403.1	4.27e-56	0.337572	0.192	0.088	1.32e-51
HINT1	2.06e-54	0.336594	0.126	0.042	6.4e-50
CHMP4B	1.35e-22	0.334928	0.124	0.064	4.19e-18
GRAMD1A	2.56e-29	0.333144	0.124	0.056	7.93e-25
DDX21	1.86e-62	0.329403	0.275	0.144	5.77e-58
RALB	2.89e-34	0.328093	0.293	0.183	8.95e-30
TMCC3	3.75e-26	0.32747	0.403	0.286	1.16e-21
BTF3	2.55e-32	0.324728	0.107	0.045	7.89e-28
CHD2	1.55e-64	0.324111	0.423	0.256	4.79e-60
ANXA3	6.83e-35	0.322833	0.175	0.089	2.12e-30
KLHL5	4.24e-39	0.321878	0.135	0.058	1.31e-34
MEF2D	7.35e-30	0.320661	0.14	0.069	2.28e-25
GNG10	7.3e-70	0.320044	0.517	0.33	2.26e-65
COQ7	2.56e-44	0.320006	0.17	0.078	7.92e-40
FPR1	4.09e-75	0.318799	0.768	0.565	1.27e-70
SERP1	9.85e-75	0.316047	0.276	0.136	3.05e-70
SRPK1	3.11e-40	0.316011	0.292	0.177	9.63e-36
PLEKHB2	2.1e-29	0.315796	0.126	0.059	6.5e-25
HLA-B	2.28e-79	0.315767	0.899	0.727	7.05e-75
NUB1	8.63e-31	0.313647	0.123	0.056	2.67e-26
SESN2	2.5e-16	0.312511	0.108	0.057	7.75e-12
PSME2	4.52e-42	0.312149	0.101	0.034	1.4e-37
TSC22D2	1.93e-20	0.311775	0.155	0.09	5.97e-16
CNN2	1.12e-63	0.310739	0.298	0.158	3.47e-59
TLR4	1.8e-54	0.309792	0.282	0.156	5.57e-50
ELF1	9.22e-43	0.308883	0.522	0.371	2.86e-38
ZEB2	2.89e-31	0.308584	0.308	0.201	8.94e-27
ACSL4	1.02e-19	0.307835	0.314	0.224	3.17e-15
MYLIP	2.68e-32	0.305109	0.198	0.111	8.3e-28
LINC01001	5.04e-41	0.303685	0.14	0.062	1.56e-36
TNFRSF1B	1.36e-47	0.303212	0.485	0.329	4.2e-43
INTS6	3.9e-29	0.302901	0.171	0.094	1.21e-24
ACTR3	5.15e-49	0.302448	0.546	0.382	1.6e-44
ANKRD11	2.96e-36	0.30052	0.414	0.283	9.17e-32
JDP2	6.1e-14	0.300033	0.134	0.082	1.89e-09
U62317.4	2.63e-53	0.296611	0.164	0.072	8.15e-49
DAPP1	1.14e-38	0.294768	0.244	0.141	3.53e-34
BAZ1A	1.08e-40	0.294486	0.511	0.366	3.36e-36
C4orf3	1.28e-64	0.294231	0.337	0.19	3.96e-60
KCTD20	6.54e-22	0.292563	0.106	0.051	2.03e-17
PPP1CB	2.85e-54	0.29141	0.497	0.333	8.83e-50
HLA-F	2.75e-46	0.291345	0.181	0.085	8.51e-42
EIF4A1	1.54e-30	0.288158	0.127	0.057	4.76e-26
TECPR2	7.78e-64	0.286751	0.438	0.271	2.41e-59
TLR2	1.96e-65	0.285827	0.554	0.369	6.06e-61
TANC2	1.79e-06	0.285701	0.107	0.074	0.0555614
UBXN2B	2.77e-48	0.285559	0.33	0.2	8.59e-44
LY96	1.29e-65	0.284908	0.382	0.227	3.98e-61
ASPH	8.5e-33	0.284627	0.158	0.082	2.63e-28
B3GNTL1	4.66e-36	0.283751	0.178	0.095	1.45e-31
SERINC3	1.41e-47	0.283578	0.211	0.109	4.36e-43
MAPK14	4.92e-41	0.281299	0.351	0.227	1.53e-36
RSBN1	2.98e-28	0.27952	0.105	0.046	9.23e-24
ANXA1	6.92e-34	0.279457	0.121	0.053	2.14e-29
FLOT2	2.15e-36	0.27499	0.304	0.195	6.66e-32
TNIP1	5.78e-39	0.273005	0.159	0.078	1.79e-34
TSC22D3	6.03e-20	0.271316	0.446	0.342	1.87e-15
RASA2	9.93e-39	0.270999	0.327	0.211	3.08e-34
ATP6V0D1	1.1e-48	0.270417	0.242	0.132	3.41e-44
ARID4B	1.22e-39	0.262761	0.586	0.439	3.79e-35
FBXO34	9.26e-19	0.261766	0.148	0.088	2.87e-14
VAV1	4.47e-26	0.259137	0.296	0.201	1.38e-21
PLEKHO2	3.79e-33	0.257789	0.123	0.056	1.17e-28
VCPIP1	4.6e-12	0.257782	0.119	0.073	1.42e-07
HNRNPH2	2.64e-45	0.257508	0.193	0.099	8.18e-41
AL391832.2	4.73e-24	0.257487	0.1	0.047	1.47e-19
DENND4A	2.77e-28	0.254656	0.139	0.074	8.58e-24
TBC1D15	8.27e-40	0.253193	0.202	0.109	2.56e-35
SLC9A8	1.69e-40	0.251466	0.203	0.109	5.22e-36
APOBEC3A	1.17e-51	0.251054	0.284	0.161	3.63e-47
TPD52L2	2.15e-16	-0.250117	0.116	0.106	6.65e-12
COPE	6.62e-26	-0.250218	0.107	0.09	2.05e-21
VPS8	1.38e-15	-0.251529	0.315	0.31	4.28e-11
DNAJB6	1.7e-24	-0.251775	0.218	0.202	5.27e-20
ASXL2	4.05e-13	-0.25229	0.11	0.097	1.25e-08
TRIR	5.18e-24	-0.2527	0.12	0.105	1.6e-19
AC022217.3	6.46e-49	-0.254	0.517	0.449	2e-44
PRR13	8.37e-39	-0.254402	0.262	0.226	2.59e-34
RUNX1	3.17e-16	-0.254919	0.13	0.114	9.83e-12
SUMO2	2.77e-26	-0.255666	0.144	0.125	8.59e-22
SEC62	1.02e-18	-0.255929	0.158	0.143	3.16e-14
CNBP	1.65e-29	-0.257326	0.191	0.166	5.12e-25
CWC25	7.2e-18	-0.257396	0.118	0.109	2.23e-13
TAOK1	1.55e-19	-0.25782	0.17	0.156	4.81e-15
MAML3	2.36e-20	-0.258576	0.383	0.355	7.31e-16
CNOT1	1.66e-11	-0.259483	0.107	0.104	5.14e-07
UBAC2	1.82e-15	-0.260652	0.108	0.1	5.64e-11
ISCU	6.1e-20	-0.260725	0.101	0.094	1.89e-15
PCNX1	6.34e-49	-0.262091	0.479	0.416	1.96e-44
GRK2	1.82e-15	-0.262622	0.102	0.097	5.64e-11
RAB11A	8.7e-16	-0.26323	0.107	0.097	2.7e-11
CSDE1	8.06e-19	-0.264608	0.167	0.154	2.5e-14
CASS4	9.29e-16	-0.265823	0.325	0.333	2.88e-11
RTF1	4.77e-20	-0.266472	0.105	0.093	1.48e-15
PTPRE	2.66e-32	-0.266563	0.431	0.405	8.26e-28
TAF10	1.94e-20	-0.268322	0.101	0.097	6.01e-16
MBD2	3.2e-14	-0.268369	0.121	0.118	9.91e-10
MED13	1.14e-22	-0.269063	0.181	0.163	3.52e-18
STXBP2	9.37e-23	-0.269078	0.117	0.1	2.9e-18
TMEM164	8.44e-16	-0.26929	0.18	0.171	2.62e-11
UQCR10	8.56e-22	-0.270256	0.109	0.092	2.65e-17
SEL1L	3.31e-14	-0.270499	0.108	0.107	1.03e-09
RHOQ	3.79e-10	-0.270972	0.124	0.128	1.17e-05
GLRX	1.79e-23	-0.272499	0.166	0.148	5.56e-19
FCGR3B	1.74e-59	-0.273521	0.706	0.662	5.38e-55
NCF2	2.45e-54	-0.273988	0.509	0.453	7.61e-50
RHOG	3.72e-39	-0.275223	0.307	0.263	1.15e-34
NPTN	4.07e-15	-0.275624	0.108	0.102	1.26e-10
TACC1	1.38e-17	-0.275715	0.149	0.146	4.26e-13
GATAD2A	3.58e-18	-0.276286	0.171	0.163	1.11e-13
KPNA1	5.33e-12	-0.27686	0.109	0.112	1.65e-07
C16orf72	7.21e-14	-0.277781	0.14	0.136	2.23e-09
PSMA7	6.24e-30	-0.277997	0.162	0.134	1.93e-25
MIDN	3.89e-28	-0.280268	0.331	0.309	1.2e-23
PXN	1.96e-23	-0.280643	0.173	0.158	6.07e-19
IST1	4.54e-14	-0.282338	0.123	0.118	1.41e-09
ATP6V0B	4.67e-58	-0.284532	0.322	0.253	1.45e-53
RB1	4.48e-17	-0.284647	0.157	0.154	1.39e-12
MYH9	2.29e-37	-0.285227	0.361	0.338	7.1e-33
ZNF638	5.82e-17	-0.285252	0.126	0.117	1.8e-12
AC079793.1	7.42e-09	-0.285274	0.095	0.101	0.000229858
IPMK	4.68e-19	-0.286632	0.232	0.227	1.45e-14
YIPF4	1.14e-07	-0.28686	0.121	0.131	0.00352732
KMT2E	1.89e-36	-0.2877	0.334	0.311	5.85e-32
SUPT4H1	2.87e-25	-0.287935	0.1	0.083	8.89e-21
TRANK1	1.04e-29	-0.288059	0.194	0.172	3.22e-25
SPI1	2.43e-50	-0.288942	0.443	0.396	7.53e-46
ZNF407	1.13e-18	-0.289168	0.137	0.125	3.5e-14
PTP4A2	4.07e-28	-0.290801	0.182	0.166	1.26e-23
MIR29B2CHG	8.65e-16	-0.291037	0.131	0.129	2.68e-11
TBL1X	2.54e-45	-0.292655	0.456	0.411	7.86e-41
LYN	7.07e-88	-0.294681	0.918	0.849	2.19e-83
UMAD1	2.94e-18	-0.295418	0.131	0.122	9.12e-14
HERC4	1.95e-24	-0.296943	0.184	0.169	6.05e-20
AC005280.2	1.11e-27	-0.297479	0.12	0.104	3.44e-23
SLC45A4	1.06e-21	-0.297835	0.251	0.246	3.29e-17
MECP2	3.64e-16	-0.303128	0.163	0.165	1.13e-11
RNF145	4.15e-18	-0.303846	0.16	0.156	1.28e-13
LINC00486	6.16e-21	-0.304657	0.115	0.113	1.91e-16
KPNB1	3.69e-32	-0.304771	0.223	0.203	1.14e-27
PPP2R5C	2.4e-14	-0.304987	0.184	0.186	7.44e-10
ARFGEF1	4.28e-16	-0.30596	0.153	0.15	1.33e-11
RNASET2	4.71e-31	-0.306247	0.331	0.306	1.46e-26
SF1	1.22e-19	-0.306403	0.152	0.143	3.78e-15
ERN1	6.97e-12	-0.307684	0.132	0.136	2.16e-07
TMSB4X	3.16e-93	-0.308801	0.821	0.736	9.8e-89
GLT1D1	1.11e-53	-0.309608	0.554	0.506	3.46e-49
NPL	1.95e-12	-0.309706	0.13	0.139	6.05e-08
STK17A	3.8e-24	-0.310011	0.171	0.159	1.18e-19
H3F3A	1.84e-89	-0.311337	0.924	0.832	5.69e-85
PITPNC1	3.57e-08	-0.311463	0.128	0.145	0.00110538
RNF10	8.45e-14	-0.313171	0.113	0.117	2.62e-09
ACTN4	1.12e-16	-0.315469	0.133	0.133	3.46e-12
PCBP2	2.46e-20	-0.315522	0.184	0.18	7.63e-16
MTMR3	1.22e-39	-0.315538	0.336	0.309	3.78e-35
CMIP	2.12e-33	-0.315604	0.315	0.294	6.57e-29
RAP1B	3.51e-27	-0.315673	0.239	0.221	1.09e-22
IFITM1	1.25e-30	-0.315864	0.212	0.18	3.87e-26
SPTLC2	1.77e-06	-0.316117	0.107	0.132	0.0547465
FAM13B	4.79e-12	-0.31619	0.114	0.12	1.48e-07
BRWD3	7.59e-17	-0.316299	0.156	0.154	2.35e-12
OST4	3.64e-14	-0.316518	0.119	0.117	1.13e-09
IL6R	2.25e-19	-0.318403	0.231	0.232	6.99e-15
RBM25	5.01e-20	-0.318754	0.149	0.141	1.55e-15
PPP3R1	5.42e-17	-0.319527	0.233	0.248	1.68e-12
PNISR	9.23e-15	-0.319724	0.121	0.125	2.86e-10
IDS	6.89e-34	-0.320972	0.249	0.234	2.14e-29
STK38L	8.26e-11	-0.321167	0.155	0.162	2.56e-06
LINC01619	3.77e-16	-0.321671	0.273	0.283	1.17e-11
PTK2B	6.09e-20	-0.321675	0.198	0.195	1.89e-15
USP34	3.67e-32	-0.322417	0.236	0.217	1.14e-27
N4BP2L2	3.64e-30	-0.322582	0.292	0.277	1.13e-25
YY1	7.87e-14	-0.323797	0.114	0.122	2.44e-09
TMBIM4	1.74e-36	-0.325811	0.263	0.239	5.4e-32
FNIP1	1.03e-38	-0.327489	0.407	0.383	3.19e-34
KIAA0232	7.35e-23	-0.328391	0.276	0.276	2.28e-18
C18orf32	2.15e-25	-0.328607	0.115	0.103	6.67e-21
BID	2.31e-30	-0.328727	0.274	0.259	7.17e-26
KIDINS220	1.22e-16	-0.328948	0.11	0.116	3.77e-12
GNAI3	4.8e-43	-0.329217	0.42	0.388	1.49e-38
GCA	4.04e-55	-0.329504	0.643	0.6	1.25e-50
SEC24B	1.13e-17	-0.331671	0.115	0.118	3.51e-13
SUB1	8.41e-29	-0.331868	0.193	0.183	2.61e-24
FRYL	5.71e-17	-0.333652	0.139	0.142	1.77e-12
SCAF8	4.57e-15	-0.334281	0.097	0.101	1.42e-10
PTPN6	3.07e-25	-0.334837	0.166	0.157	9.51e-21
TIMP2	5.73e-27	-0.340059	0.179	0.175	1.77e-22
ARRDC3	2.72e-08	-0.340902	0.093	0.109	0.000841931
HIF1A	4.08e-43	-0.341571	0.516	0.495	1.26e-38
RBPJ	9e-47	-0.342115	0.33	0.295	2.79e-42
FKBP1A	3.91e-21	-0.343211	0.169	0.17	1.21e-16
EPC1	2.71e-10	-0.343776	0.105	0.122	8.39e-06
SNX10	3.18e-41	-0.343898	0.411	0.395	9.84e-37
CCDC69	2.97e-21	-0.344194	0.12	0.115	9.22e-17
OSBPL9	6.01e-12	-0.345686	0.108	0.115	1.86e-07
CST3	3.49e-29	-0.345854	0.133	0.112	1.08e-24
GPR155	1.92e-13	-0.346872	0.116	0.124	5.94e-09
EVI2A	1.56e-14	-0.347432	0.138	0.146	4.84e-10
VSIR	1.35e-43	-0.348011	0.35	0.324	4.18e-39
CYBA	4.46e-50	-0.348356	0.451	0.394	1.38e-45
CDV3	2.53e-13	-0.349442	0.089	0.106	7.85e-09
WAC	6.49e-38	-0.35016	0.32	0.303	2.01e-33
USP32	3.84e-61	-0.352812	0.614	0.578	1.19e-56
TCF25	1.68e-23	-0.355072	0.162	0.154	5.21e-19
TLN1	6.3e-29	-0.35514	0.201	0.191	1.95e-24
KDM3B	1.41e-13	-0.357383	0.121	0.133	4.36e-09
CLIP1	2.19e-11	-0.357715	0.107	0.121	6.78e-07
KHDRBS1	1.58e-13	-0.357968	0.095	0.104	4.89e-09
BACH1	4.79e-41	-0.358632	0.356	0.338	1.48e-36
UQCRB	3.27e-23	-0.359783	0.122	0.118	1.01e-18
TPR	2.76e-19	-0.360443	0.187	0.194	8.56e-15
SCAF11	2.59e-46	-0.361007	0.316	0.282	8.02e-42
MSRB1	1.89e-31	-0.361101	0.195	0.186	5.85e-27
BRI3	6.78e-59	-0.361476	0.397	0.357	2.1e-54
BOD1L1	4.63e-41	-0.361929	0.32	0.309	1.44e-36
ARPC4	6.97e-26	-0.362085	0.158	0.152	2.16e-21
UTY	8.06e-28	-0.362246	0.117	0.11	2.5e-23
HIPK3	9.72e-39	-0.363812	0.39	0.374	3.01e-34
CAP1	1.14e-46	-0.36428	0.383	0.361	3.52e-42
BIRC6	2.56e-27	-0.36449	0.198	0.19	7.94e-23
C5orf56	1.74e-13	-0.364492	0.115	0.127	5.38e-09
JUND	2.52e-41	-0.365187	0.332	0.299	7.8e-37
WAS	8.86e-42	-0.366179	0.228	0.212	2.75e-37
MANBA	5.1e-16	-0.367223	0.144	0.159	1.58e-11
GNG2	8.82e-17	-0.367477	0.205	0.215	2.73e-12
RAC1	2.85e-46	-0.368325	0.374	0.347	8.83e-42
RARA	1.14e-32	-0.368715	0.182	0.175	3.53e-28
AC090559.1	4.36e-18	-0.36877	0.1	0.106	1.35e-13
PCBP1-AS1	8.46e-48	-0.370544	0.48	0.446	2.62e-43
CALM3	9.87e-31	-0.370696	0.133	0.126	3.06e-26
SEC14L1	1.94e-63	-0.371064	0.611	0.586	6.02e-59
STEAP4	3.82e-28	-0.375606	0.288	0.293	1.18e-23
SKP1	4.42e-18	-0.378247	0.134	0.141	1.37e-13
ACTN1	3.47e-35	-0.378397	0.317	0.304	1.08e-30
HERC3	4.92e-12	-0.379166	0.115	0.137	1.53e-07
2023-03-06	6.57e-17	-0.379393	0.145	0.155	2.04e-12
XRCC5	3.96e-27	-0.38252	0.19	0.19	1.23e-22
CAMK1D	7.21e-39	-0.382677	0.706	0.722	2.24e-34
FNBP1	6.69e-22	-0.384205	0.234	0.245	2.07e-17
IGSF6	2.4e-56	-0.384494	0.319	0.293	7.45e-52
RNF169	1.99e-15	-0.384698	0.11	0.122	6.18e-11
GLIPR1	2.85e-16	-0.384761	0.11	0.127	8.83e-12
PJA2	1.27e-32	-0.385109	0.23	0.224	3.93e-28
GNG5	2.69e-49	-0.385961	0.277	0.247	8.33e-45
VPS13B	7.16e-52	-0.38599	0.442	0.406	2.22e-47
KIF1B	2.4e-14	-0.386516	0.154	0.163	7.42e-10
FCHO2	8.2e-14	-0.386684	0.144	0.164	2.54e-09
AKAP10	8.96e-13	-0.387077	0.105	0.116	2.78e-08
P2RY13	1.87e-33	-0.387323	0.196	0.192	5.8e-29
THRAP3	1.75e-22	-0.387767	0.15	0.16	5.42e-18
ARID1A	1.92e-15	-0.387832	0.121	0.138	5.94e-11
ARPC2	1.99e-64	-0.38791	0.565	0.531	6.16e-60
BBX	8.03e-14	-0.388175	0.1	0.109	2.49e-09
GABARAPL2	4.43e-35	-0.389843	0.174	0.162	1.37e-30
CSGALNACT2	6.66e-15	-0.39024	0.111	0.125	2.06e-10
PAFAH1B1	6.7e-26	-0.390605	0.234	0.235	2.08e-21
NOP10	1.75e-55	-0.390634	0.296	0.256	5.42e-51
ZNF586	3.33e-14	-0.390798	0.102	0.113	1.03e-09
PPP1R2	6.32e-19	-0.390934	0.104	0.11	1.96e-14
ORAI2	5.01e-20	-0.391202	0.131	0.142	1.55e-15
NFAM1	3.95e-24	-0.391285	0.197	0.205	1.22e-19
MMP24OS	1.67e-15	-0.391453	0.094	0.106	5.19e-11
FTL	3.07e-180	-0.391516	0.947	0.815	9.52e-176
SRP14	5.19e-46	-0.391685	0.243	0.213	1.61e-41
MYL12A	1.02e-59	-0.392107	0.286	0.238	3.16e-55
VAV3	1.95e-16	-0.393548	0.175	0.191	6.03e-12
ZCCHC2	8.6e-15	-0.39511	0.094	0.103	2.66e-10
GTDC1	9.21e-19	-0.395506	0.159	0.168	2.86e-14
AREL1	1.28e-12	-0.396108	0.106	0.126	3.98e-08
BCLAF1	2.97e-27	-0.396572	0.172	0.167	9.2e-23
PPM1F	8e-15	-0.397228	0.09	0.106	2.48e-10
AVL9	6.44e-13	-0.39734	0.104	0.126	2e-08
AIF1	1.99e-91	-0.397738	0.633	0.528	6.17e-87
MAST3	4.98e-18	-0.399378	0.125	0.141	1.54e-13
COX8A	7.95e-25	-0.401034	0.099	0.1	2.46e-20
TAB2	3.46e-23	-0.401066	0.202	0.209	1.07e-18
BIN3	1.69e-16	-0.401119	0.109	0.126	5.24e-12
CHMP3	1.57e-21	-0.401919	0.161	0.167	4.87e-17
TRERF1	4.23e-13	-0.401971	0.119	0.133	1.31e-08
WAPL	1.74e-20	-0.402087	0.118	0.124	5.38e-16
COX7A2	1.2e-23	-0.402108	0.122	0.126	3.71e-19
TNKS	1.37e-14	-0.402788	0.087	0.1	4.24e-10
MYCBP2	1.01e-17	-0.40557	0.109	0.117	3.12e-13
AATK	9.23e-14	-0.405703	0.098	0.117	2.86e-09
DMXL2	2.6e-22	-0.406889	0.163	0.175	8.06e-18
SMURF2	2.3e-14	-0.40714	0.1	0.116	7.13e-10
STX3	8.68e-39	-0.40715	0.277	0.271	2.69e-34
MTRNR2L12	1.37e-26	-0.407645	0.359	0.359	4.24e-22
SENP7	2.79e-13	-0.4089	0.095	0.112	8.64e-09
R3HDM2	2.03e-16	-0.411027	0.162	0.175	6.28e-12
MYADM	8.75e-18	-0.412999	0.13	0.148	2.71e-13
RP2	2.2e-17	-0.413829	0.118	0.13	6.82e-13
SEMA4D	7.11e-23	-0.414206	0.231	0.247	2.2e-18
PGD	4.59e-14	-0.415271	0.092	0.107	1.42e-09
SON	4.61e-35	-0.416055	0.207	0.203	1.43e-30
CNOT6L	2.73e-11	-0.41626	0.08	0.105	8.46e-07
SYF2	3.19e-29	-0.418877	0.141	0.147	9.9e-25
PPP6R3	5.23e-20	-0.41889	0.175	0.19	1.62e-15
CTBP2	7.66e-16	-0.418997	0.133	0.154	2.37e-11
YPEL5	2.7e-43	-0.419874	0.351	0.341	8.36e-39
OSER1	4.72e-19	-0.420331	0.117	0.131	1.46e-14
CYB5R4	2.02e-35	-0.42264	0.31	0.321	6.28e-31
RCOR1	6.62e-22	-0.42284	0.229	0.247	2.05e-17
CCNDBP1	1.16e-21	-0.42382	0.096	0.106	3.59e-17
RAP1A	7.6e-48	-0.424229	0.402	0.395	2.36e-43
PPP1R18	3.82e-26	-0.424846	0.18	0.189	1.18e-21
ATP11A	6.47e-15	-0.425062	0.147	0.173	2.01e-10
CALM2	3.94e-36	-0.42601	0.268	0.264	1.22e-31
FBXL5	1.16e-39	-0.426473	0.446	0.458	3.58e-35
ABI1	5.18e-26	-0.426975	0.191	0.197	1.61e-21
DIAPH1	1.32e-18	-0.427135	0.126	0.139	4.09e-14
BANP	1.1e-16	-0.428796	0.11	0.128	3.4e-12
FLI1	4.78e-18	-0.430014	0.216	0.244	1.48e-13
HBP1	9.34e-17	-0.430812	0.134	0.157	2.89e-12
PFDN5	1.5e-36	-0.431095	0.206	0.193	4.63e-32
DYRK1A	4.27e-32	-0.431626	0.298	0.308	1.32e-27
KRAS	9.65e-17	-0.431741	0.125	0.14	2.99e-12
SPEN	6.76e-13	-0.432488	0.09	0.117	2.09e-08
HMGN2	3.63e-15	-0.432501	0.079	0.102	1.13e-10
TUBA1C	3.79e-12	-0.432593	0.097	0.113	1.17e-07
RNF111	4.09e-19	-0.435641	0.151	0.168	1.27e-14
PPP6R2	8.81e-13	-0.435665	0.09	0.114	2.73e-08
KDM4B	3.25e-25	-0.437378	0.224	0.234	1.01e-20
SNAP23	2.15e-21	-0.437662	0.114	0.127	6.67e-17
ARNTL	2.44e-12	-0.438668	0.076	0.106	7.56e-08
SELL	4.44e-45	-0.43942	0.326	0.32	1.38e-40
NOTCH1	1.29e-23	-0.439973	0.117	0.127	3.98e-19
CDC42	1.86e-47	-0.441325	0.327	0.321	5.77e-43
RERE	1.47e-21	-0.441869	0.211	0.23	4.54e-17
GATAD2B	3.04e-20	-0.443447	0.176	0.195	9.41e-16
NFYC	5.76e-21	-0.444724	0.112	0.125	1.78e-16
RAB27A	6.05e-32	-0.445328	0.211	0.21	1.87e-27
SKAP2	4.55e-68	-0.445335	0.472	0.443	1.41e-63
MMP25	2.61e-30	-0.445704	0.173	0.177	8.09e-26
TMEM50A	1.48e-33	-0.445998	0.167	0.17	4.58e-29
RAD21	2.06e-17	-0.446688	0.126	0.149	6.4e-13
PPP1R21	3.63e-13	-0.446767	0.098	0.125	1.12e-08
FAM49A	4.82e-19	-0.446825	0.237	0.272	1.49e-14
ZDHHC18	7.52e-31	-0.446963	0.217	0.228	2.33e-26
MARK2	3.38e-17	-0.45407	0.126	0.154	1.05e-12
TPM3	8.63e-52	-0.455885	0.38	0.387	2.67e-47
ATP5MG	8.62e-30	-0.455945	0.171	0.171	2.67e-25
AGO3	9.61e-19	-0.456342	0.096	0.108	2.98e-14
PSME4	1.35e-19	-0.456528	0.099	0.116	4.2e-15
ZNF106	1.22e-20	-0.457309	0.122	0.139	3.79e-16
RFFL	6.98e-15	-0.458205	0.102	0.128	2.16e-10
EAPP	1.7e-14	-0.458739	0.086	0.116	5.26e-10
CEP350	1.85e-20	-0.459149	0.106	0.129	5.75e-16
ATRX	2.67e-20	-0.462031	0.152	0.174	8.27e-16
EP300	1.4e-31	-0.462093	0.249	0.262	4.34e-27
MEF2C	9.45e-20	-0.462164	0.108	0.11	2.93e-15
XPO6	3.04e-79	-0.463058	0.691	0.679	9.41e-75
RFX2	3.72e-19	-0.464738	0.152	0.169	1.15e-14
SGMS1	2.76e-16	-0.465847	0.091	0.112	8.56e-12
BPTF	9.8e-20	-0.467234	0.131	0.148	3.04e-15
ANXA11	3.51e-24	-0.468431	0.173	0.197	1.09e-19
SGK1	1.77e-24	-0.468961	0.231	0.263	5.5e-20
HECW2	2.9e-29	-0.469859	0.125	0.125	8.98e-25
GPSM3	5.55e-51	-0.470046	0.278	0.269	1.72e-46
SULF2	9.82e-25	-0.470573	0.195	0.211	3.04e-20
COX4I1	1.09e-29	-0.471444	0.147	0.146	3.38e-25
CDK14	3.24e-32	-0.472901	0.2	0.199	1.01e-27
PPFIA1	5.12e-18	-0.473242	0.084	0.102	1.59e-13
EIF4E3	5.55e-18	-0.473736	0.137	0.164	1.72e-13
CCDC186	2.55e-16	-0.473802	0.071	0.101	7.92e-12
ANKRD13D	5.69e-16	-0.474031	0.082	0.107	1.76e-11
ZEB1	1.16e-23	-0.475787	0.156	0.177	3.6e-19
WDR26	9.58e-22	-0.475862	0.216	0.248	2.97e-17
LCOR	1.91e-20	-0.47693	0.164	0.186	5.92e-16
MARK3	2.36e-22	-0.478176	0.181	0.196	7.33e-18
STK40	3.48e-26	-0.480744	0.195	0.216	1.08e-21
RBM23	4.72e-29	-0.482224	0.188	0.205	1.46e-24
VPS4B	1.05e-25	-0.482928	0.143	0.168	3.24e-21
KDM5A	5.31e-25	-0.483591	0.161	0.183	1.65e-20
RAB2A	1.8e-39	-0.484377	0.311	0.322	5.59e-35
NT5C2	3.38e-47	-0.484563	0.417	0.423	1.05e-42
LYZ	9.65e-25	-0.484877	0.199	0.194	2.99e-20
ARPC1B	4.11e-52	-0.48488	0.353	0.347	1.27e-47
ZZEF1	1.91e-16	-0.486683	0.091	0.122	5.9e-12
FAU	3.34e-88	-0.487936	0.562	0.503	1.04e-83
MICU1	1.01e-15	-0.489529	0.126	0.151	3.13e-11
OSBPL2	5.3e-14	-0.489871	0.08	0.116	1.64e-09
INKA2	2.28e-19	-0.490052	0.083	0.111	7.06e-15
STAG1	3.74e-32	-0.490308	0.272	0.288	1.16e-27
DENND10	7.75e-18	-0.490856	0.089	0.113	2.4e-13
RB1CC1	1.51e-31	-0.492993	0.195	0.215	4.69e-27
TSPO	9.95e-36	-0.493776	0.205	0.202	3.08e-31
CFLAR	8.15e-79	-0.494783	0.506	0.486	2.53e-74
DECR1	3.74e-23	-0.495105	0.152	0.177	1.16e-18
SIRPB1	2.09e-16	-0.496897	0.099	0.14	6.48e-12
AL390957.1	3.55e-23	-0.497995	0.145	0.154	1.1e-18
USP25	6.03e-26	-0.498746	0.182	0.203	1.87e-21
LPCAT2	1.87e-25	-0.499954	0.182	0.204	5.8e-21
CDK13	4.5e-16	-0.500153	0.092	0.121	1.39e-11
ZNF217	2.8e-18	-0.501684	0.093	0.122	8.68e-14
PIP4K2A	1.09e-15	-0.503354	0.097	0.129	3.38e-11
ITSN2	5.64e-28	-0.503729	0.201	0.233	1.75e-23
GPCPD1	8.57e-35	-0.503935	0.319	0.339	2.66e-30
AP3B1	1.08e-28	-0.504246	0.181	0.203	3.33e-24
TRAPPC8	2.67e-14	-0.504811	0.074	0.112	8.29e-10
NSD1	1.71e-14	-0.504865	0.083	0.124	5.3e-10
ARHGEF18	1.19e-13	-0.505245	0.063	0.101	3.7e-09
TNFAIP8	6.03e-11	-0.506716	0.08	0.114	1.87e-06
LINC01578	6.57e-23	-0.50841	0.134	0.16	2.04e-18
AMD1	7.76e-20	-0.509127	0.097	0.129	2.4e-15
SYNJ1	2.36e-15	-0.510312	0.082	0.112	7.3e-11
DOCK2	1.63e-47	-0.512628	0.378	0.396	5.04e-43
STXBP3	1.1e-17	-0.513137	0.098	0.129	3.4e-13
WASF2	3.45e-25	-0.513336	0.166	0.189	1.07e-20
MTPN	3.48e-40	-0.514303	0.207	0.223	1.08e-35
LINC02422	1.87e-18	-0.514742	0.117	0.137	5.8e-14
ABHD2	2.83e-45	-0.515038	0.336	0.347	8.76e-41
PHIP	3.62e-29	-0.515179	0.184	0.203	1.12e-24
KLF7	1.22e-18	-0.516004	0.166	0.202	3.78e-14
SNX27	4.07e-18	-0.518103	0.103	0.14	1.26e-13
PIK3CG	4.58e-17	-0.518624	0.092	0.125	1.42e-12
SSH2	7.66e-98	-0.520159	0.751	0.759	2.37e-93
MORF4L1	2.24e-26	-0.521238	0.194	0.216	6.94e-22
KCMF1	1.93e-26	-0.521637	0.163	0.187	5.97e-22
NUP153	5.68e-14	-0.522208	0.104	0.143	1.76e-09
ARHGEF40	2.31e-22	-0.522359	0.154	0.189	7.16e-18
PLAGL1	3.51e-19	-0.524169	0.115	0.149	1.09e-14
CARD8	7.89e-30	-0.524302	0.165	0.189	2.44e-25
STK10	5.87e-58	-0.524454	0.421	0.431	1.82e-53
FMNL1	1.3e-44	-0.524537	0.27	0.287	4.03e-40
UTRN	9.28e-29	-0.526829	0.232	0.256	2.88e-24
PILRA	4.39e-38	-0.530125	0.316	0.353	1.36e-33
PIK3CA	1.33e-18	-0.531262	0.092	0.117	4.11e-14
FAM214A	7.81e-16	-0.531803	0.07	0.11	2.42e-11
WIPF1	6.81e-76	-0.534296	0.48	0.476	2.11e-71
PDS5B	3.68e-15	-0.535596	0.089	0.121	1.14e-10
MARF1	1.95e-19	-0.535833	0.064	0.101	6.04e-15
FAM107B	1.26e-30	-0.535889	0.173	0.199	3.9e-26
RNF38	2.75e-15	-0.536209	0.08	0.115	8.53e-11
CELF1	2.09e-24	-0.536571	0.147	0.173	6.48e-20
TRIM33	3.49e-23	-0.537549	0.117	0.143	1.08e-18
MYO9B	1.91e-31	-0.53877	0.257	0.297	5.91e-27
MOB3A	2.12e-27	-0.541166	0.164	0.192	6.56e-23
SPAST	4.02e-15	-0.541704	0.075	0.113	1.25e-10
RSF1	1.19e-22	-0.542531	0.122	0.148	3.7e-18
HP1BP3	5.85e-18	-0.546173	0.07	0.106	1.81e-13
UBE2D2	3.2e-26	-0.547791	0.138	0.16	9.91e-22
SNX6	4.95e-31	-0.548907	0.137	0.164	1.53e-26
SMURF1	3.6e-18	-0.54971	0.08	0.114	1.12e-13
RASSF2	1.15e-44	-0.549896	0.282	0.308	3.55e-40
LRRFIP2	4.46e-19	-0.550479	0.071	0.1	1.38e-14
MBOAT2	5.39e-26	-0.552738	0.157	0.184	1.67e-21
NINJ1	5.97e-38	-0.554765	0.179	0.204	1.85e-33
ARHGAP30	9.08e-29	-0.554862	0.17	0.198	2.81e-24
USP10	1.5e-20	-0.555877	0.118	0.169	4.64e-16
VNN3	6.06e-20	-0.555971	0.185	0.236	1.88e-15
GABARAP	8.38e-109	-0.555973	0.56	0.522	2.6e-104
CKLF	1.47e-68	-0.556223	0.384	0.364	4.56e-64
ACTR2	1.66e-74	-0.556897	0.456	0.459	5.14e-70
NIN	1.91e-27	-0.557742	0.239	0.287	5.91e-23
ZFAND6	3.94e-42	-0.557981	0.215	0.23	1.22e-37
TENT2	4.04e-21	-0.55806	0.089	0.121	1.25e-16
CCNI	7.81e-53	-0.558895	0.299	0.311	2.42e-48
AKNA	5.37e-31	-0.559422	0.16	0.195	1.66e-26
MSN	2.96e-29	-0.559486	0.23	0.272	9.16e-25
CCNG2	1.44e-16	-0.559578	0.063	0.102	4.48e-12
Z94721.1	2.18e-20	-0.55961	0.086	0.118	6.75e-16
GSK3B	1.15e-45	-0.559818	0.293	0.32	3.56e-41
DHRSX	2.82e-25	-0.559914	0.159	0.183	8.73e-21
TMEM65	1.63e-18	-0.560161	0.062	0.1	5.05e-14
SETX	8.21e-37	-0.560754	0.237	0.264	2.54e-32
QPCT	1.1e-22	-0.561251	0.072	0.102	3.4e-18
FTX	1.59e-35	-0.561279	0.177	0.198	4.93e-31
SPPL3	2.82e-24	-0.561402	0.11	0.134	8.73e-20
MCU	3.62e-19	-0.561868	0.086	0.106	1.12e-14
KMT2C	1.33e-68	-0.562684	0.426	0.442	4.11e-64
R3HDM4	6.39e-37	-0.563113	0.245	0.272	1.98e-32
PYGL	2.36e-26	-0.564306	0.218	0.276	7.33e-22
NCOA3	1.71e-19	-0.566331	0.105	0.148	5.3e-15
STK38	3.06e-25	-0.567099	0.116	0.156	9.48e-21
CSF2RA	1.29e-24	-0.567741	0.17	0.214	4.01e-20
KDM6A	9.91e-40	-0.569027	0.241	0.269	3.07e-35
WWP2	3.4e-30	-0.569031	0.245	0.279	1.05e-25
ABTB1	6.23e-38	-0.570419	0.19	0.216	1.93e-33
JARID2	6.55e-51	-0.571518	0.398	0.446	2.03e-46
IFNAR2	9.41e-27	-0.571545	0.161	0.203	2.92e-22
RNASEK	1.17e-96	-0.572259	0.498	0.466	3.63e-92
YWHAB	5.8e-43	-0.572453	0.229	0.254	1.8e-38
COX5B	5.12e-40	-0.572743	0.165	0.176	1.59e-35
WASHC4	5.32e-24	-0.573869	0.111	0.148	1.65e-19
CERT1	6.32e-26	-0.575844	0.144	0.181	1.96e-21
FGD3	4.4e-29	-0.575984	0.184	0.231	1.36e-24
PTAFR	3.92e-39	-0.57603	0.209	0.229	1.22e-34
CALM1	1.72e-42	-0.576979	0.242	0.251	5.33e-38
PUM2	8e-22	-0.577335	0.166	0.209	2.48e-17
CHST11	9.87e-75	-0.578449	0.572	0.598	3.06e-70
TNRC18	1.29e-21	-0.579106	0.118	0.157	4e-17
FCGR3A	4.18e-33	-0.581268	0.172	0.207	1.3e-28
ADAM10	1.59e-31	-0.582122	0.201	0.238	4.92e-27
SMCHD1	1.43e-134	-0.582244	0.834	0.86	4.44e-130
STAT6	3.8e-24	-0.582251	0.102	0.14	1.18e-19
SYK	1.71e-39	-0.583361	0.244	0.281	5.29e-35
IQGAP1	2.86e-91	-0.585835	0.538	0.563	8.86e-87
MIER1	6.14e-35	-0.585946	0.197	0.237	1.9e-30
RNF138	4.6e-18	-0.587678	0.066	0.109	1.43e-13
ATP5ME	8.14e-25	-0.589624	0.117	0.137	2.52e-20
MSL1	3.96e-31	-0.590588	0.149	0.197	1.23e-26
ROCK1	1.33e-52	-0.592846	0.309	0.344	4.14e-48
JPT1	3.25e-45	-0.592935	0.235	0.253	1.01e-40
TGFB1	1.09e-29	-0.594691	0.165	0.195	3.38e-25
SMIM27	7.64e-24	-0.595787	0.068	0.103	2.37e-19
TSG101	5.32e-24	-0.596601	0.1	0.137	1.65e-19
TM9SF2	2.84e-26	-0.599004	0.111	0.147	8.82e-22
CNPY3	4.26e-26	-0.599475	0.086	0.127	1.32e-21
TAX1BP1	6.43e-43	-0.600804	0.261	0.303	1.99e-38
CIR1	9.08e-60	-0.601364	0.318	0.343	2.81e-55
HOTAIRM1	8.2e-28	-0.60384	0.104	0.132	2.54e-23
PSMA1	1.33e-21	-0.605218	0.072	0.102	4.11e-17
HSPBAP1	1.81e-20	-0.605283	0.064	0.109	5.62e-16
NHSL2	4.83e-24	-0.605931	0.078	0.126	1.5e-19
FOXO1	2.47e-18	-0.606881	0.103	0.155	7.65e-14
MTMR10	5.78e-21	-0.607382	0.047	0.1	1.79e-16
SARAF	2.96e-40	-0.607477	0.232	0.26	9.18e-36
DDX6	3.15e-24	-0.607507	0.11	0.161	9.76e-20
MDM4	1.21e-26	-0.608104	0.106	0.143	3.76e-22
ARID4A	1.2e-32	-0.608838	0.15	0.189	3.73e-28
ZMYM2	2.18e-22	-0.608853	0.108	0.154	6.75e-18
ARHGAP9	4.08e-24	-0.611356	0.106	0.146	1.27e-19
RUNX2	1.33e-18	-0.612052	0.077	0.123	4.13e-14
CREBBP	8.53e-57	-0.612537	0.335	0.374	2.64e-52
KIAA1324	7.07e-25	-0.615847	0.065	0.101	2.19e-20
GTF2I	3.1e-26	-0.617474	0.102	0.146	9.59e-22
CDK17	2.9e-23	-0.618763	0.089	0.125	8.99e-19
HSDL2	8.68e-28	-0.618929	0.124	0.172	2.69e-23
LMBRD1	3.48e-38	-0.619484	0.16	0.186	1.08e-33
SELPLG	3.36e-27	-0.619726	0.101	0.136	1.04e-22
UBE2J1	1.01e-22	-0.620617	0.09	0.135	3.14e-18
HMGB1	1.29e-46	-0.622485	0.242	0.266	3.98e-42
NDUFA1	1.18e-26	-0.622765	0.122	0.165	3.67e-22
FRAT2	5.02e-29	-0.62285	0.129	0.172	1.55e-24
PCMTD1	1.08e-34	-0.624023	0.168	0.215	3.36e-30
FKBP8	7.67e-34	-0.625052	0.128	0.159	2.38e-29
MIA2	3.66e-20	-0.625835	0.083	0.124	1.14e-15
ITM2B	1.44e-176	-0.625853	0.817	0.772	4.45e-172
ITCH	2.97e-31	-0.625936	0.195	0.241	9.2e-27
DICER1	2.36e-29	-0.626301	0.149	0.189	7.3e-25
PICALM	6.4e-127	-0.626471	0.716	0.729	1.98e-122
SHOC2	2.37e-49	-0.627187	0.279	0.327	7.34e-45
NT5C3A	9.9e-21	-0.628873	0.067	0.109	3.07e-16
MAX	5.43e-25	-0.630499	0.079	0.127	1.68e-20
DENND3	5.66e-48	-0.63157	0.251	0.292	1.75e-43
RALY	6.53e-27	-0.633639	0.119	0.17	2.02e-22
ARPC3	3.99e-99	-0.635343	0.488	0.486	1.24e-94
INPP5D	1.6e-28	-0.635631	0.195	0.254	4.97e-24
ZNF33A	1.86e-29	-0.635666	0.143	0.196	5.77e-25
COX6B1	7.46e-42	-0.635882	0.18	0.212	2.31e-37
NUP50	4.64e-25	-0.637228	0.058	0.105	1.44e-20
CTBS	2.8e-39	-0.638247	0.219	0.27	8.67e-35
PADI4	3.08e-19	-0.638864	0.056	0.102	9.55e-15
FOXP1	1.26e-48	-0.639711	0.324	0.365	3.92e-44
OAZ2	9.32e-34	-0.640223	0.123	0.163	2.89e-29
BLOC1S1	2.35e-40	-0.64154	0.119	0.141	7.29e-36
H2AFY	4.84e-22	-0.642566	0.074	0.123	1.5e-17
VNN2	3.27e-59	-0.642752	0.333	0.379	1.01e-54
PLCL2	3.84e-23	-0.64358	0.123	0.176	1.19e-18
PSME1	3.08e-44	-0.643678	0.224	0.256	9.55e-40
SMG7	1.68e-22	-0.644949	0.089	0.14	5.21e-18
UBA52	2.11e-66	-0.645553	0.367	0.389	6.53e-62
TBXAS1	2.85e-76	-0.646472	0.473	0.528	8.84e-72
CSTA	7.36e-24	-0.646941	0.06	0.1	2.28e-19
OSTF1	1e-45	-0.647925	0.197	0.229	3.1e-41
UBE2G1	1.16e-19	-0.648094	0.058	0.107	3.59e-15
CELF2	1.53e-105	-0.652924	0.629	0.68	4.74e-101
2023-03-07	1.23e-34	-0.653962	0.168	0.22	3.82e-30
PYCARD	4.6e-54	-0.655574	0.217	0.242	1.42e-49
ZNF148	7.96e-42	-0.655847	0.215	0.247	2.47e-37
UQCR11	6.54e-40	-0.658905	0.213	0.233	2.03e-35
SH3BGRL	3.18e-25	-0.659403	0.091	0.128	9.86e-21
CHIC2	1.06e-37	-0.660271	0.112	0.148	3.3e-33
ATP6V1A	4.61e-38	-0.662915	0.182	0.229	1.43e-33
ELMO1	5.81e-50	-0.664151	0.305	0.371	1.8e-45
H2AFZ	6.75e-45	-0.66559	0.18	0.211	2.09e-40
GMFG	1.87e-95	-0.667418	0.507	0.516	5.8e-91
RHOA	1.03e-59	-0.668889	0.341	0.395	3.19e-55
CUL3	1.11e-45	-0.669481	0.228	0.286	3.43e-41
ARL15	6.79e-26	-0.671807	0.158	0.198	2.1e-21
C5AR2	1.55e-25	-0.672737	0.07	0.119	4.81e-21
SORL1	2.03e-145	-0.674246	0.735	0.76	6.3e-141
USP3	7.89e-55	-0.67468	0.297	0.342	2.45e-50
HEBP2	2.54e-31	-0.675901	0.099	0.138	7.87e-27
CPQ	2.86e-119	-0.676434	0.612	0.619	8.88e-115
BCAS3	6.14e-36	-0.677473	0.257	0.316	1.9e-31
SIRPB2	2.6e-23	-0.678291	0.086	0.147	8.05e-19
LSM14A	2.87e-29	-0.678346	0.084	0.131	8.88e-25
SERF2	1.2e-76	-0.678782	0.337	0.352	3.72e-72
OGA	3.85e-39	-0.679977	0.192	0.241	1.19e-34
STK4	7.94e-84	-0.682464	0.447	0.503	2.46e-79
GALNT7	9.27e-23	-0.682716	0.055	0.105	2.87e-18
ARAP1	1.54e-49	-0.682859	0.23	0.274	4.76e-45
COTL1	5.21e-79	-0.686	0.401	0.443	1.61e-74
CD37	3.04e-42	-0.686982	0.156	0.191	9.41e-38
CPEB2	2.58e-24	-0.687157	0.103	0.157	8.01e-20
NLRP12	6.02e-26	-0.689063	0.053	0.112	1.87e-21
CCNJL	1.08e-26	-0.689546	0.088	0.149	3.34e-22
NEK7	5.8e-40	-0.690851	0.217	0.27	1.8e-35
IP6K1	1.09e-32	-0.694717	0.156	0.213	3.39e-28
SVIL	3.95e-50	-0.696855	0.31	0.379	1.22e-45
ARID1B	7.03e-24	-0.697194	0.091	0.146	2.18e-19
NCOR1	4.68e-29	-0.699455	0.104	0.153	1.45e-24
CREB1	1.79e-39	-0.700021	0.165	0.212	5.55e-35
MICAL2	4.34e-33	-0.701813	0.14	0.191	1.34e-28
RNF130	4.39e-58	-0.702979	0.303	0.384	1.36e-53
GAB1	1.85e-25	-0.703827	0.093	0.149	5.73e-21
KANSL1	6.96e-38	-0.703943	0.193	0.257	2.16e-33
GMCL1	6e-23	-0.707427	0.051	0.104	1.86e-18
SNX13	6.22e-29	-0.708712	0.106	0.163	1.93e-24
PPP4R1	2.13e-33	-0.709227	0.136	0.198	6.6e-29
NR6A1	9.72e-25	-0.709915	0.092	0.139	3.01e-20
SLC22A15	4.63e-24	-0.71023	0.061	0.113	1.44e-19
CASP8	5.4e-29	-0.711238	0.08	0.142	1.67e-24
FBXW7	5.03e-48	-0.711613	0.288	0.35	1.56e-43
NOTCH2	7.96e-39	-0.713811	0.161	0.227	2.47e-34
CAB39	1.48e-39	-0.713823	0.194	0.253	4.59e-35
PIAS1	1.26e-82	-0.714208	0.442	0.49	3.91e-78
ANKRD13A	2.31e-34	-0.714699	0.133	0.198	7.15e-30
PTEN	1.01e-113	-0.714911	0.654	0.73	3.14e-109
ARPC5	4.88e-99	-0.717914	0.417	0.448	1.51e-94
TRAPPC5	1.26e-50	-0.717958	0.15	0.173	3.92e-46
DCP2	1.18e-33	-0.718182	0.117	0.178	3.65e-29
CYTH1	9.42e-37	-0.722767	0.181	0.247	2.92e-32
ATP5MPL	5.64e-30	-0.722829	0.101	0.143	1.75e-25
MDM2	2.58e-27	-0.723806	0.089	0.153	8e-23
SEPTIN7	4.49e-42	-0.72637	0.17	0.234	1.39e-37
ABHD3	4.49e-34	-0.72778	0.164	0.218	1.39e-29
ANKRD44	2.1e-114	-0.728825	0.523	0.566	6.52e-110
NUP214	7.98e-37	-0.729374	0.136	0.197	2.47e-32
RRP12	6.33e-29	-0.729479	0.083	0.145	1.96e-24
ERBIN	3.78e-51	-0.730083	0.257	0.327	1.17e-46
NDUFB1	1.07e-31	-0.731251	0.142	0.186	3.31e-27
AP002381.2	5.01e-29	-0.732952	0.057	0.114	1.55e-24
TNFRSF10C	7.87e-57	-0.735955	0.302	0.396	2.44e-52
PPM1A	6.12e-31	-0.736024	0.095	0.156	1.9e-26
STX7	3.87e-36	-0.737427	0.119	0.179	1.2e-31
PFKFB4	9.44e-26	-0.738314	0.054	0.11	2.93e-21
PHF3	4.3e-34	-0.738446	0.087	0.151	1.33e-29
IL17RA	3.91e-44	-0.7394	0.188	0.265	1.21e-39
EXOC6	1.25e-32	-0.741176	0.166	0.222	3.89e-28
CDC42SE1	3.01e-48	-0.741554	0.191	0.246	9.33e-44
PLBD1	4.22e-30	-0.742296	0.093	0.144	1.31e-25
DHRS7	4.69e-40	-0.744542	0.122	0.178	1.45e-35
RESF1	3.16e-92	-0.744722	0.471	0.54	9.81e-88
RAB18	2.61e-30	-0.74645	0.072	0.131	8.1e-26
SENP6	3.86e-36	-0.747124	0.139	0.207	1.2e-31
HIST1H2AC	1.07e-30	-0.747137	0.106	0.159	3.33e-26
UBE4B	6.01e-32	-0.747459	0.108	0.168	1.86e-27
KLF3	3.24e-33	-0.748276	0.104	0.174	1e-28
USP15	6.98e-178	-0.749533	0.735	0.73	2.16e-173
ARHGDIB	1.17e-56	-0.749809	0.252	0.311	3.62e-52
SMPDL3B	8.34e-31	-0.750788	0.065	0.119	2.58e-26
WNK1	4.69e-43	-0.752687	0.191	0.252	1.45e-38
HSH2D	2.98e-31	-0.756384	0.106	0.164	9.23e-27
PDK3	6.26e-29	-0.756768	0.056	0.11	1.94e-24
TRAPPC9	2.18e-29	-0.758989	0.11	0.155	6.75e-25
UBL5	6.26e-57	-0.759	0.202	0.25	1.94e-52
MBP	1.99e-89	-0.759073	0.458	0.557	6.16e-85
SLC49A4	6.02e-32	-0.760508	0.103	0.161	1.87e-27
PPM1B	9.1e-31	-0.761027	0.111	0.18	2.82e-26
MYL6	4.39e-128	-0.763491	0.557	0.548	1.36e-123
SH3GLB1	1.27e-49	-0.763619	0.221	0.284	3.94e-45
ADGRE5	6.79e-58	-0.765736	0.36	0.487	2.1e-53
BICRAL	1.04e-36	-0.765921	0.116	0.175	3.22e-32
MGAM	9.83e-44	-0.76669	0.172	0.245	3.05e-39
SLMAP	7.12e-34	-0.766918	0.137	0.196	2.21e-29
ADD3	2.56e-32	-0.767616	0.071	0.142	7.92e-28
SP3	1.16e-46	-0.770515	0.207	0.28	3.6e-42
RASSF3	3.08e-97	-0.772353	0.464	0.537	9.56e-93
ADK	3.71e-29	-0.77307	0.085	0.132	1.15e-24
FOXN3	6.93e-40	-0.775076	0.226	0.283	2.15e-35
BTNL8	9.19e-33	-0.776477	0.128	0.181	2.85e-28
SH3KBP1	8.68e-65	-0.776582	0.351	0.437	2.69e-60
MKLN1	1.79e-53	-0.776638	0.269	0.345	5.55e-49
RPGR	2.66e-32	-0.777302	0.065	0.125	8.23e-28
OSBPL11	3.26e-36	-0.778237	0.093	0.151	1.01e-31
ELOB	5.26e-60	-0.778281	0.227	0.267	1.63e-55
TMX4	6.42e-33	-0.778865	0.089	0.158	1.99e-28
WDFY2	5.17e-27	-0.779144	0.071	0.13	1.6e-22
NIPBL	6.37e-80	-0.779778	0.361	0.427	1.97e-75
TGFBR2	7.91e-58	-0.780127	0.29	0.38	2.45e-53
HIPK1	4.39e-34	-0.780134	0.068	0.131	1.36e-29
RABGAP1L	2.74e-36	-0.781561	0.165	0.227	8.5e-32
TXN	6.6e-69	-0.782039	0.259	0.286	2.05e-64
PTBP3	4.27e-54	-0.783411	0.253	0.332	1.32e-49
DYNC1LI1	7.58e-36	-0.785538	0.102	0.17	2.35e-31
TNRC6B	5.9e-99	-0.788145	0.455	0.526	1.83e-94
PAK2	6.01e-71	-0.788183	0.308	0.394	1.86e-66
FBXO33	5.68e-36	-0.78864	0.111	0.19	1.76e-31
EPS15L1	4.05e-34	-0.788751	0.091	0.163	1.25e-29
MPZL3	1.21e-30	-0.789747	0.065	0.127	3.74e-26
TAOK3	1.5e-59	-0.790225	0.293	0.37	4.63e-55
PFN1	3.79e-79	-0.790948	0.325	0.371	1.17e-74
YPEL3	9.79e-83	-0.791129	0.368	0.424	3.03e-78
RSBN1L	7.22e-39	-0.791233	0.153	0.231	2.24e-34
IKBIP	3.2e-33	-0.792368	0.072	0.133	9.91e-29
RIPOR2	2.55e-172	-0.792657	0.678	0.829	7.92e-168
STIM1	2.31e-30	-0.79446	0.097	0.156	7.17e-26
TALDO1	1.16e-95	-0.796686	0.388	0.435	3.59e-91
KLF2	3.35e-52	-0.799315	0.239	0.322	1.04e-47
RBM33	4.93e-32	-0.801346	0.105	0.178	1.53e-27
NPEPPS	3.88e-42	-0.803054	0.14	0.21	1.2e-37
KIAA1109	1.43e-36	-0.803556	0.141	0.213	4.44e-32
DHX34	8.32e-38	-0.804666	0.148	0.224	2.58e-33
SYNE2	1.48e-37	-0.805234	0.16	0.225	4.6e-33
RCSD1	3.45e-35	-0.810109	0.069	0.137	1.07e-30
BAZ2B	6.44e-83	-0.810872	0.403	0.475	1.99e-78
NCOA1	3.89e-121	-0.811344	0.551	0.614	1.21e-116
APC	2.15e-37	-0.812177	0.137	0.207	6.66e-33
TMEM131L	1.59e-31	-0.812335	0.079	0.14	4.92e-27
PLCG2	8.59e-60	-0.815815	0.327	0.388	2.66e-55
ATG16L2	7.62e-53	-0.817621	0.18	0.252	2.36e-48
FAM120A	7.95e-38	-0.820856	0.112	0.188	2.46e-33
AP001011.1	1.4e-46	-0.822178	0.124	0.2	4.35e-42
DGCR2	1.09e-35	-0.824273	0.072	0.14	3.37e-31
ENTPD1	1.21e-49	-0.825692	0.216	0.298	3.75e-45
LSP1	1.48e-83	-0.826013	0.322	0.39	4.6e-79
PAIP2	2.84e-57	-0.828859	0.166	0.228	8.82e-53
XYLT1	3.95e-32	-0.829651	0.067	0.129	1.22e-27
SETD2	1.49e-39	-0.832862	0.125	0.195	4.62e-35
SH2D3C	1.94e-34	-0.833765	0.054	0.128	6.01e-30
PECAM1	1.69e-66	-0.834158	0.29	0.369	5.23e-62
CORO1A	2.54e-55	-0.836992	0.202	0.268	7.87e-51
MAP3K2	2.09e-63	-0.839564	0.288	0.391	6.46e-59
DOCK8	5.16e-133	-0.839637	0.554	0.65	1.6e-128
TUT7	6.01e-81	-0.845463	0.332	0.412	1.86e-76
USP4	5.6e-45	-0.847686	0.15	0.238	1.74e-40
SLCO3A1	3.58e-76	-0.84906	0.357	0.457	1.11e-71
JAK1	3.2e-94	-0.852294	0.415	0.513	9.9e-90
PRKCB	1.27e-110	-0.852501	0.522	0.623	3.92e-106
LPIN2	5.07e-42	-0.854043	0.141	0.227	1.57e-37
TMA7	9.21e-80	-0.855037	0.326	0.388	2.85e-75
MPPE1	1.86e-40	-0.855706	0.038	0.109	5.77e-36
PTPRC	1.6925733503562e-316	-0.855765	0.896	0.884	5.24545407008891e-312
PACS1	7.87e-57	-0.857446	0.262	0.359	2.44e-52
MED13L	5.61e-158	-0.858049	0.625	0.695	1.74e-153
RICTOR	2.32e-104	-0.85952	0.385	0.468	7.2e-100
TAFA2	5.42e-42	-0.859607	0.108	0.136	1.68e-37
CDKN2D	5.25e-56	-0.859989	0.14	0.209	1.63e-51
TYROBP	7.31e-194	-0.860834	0.671	0.662	2.27e-189
OAZ1	2.2e-127	-0.860853	0.524	0.571	6.81e-123
OGFRL1	4.49e-53	-0.861935	0.163	0.258	1.39e-48
HSD17B11	5.32e-59	-0.862406	0.179	0.27	1.65e-54
NDE1	6.39e-43	-0.867003	0.095	0.174	1.98e-38
SOS2	1.84e-65	-0.868001	0.245	0.327	5.71e-61
ITPK1	8.29e-45	-0.868839	0.12	0.202	2.57e-40
RTN3	5.53e-69	-0.873273	0.262	0.345	1.71e-64
ANP32A	1.22e-120	-0.873669	0.48	0.535	3.77e-116
CAMK2G	2.36e-37	-0.874937	0.072	0.154	7.32e-33
MAP4K4	1.5e-72	-0.875796	0.298	0.432	4.66e-68
PELI2	1.22e-56	-0.877075	0.212	0.307	3.78e-52
HERC1	1.14e-37	-0.878152	0.093	0.164	3.53e-33
TKT	6.57e-49	-0.878693	0.142	0.232	2.04e-44
FAM126B	7.67e-54	-0.881246	0.203	0.292	2.38e-49
ICAM3	1.35e-68	-0.884007	0.204	0.286	4.17e-64
SNRK	2.48e-61	-0.884736	0.237	0.341	7.68e-57
MAP3K3	4.09e-42	-0.887318	0.106	0.198	1.27e-37
RC3H1	4.03e-57	-0.888607	0.193	0.295	1.25e-52
CCDC125	8.22e-40	-0.890899	0.038	0.113	2.55e-35
RNF24	1.56e-137	-0.89241	0.522	0.616	4.85e-133
S100A11	8.89e-221	-0.892807	0.797	0.747	2.75e-216
LBR	2.33e-60	-0.894035	0.173	0.258	7.21e-56
NSD3	7.67e-39	-0.894761	0.074	0.14	2.38e-34
IGF2R	1.61e-103	-0.894861	0.419	0.51	5e-99
DGLUCY	9.33e-50	-0.896736	0.159	0.253	2.89e-45
JAML	3.16e-76	-0.896958	0.278	0.379	9.79e-72
MPZL1	3.45e-39	-0.898077	0.062	0.136	1.07e-34
PDZD8	2.54e-41	-0.904054	0.1	0.178	7.86e-37
EVI5	5.48e-40	-0.905005	0.066	0.145	1.7e-35
EEPD1	7.43e-35	-0.907083	0.083	0.163	2.3e-30
CNTNAP3	4.26e-35	-0.907184	0.066	0.138	1.32e-30
SMAP2	5.15e-180	-0.911691	0.613	0.712	1.6e-175
MAP3K1	2.5e-47	-0.913546	0.132	0.208	7.75e-43
IFITM2	0	-0.916834	0.912	0.811	0
GNAQ	1.35e-89	-0.917973	0.405	0.514	4.18e-85
RFLNB	8.93e-39	-0.918591	0.034	0.1	2.77e-34
AOAH	2.53e-65	-0.921702	0.26	0.382	7.84e-61
CYP4F3	2.45e-45	-0.922493	0.12	0.205	7.59e-41
NLRP1	2.94e-58	-0.923368	0.163	0.271	9.12e-54
UHRF1BP1L	2.53e-51	-0.92456	0.101	0.198	7.83e-47
UPF2	1.07e-42	-0.924622	0.103	0.185	3.31e-38
PPP1R12A	5.35e-101	-0.925745	0.325	0.41	1.66e-96
GIT2	1.82e-47	-0.926624	0.101	0.197	5.65e-43
ACAP2	1.7e-135	-0.926748	0.475	0.579	5.26e-131
APAF1	1.67e-47	-0.927134	0.084	0.179	5.17e-43
EGLN1	1.17e-54	-0.92746	0.163	0.256	3.62e-50
TLE4	9.37e-63	-0.930883	0.21	0.308	2.9e-58
ZNF652	4.38e-43	-0.931748	0.092	0.189	1.36e-38
PLXDC2	9.38e-87	-0.932996	0.359	0.447	2.91e-82
CEP63	2.37e-52	-0.93377	0.12	0.218	7.34e-48
DOCK11	5.04e-61	-0.935008	0.181	0.293	1.56e-56
DAPK2	2.45e-40	-0.935778	0.06	0.135	7.59e-36
DPEP2	5.31e-46	-0.939071	0.071	0.155	1.65e-41
CACUL1	1.3e-52	-0.939393	0.143	0.238	4.03e-48
ZNF516	3.11e-46	-0.940841	0.101	0.2	9.64e-42
ABHD15-AS1	1.47e-47	-0.943782	0.105	0.189	4.57e-43
TAGLN2	2.3e-70	-0.943813	0.298	0.402	7.11e-66
UIMC1	1.94e-47	-0.944679	0.119	0.218	6.01e-43
MYO5A	4.06e-42	-0.944962	0.08	0.165	1.26e-37
OSBPL8	2e-103	-0.945112	0.362	0.484	6.21e-99
FGL2	1.94e-59	-0.945325	0.167	0.278	6.03e-55
NCOA2	5.88e-110	-0.946692	0.409	0.526	1.82e-105
SLC8A1	3.09e-83	-0.947877	0.366	0.498	9.57e-79
TBC1D5	3.26e-46	-0.955017	0.102	0.18	1.01e-41
PIK3CD	6.18e-64	-0.95509	0.214	0.322	1.91e-59
RBL2	1.33e-46	-0.958236	0.053	0.14	4.14e-42
STXBP5	8.64e-61	-0.959667	0.181	0.279	2.68e-56
KDM7A	4.98e-47	-0.960253	0.098	0.191	1.54e-42
ATF7IP	2.44e-43	-0.963947	0.069	0.165	7.57e-39
C1orf56	8.19e-36	-0.964356	0.043	0.108	2.54e-31
RBP7	3.99e-48	-0.967229	0.03	0.101	1.24e-43
ARHGAP25	1.26e-79	-0.970968	0.234	0.349	3.89e-75
NR3C1	1.28e-77	-0.97148	0.256	0.367	3.97e-73
MYO1F	6.86e-205	-0.97285	0.58	0.686	2.13e-200
MBNL1	1.26e-103	-0.976752	0.422	0.535	3.91e-99
AHCTF1	8.25e-67	-0.977601	0.168	0.281	2.56e-62
ACOX1	1.53e-50	-0.980722	0.066	0.165	4.75e-46
IPCEF1	3.48e-47	-0.99016	0.105	0.201	1.08e-42
FAR2	1.56e-42	-0.991748	0.063	0.141	4.82e-38
EPHB1	1.48e-113	-1.00114	0.448	0.532	4.59e-109
TMCC1	1.88e-103	-1.00247	0.396	0.521	5.82e-99
MAP2K4	9.08e-61	-1.0048	0.167	0.284	2.82e-56
CCM2	5e-49	-1.00863	0.068	0.158	1.55e-44
LYST	9.36e-145	-1.01048	0.458	0.59	2.9e-140
DNAJC3	5.14e-52	-1.01597	0.112	0.201	1.59e-47
DLEU2	1.64e-100	-1.01903	0.319	0.452	5.08e-96
CD46	7.92e-81	-1.01933	0.216	0.349	2.46e-76
STAG2	2.06e-80	-1.02163	0.219	0.343	6.39e-76
CRLF3	2.02e-59	-1.0217	0.085	0.19	6.27e-55
TPST1	1.37e-42	-1.02414	0.081	0.159	4.24e-38
IGF1R	1.62e-78	-1.02482	0.281	0.419	5.03e-74
TMEM154	4.92e-173	-1.02483	0.499	0.61	1.52e-168
LPGAT1	6.03e-67	-1.02841	0.161	0.274	1.87e-62
SPOPL	8.71e-65	-1.03095	0.172	0.303	2.7e-60
SSBP2	1.11e-42	-1.03803	0.071	0.136	3.43e-38
CBL	1.67e-67	-1.04065	0.159	0.278	5.17e-63
LINC01506	6.53e-53	-1.0412	0.088	0.177	2.02e-48
CD302	1.97e-61	-1.04639	0.094	0.198	6.1e-57
CCPG1	1.28e-63	-1.05055	0.133	0.242	3.98e-59
NFATC3	1.84e-51	-1.05225	0.046	0.13	5.69e-47
UBR2	4.2e-113	-1.05528	0.337	0.468	1.3e-108
FAR1	3.16e-56	-1.06946	0.091	0.196	9.81e-52
LTB	1.36e-69	-1.0705	0.162	0.266	4.23e-65
ITGAL	9.08e-55	-1.07104	0.058	0.15	2.81e-50
LIMD2	3.84e-56	-1.07432	0.075	0.164	1.19e-51
PAN3	1.54e-114	-1.07786	0.314	0.437	4.78e-110
ADGRE3	2.11e-68	-1.08484	0.137	0.264	6.55e-64
RAF1	9.33e-89	-1.08497	0.221	0.365	2.89e-84
RALBP1	2.75e-72	-1.08653	0.137	0.241	8.53e-68
SCLT1	2.96e-91	-1.0888	0.285	0.395	9.17e-87
AGO4	9.5e-79	-1.09484	0.179	0.315	2.94e-74
COP1	6.87e-232	-1.09742	0.589	0.704	2.13e-227
ST8SIA4	2.97e-98	-1.10854	0.281	0.415	9.2e-94
ASAP1	1.05e-131	-1.10959	0.363	0.508	3.26e-127
EVI2B	3.32e-156	-1.11142	0.354	0.478	1.03e-151
BIN2	3.96e-69	-1.11524	0.095	0.207	1.23e-64
UBN1	4.56e-66	-1.11707	0.092	0.214	1.41e-61
TCP11L2	1.62e-64	-1.12008	0.036	0.144	5.02e-60
KIF13A	1.18e-75	-1.12149	0.163	0.3	3.65e-71
CDA	6.35e-81	-1.12187	0.148	0.24	1.97e-76
STK17B	1.84e-213	-1.12384	0.577	0.736	5.71e-209
LIN7A	3.89e-64	-1.13025	0.089	0.207	1.21e-59
FBXL20	1.6e-61	-1.13055	0.093	0.209	4.97e-57
PIP4P2	2.52e-69	-1.13558	0.065	0.181	7.81e-65
PARP8	1.6e-163	-1.13745	0.434	0.578	4.96e-159
AGTPBP1	1.47e-143	-1.14653	0.348	0.478	4.57e-139
REPS2	9.95e-72	-1.14855	0.121	0.246	3.08e-67
MAPK1	1.33e-97	-1.15126	0.214	0.364	4.13e-93
LRRFIP1	3.51e-140	-1.15336	0.357	0.535	1.09e-135
PPP2R5A	6.87e-61	-1.15365	0.089	0.195	2.13e-56
EMP3	1.82e-62	-1.16109	0.083	0.17	5.63e-58
CLEC12A	8.66e-60	-1.17005	0.033	0.125	2.68e-55
PPP1R12B	2.51e-63	-1.18189	0.122	0.216	7.79e-59
CFD	8.99e-52	-1.18905	0.052	0.137	2.79e-47
TBC1D1	1.21e-86	-1.18908	0.186	0.341	3.74e-82
PPP3CA	6.78e-148	-1.2023	0.348	0.539	2.1e-143
S100A6	1.19e-176	-1.2108	0.603	0.626	3.7e-172
CMTM2	5.5e-135	-1.2142	0.385	0.496	1.7e-130
NCOA4	1.24e-84	-1.2368	0.121	0.261	3.84e-80
PDE3B	1.27e-94	-1.25041	0.212	0.365	3.93e-90
CTSS	6.51e-271	-1.26144	0.545	0.691	2.02e-266
VMP1	0	-1.26977	0.723	0.834	0
ATP5F1E	7.24e-256	-1.27302	0.556	0.66	2.24e-251
RAPGEF2	2.35e-109	-1.27418	0.242	0.409	7.28e-105
AC011472.2	3.53e-90	-1.27757	0.118	0.249	1.1e-85
RGS18	7.11e-94	-1.2783	0.202	0.348	2.2e-89
SLC44A2	4.56e-93	-1.30197	0.097	0.256	1.41e-88
RAB11FIP1	6.99e-164	-1.30679	0.303	0.499	2.17e-159
EPB41	5.46e-115	-1.31288	0.199	0.394	1.69e-110
LRRK2	2.97e-256	-1.31832	0.501	0.699	9.21e-252
PKN2	2.26e-159	-1.32646	0.284	0.503	6.99e-155
CDK19	8.7e-108	-1.34501	0.181	0.343	2.7e-103
MAP3K5	4.68e-129	-1.36211	0.19	0.395	1.45e-124
S100A8	0	-1.36305	0.896	0.832	0
S100P	2.26e-103	-1.36669	0.136	0.288	7.01e-99
FRY	7.4e-114	-1.36772	0.171	0.351	2.29e-109
RAP1GAP2	6.61e-111	-1.38961	0.142	0.332	2.05e-106
MME	4.17e-112	-1.3918	0.201	0.374	1.29e-107
LAMTOR4	1.78e-138	-1.41117	0.239	0.404	5.51e-134
RELL1	2.12e-112	-1.44129	0.096	0.276	6.58e-108
SH3BGRL3	4.25e-203	-1.4417	0.355	0.536	1.32e-198
LRMP	7.55e-124	-1.45002	0.147	0.344	2.34e-119
CPPED1	3.65e-252	-1.46622	0.381	0.676	1.13e-247
MEGF9	1.46e-208	-1.53744	0.319	0.571	4.52e-204
NCF1	2.1e-206	-1.56684	0.319	0.541	6.49e-202
MNDA	0	-1.63015	0.622	0.805	0
LST1	0	-1.6484	0.486	0.684	0
CCND3	6.43e-152	-1.6878	0.149	0.36	1.99e-147
SRPK2	9.96e-280	-1.68886	0.338	0.649	3.09e-275
S100A12	6.76e-106	-1.73374	0.181	0.294	2.09e-101
IQGAP2	3.71e-146	-1.82686	0.088	0.299	1.15e-141
S100A4	9.66e-281	-2.1807	0.338	0.588	2.99e-276

## Sheet: Supplemental Table 9
Supplemental Table 9 : The differential expressed genes of neutrophils between the eCRSwNP and the PB group
gene	p_val	avg_log2FC	pct.1	pct.2	p_val_adj
CCL4L2	9.48107e-152	3.79663	0.181	0.01	2.93828e-147
TNFAIP3	0	3.66121	0.572	0.054	0
ELL2	0	3.61993	0.731	0.132	0
G0S2	0	3.61453	0.733	0.286	0
AZIN1-AS1	1.94504e-161	3.12632	0.247	0.035	6.02786e-157
JCHAIN	7.37881e-257	2.94638	0.246	0.003	2.28677e-252
CXCL8	0	2.9384	0.708	0.293	0
EGR1	9.00232304883479e-311	2.83149	0.358	0.022	2.78991e-306
AC105402.3	2.79937e-149	2.81653	0.144	0.001	8.67553e-145
IL1B	2.36808e-180	2.80862	0.271	0.038	7.33891e-176
IER3	8.30404e-294	2.71843	0.368	0.035	2.57351e-289
NLRP3	1.86136e-156	2.69311	0.194	0.013	5.76855e-152
NFKBIA	0	2.68396	0.553	0.136	0
AC084871.1	3.4127e-260	2.64003	0.471	0.118	1.05763e-255
CCL3L1	3.90989e-112	2.61468	0.136	0.007	1.21171e-107
IL1RN	2.15261e-137	2.56065	0.234	0.048	6.67114e-133
SAMSN1	0	2.50602	0.821	0.386	0
RHOH	9.77415e-188	2.48929	0.215	0.01	3.02911e-183
CD69	4.02221e-107	2.481	0.126	0.006	1.24652e-102
PHACTR1	9.45523e-280	2.46307	0.468	0.095	2.93027e-275
CCL4	1.46534e-85	2.39341	0.133	0.015	4.54122e-81
FGD4	0	2.38442	0.689	0.255	0
NR4A3	1.38705e-210	2.33674	0.239	0.011	4.2986e-206
CREM	4.48579e-214	2.2592	0.344	0.054	1.39019e-209
PRKDC	5.75831e-184	2.13779	0.426	0.146	1.78456e-179
FOS	0	1.9974	0.891	0.62	0
OSM	1.08792e-176	1.98605	0.231	0.018	3.37156e-172
RNF19B	1.52321e-172	1.93681	0.401	0.12	4.72059e-168
SYAP1	5.02088e-228	1.89002	0.59	0.252	1.55602e-223
TGM2	8.18024e-116	1.87463	0.104	0	2.53514e-111
FOSB	7.15875e-142	1.87423	0.261	0.043	2.21857e-137
GK	1.81825e-217	1.87095	0.569	0.265	5.63494e-213
DUSP1	0	1.8693	0.856	0.6	0
DOCK4	1.48182e-198	1.83841	0.598	0.266	4.59232e-194
ATP13A3	2.49611e-138	1.82758	0.254	0.043	7.7357e-134
PDE4B	2.58978e-206	1.81546	0.701	0.468	8.02598e-202
CD83	5.48392e-61	1.76934	0.129	0.028	1.69952e-56
HCAR3	1.06718e-94	1.76265	0.163	0.025	3.30729e-90
PLAUR	2.58857e-217	1.75292	0.663	0.435	8.02223e-213
IL18R1	2.35319e-134	1.74591	0.221	0.029	7.29277e-130
ETS2	1.59574e-144	1.72107	0.333	0.083	4.94535e-140
RIPK2	1.55241e-97	1.69963	0.238	0.062	4.81107e-93
TPM4	3.66838e-168	1.69593	0.461	0.174	1.13687e-163
LCP2	9.05883e-195	1.66871	0.604	0.321	2.80742e-190
VPS37B	9.82368e-113	1.64402	0.318	0.109	3.04446e-108
IVNS1ABP	2.43855e-188	1.60316	0.575	0.267	7.55731e-184
PFKFB3	9.00604e-126	1.58231	0.401	0.159	2.79106e-121
CD44	1.64033e-66	1.52446	0.305	0.149	5.08355e-62
SKIL	1.51092e-134	1.51341	0.324	0.079	4.68249e-130
RILPL2	9.83872e-150	1.49964	0.518	0.275	3.04912e-145
CXCR4	2.51838e-77	1.49689	0.309	0.154	7.80472e-73
JUN	1.66277e-98	1.49251	0.137	0.011	5.15308e-94
HCAR2	9.67058e-90	1.46883	0.138	0.015	2.99701e-85
CCNH	1.72057e-126	1.45365	0.459	0.188	5.33223e-122
AL049651.1	1.39181e-110	1.4244	0.374	0.133	4.31337e-106
BTG2	1.4665e-114	1.41994	0.458	0.226	4.54482e-110
CXCL1	5.48461e-47	1.4125	0.172	0.072	1.69974e-42
SOCS3	9.81688e-77	1.40098	0.186	0.046	3.04235e-72
JUNB	9.35671e-186	1.39661	0.673	0.388	2.89974e-181
MIR3945HG	1.09126e-94	1.39355	0.221	0.048	3.38191e-90
PLSCR1	5.04618e-110	1.3836	0.306	0.086	1.56386e-105
NFE2L2	5.17087e-152	1.37404	0.553	0.261	1.6025e-147
IRAK3	1.39119e-98	1.35736	0.403	0.175	4.31144e-94
NFKBIZ	2.88231e-82	1.34047	0.307	0.124	8.93256e-78
JOSD1	8.15458e-96	1.33557	0.186	0.03	2.52718e-91
XBP1	3.57032e-88	1.33243	0.12	0.009	1.10648e-83
RABGEF1	2.89944e-116	1.32758	0.518	0.319	8.98566e-112
RUBCNL	4.15742e-99	1.31731	0.405	0.2	1.28843e-94
PLEK	3.27645e-113	1.31404	0.575	0.378	1.0154e-108
SLA	3.8814e-131	1.30845	0.493	0.225	1.20289e-126
RBKS	2.28866e-71	1.30689	0.176	0.041	7.09277e-67
MIF	6.30478e-50	1.30109	0.145	0.039	1.95391e-45
RNF144B	4.85359e-46	1.28816	0.266	0.172	1.50418e-41
MAP2K1	3.19053e-57	1.27322	0.176	0.054	9.88777e-53
TNFAIP6	1.54721e-75	1.2676	0.294	0.109	4.79497e-71
ACTG1	5.27027e-85	1.25816	0.406	0.204	1.63331e-80
PPP1R15A	1.77251e-65	1.24525	0.234	0.084	5.49319e-61
ADM	2.62276e-53	1.24479	0.136	0.034	8.12819e-49
AF117829.1	1.28644e-78	1.23428	0.109	0.008	3.98682e-74
RANBP2	6.56944e-43	1.23321	0.165	0.064	2.03594e-38
OXSR1	1.82389e-84	1.20406	0.262	0.077	5.65241e-80
SLPI	6.89469e-92	1.20286	0.219	0.049	2.13673e-87
ICAM1	1.60317e-70	1.19897	0.299	0.127	4.96839e-66
HLA-DRA	2.49214e-35	1.19544	0.102	0.027	7.7234e-31
PER1	3.63577e-87	1.18767	0.235	0.059	1.12676e-82
SYTL3	1.77546e-81	1.18734	0.383	0.171	5.50232e-77
AL163541.1	3.56044e-49	1.1784	0.211	0.08	1.10342e-44
ANXA1	7.70164e-31	1.17041	0.134	0.053	2.38681e-26
FOSL2	6.48444e-68	1.16279	0.26	0.095	2.00959e-63
CLEC4A	4.20627e-38	1.15994	0.156	0.07	1.30356e-33
BCL2A1	4.09768e-151	1.15865	0.689	0.463	1.26991e-146
THBD	4.35294e-53	1.15349	0.133	0.031	1.34902e-48
IL1R2	2.70768e-109	1.14691	0.723	0.605	8.39137e-105
ECHDC1	2.57472e-28	1.11559	0.102	0.046	7.97932e-24
EGR3	5.60494e-59	1.11436	0.145	0.032	1.73703e-54
AC079209.1	5.07145e-66	1.10013	0.104	0.011	1.57169e-61
FKBP5	1.02559e-46	1.09341	0.314	0.168	3.17841e-42
LIMS1	1.81627e-42	1.08858	0.16	0.055	5.62881e-38
CHD1	1.2702e-71	1.08805	0.433	0.241	3.93648e-67
NFKB1	5.96584e-46	1.08271	0.294	0.159	1.84887e-41
DSE	6.04207e-52	1.07949	0.137	0.032	1.8725e-47
ERI1	4.09814e-48	1.07882	0.117	0.026	1.27005e-43
CSRNP1	2.81708e-63	1.07847	0.197	0.057	8.73041e-59
SH3BP5	6.8788e-56	1.07179	0.228	0.084	2.13181e-51
C9orf72	2.49305e-97	1.06732	0.536	0.299	7.72621e-93
ACSL1	1.92941e-101	1.05818	0.698	0.577	5.97945e-97
CLEC4E	7.85181e-59	1.03954	0.331	0.164	2.43335e-54
CPD	1.7718e-67	1.03618	0.428	0.259	5.491e-63
RALGAPA1	1.68544e-51	1.03429	0.103	0.016	5.22334e-47
PPIF	1.67869e-34	1.03167	0.101	0.028	5.20242e-30
AC005050.3	2.36377e-82	1.02653	0.532	0.318	7.32555e-78
SRGN	0	0.993206	0.939	0.932	6.62703e-305
VPS9D1	4.0649e-43	0.986126	0.169	0.06	1.25975e-38
NR4A2	4.10854e-30	0.977349	0.155	0.067	1.27328e-25
FRMD4B	1.66775e-38	0.976672	0.1	0.023	5.16853e-34
AL034397.3	3.22297e-53	0.972505	0.295	0.138	9.98831e-49
GLUL	8.26153e-64	0.972391	0.491	0.309	2.56033e-59
PAG1	8.5283e-47	0.96178	0.277	0.131	2.64301e-42
AQP9	9.73532e-113	0.939799	0.714	0.581	3.01707e-108
B3GNT5	3.68406e-37	0.938828	0.255	0.13	1.14173e-32
MARCKS	7.77182e-47	0.934437	0.372	0.212	2.40857e-42
EHD1	1.33961e-46	0.933126	0.174	0.057	4.15159e-42
MAP3K8	1.01185e-33	0.925439	0.287	0.176	3.13581e-29
ITGAX	1.29836e-61	0.920673	0.48	0.31	4.02376e-57
IER2	5.9455e-65	0.920264	0.574	0.395	1.84257e-60
LINC02207	5.90892e-41	0.89313	0.119	0.031	1.83123e-36
ATXN1	3.12127e-36	0.891486	0.477	0.389	9.67311e-32
NFIL3	5.92331e-52	0.887947	0.36	0.192	1.83569e-47
ZFP36	1.04767e-45	0.886415	0.393	0.249	3.24683e-41
AZIN1	8.96969e-31	0.885328	0.13	0.049	2.7798e-26
ARL5B	6.12208e-44	0.884673	0.114	0.026	1.89729e-39
TOM1	1.81361e-50	0.879202	0.34	0.176	5.62056e-46
SRSF3	1.76222e-33	0.8779	0.124	0.04	5.4613e-29
ZFAND5	9.61673e-29	0.871045	0.166	0.08	2.98032e-24
CASS4	3.67461e-37	0.869408	0.41	0.333	1.1388e-32
AC007271.1	1.56677e-29	0.860892	0.138	0.057	4.85557e-25
WSB1	1.42091e-32	0.858644	0.206	0.099	4.40353e-28
ALOX5AP	2.41878e-70	0.855576	0.558	0.341	7.49605e-66
MCL1	8.23091e-81	0.851897	0.618	0.417	2.55084e-76
ST6GALNAC3	8.46661e-36	0.845518	0.242	0.119	2.62389e-31
STAT3	8.38927e-67	0.840092	0.566	0.389	2.59992e-62
QSOX1	1.64285e-26	0.837901	0.139	0.061	5.09135e-22
RAB20	1.29716e-31	0.835187	0.107	0.032	4.02002e-27
TRIB1	5.62886e-36	0.834924	0.219	0.102	1.74444e-31
FLOT1	6.97497e-43	0.833063	0.269	0.128	2.16161e-38
TBC1D7	1.27377e-39	0.83212	0.114	0.029	3.94753e-35
ENO1	1.24813e-27	0.827163	0.102	0.033	3.86807e-23
TMEM71	7.54132e-39	0.826263	0.401	0.28	2.33713e-34
SAT1	2.38565e-106	0.824085	0.836	0.704	7.39335e-102
EIF4A3	1.83694e-34	0.815776	0.104	0.028	5.69285e-30
NBN	2.41467e-25	0.811593	0.218	0.124	7.48331e-21
ZFP36L1	4.34419e-34	0.811207	0.513	0.412	1.34631e-29
ANPEP	2.52547e-21	0.811187	0.148	0.099	7.8267e-17
IRS2	2.70639e-53	0.811089	0.513	0.343	8.38736e-49
PTMA	1.42553e-25	0.809244	0.272	0.161	4.41786e-21
BCAS2	5.65057e-34	0.806508	0.111	0.032	1.75117e-29
CYSTM1	2.71074e-41	0.802604	0.409	0.26	8.40085e-37
ETF1	6.87494e-44	0.799843	0.319	0.165	2.13061e-39
AC022498.1	7.1108e-27	0.78992	0.103	0.036	2.20371e-22
KATNBL1	1.627e-15	0.771313	0.223	0.173	5.04225e-11
N4BP1	2.72315e-32	0.766284	0.407	0.304	8.43933e-28
SOD2	3.01997e-100	0.760935	0.824	0.765	9.35919e-96
ZSWIM6	5.64893e-39	0.760695	0.486	0.326	1.75066e-34
CD55	1.73186e-79	0.755297	0.692	0.543	5.36722e-75
FGGY	2.15846e-30	0.7453	0.143	0.054	6.68927e-26
ARIH1	2.61886e-37	0.744753	0.402	0.254	8.11611e-33
UBR1	6.7509e-22	0.742839	0.104	0.04	2.09217e-17
TSC22D3	2.11059e-37	0.74274	0.468	0.342	6.54093e-33
AL499604.1	1.0153e-31	0.742709	0.141	0.052	3.14652e-27
DDX3Y	6.4303e-34	0.739253	0.117	0.035	1.99281e-29
TIMP1	4.735e-22	0.737929	0.139	0.062	1.46743e-17
CD63	2.51684e-18	0.737902	0.184	0.107	7.79993e-14
FBXO34	2.48728e-21	0.737456	0.169	0.088	7.70833e-17
FTH1	3.48141e-88	0.729173	0.953	0.89	1.07892e-83
LITAF	6.08615e-85	0.722644	0.832	0.787	1.88616e-80
ENSA	1.82378e-38	0.716079	0.43	0.272	5.65207e-34
PTGS2	5.09188e-46	0.714423	0.449	0.392	1.57802e-41
HLA-A	5.28764e-60	0.712117	0.665	0.474	1.63869e-55
ACSL3	1.04691e-14	0.710998	0.129	0.072	3.24447e-10
TMCC3	4.64102e-31	0.710922	0.398	0.286	1.4383e-26
LUCAT1	2.61664e-38	0.708098	0.676	0.597	8.10922e-34
SPATA13	3.14961e-23	0.704685	0.15	0.073	9.76095e-19
CD14	6.37495e-24	0.693866	0.158	0.074	1.97566e-19
RAB31	2.67083e-25	0.690295	0.423	0.33	8.27718e-21
TXNIP	1.19447e-43	0.684735	0.667	0.567	3.70177e-39
CTSD	5.03253e-17	0.681585	0.101	0.045	1.55963e-12
TPT1	1.56294e-63	0.681442	0.751	0.571	4.8437e-59
PRKCH	1.03435e-17	0.678554	0.141	0.073	3.20554e-13
CD93	9.63927e-21	0.675323	0.159	0.082	2.98731e-16
KDM6B	1.34095e-32	0.673086	0.323	0.187	4.15574e-28
ADAMTSL4-AS1	2.28489e-50	0.668669	0.665	0.549	7.08112e-46
MAPKAPK2	3.11223e-28	0.665408	0.234	0.123	9.64511e-24
IL1RAP	1.26191e-32	0.659877	0.53	0.405	3.91079e-28
CTSC	1.14089e-11	0.65948	0.135	0.094	3.53574e-07
HNRNPA3	6.81158e-30	0.652713	0.235	0.12	2.11098e-25
PNPLA8	5.00768e-27	0.645408	0.253	0.141	1.55193e-22
CYTOR	7.3359e-15	0.642207	0.162	0.099	2.27347e-10
CEBPB	1.41357e-36	0.635516	0.602	0.476	4.3808e-32
MAML2	1.19177e-20	0.628905	0.331	0.223	3.69341e-16
ADGRG3	5.62407e-32	0.625536	0.393	0.256	1.74295e-27
BRAF	2.88617e-24	0.623234	0.382	0.272	8.94453e-20
HSD11B1-AS1	1.22291e-23	0.61881	0.213	0.115	3.78991e-19
CIB1	6.35632e-26	0.618757	0.109	0.039	1.96989e-21
EIF1	1.53784e-40	0.614474	0.621	0.477	4.7659e-36
HIVEP2	9.71739e-20	0.612453	0.211	0.122	3.01152e-15
MACF1	5.60839e-13	0.612024	0.126	0.069	1.7381e-08
RGS2	9.42067e-56	0.611304	0.637	0.607	2.91956e-51
EXT1	2.88861e-14	0.608759	0.155	0.09	8.95209e-10
SERINC3	1.85788e-26	0.605346	0.213	0.109	5.75777e-22
JDP2	8.37615e-12	0.60493	0.131	0.082	2.59585e-07
NFKB2	9.77259e-30	0.602487	0.107	0.033	3.02862e-25
ASPH	6.11319e-19	0.602484	0.159	0.082	1.89454e-14
LINC00513	3.70694e-10	0.596199	0.165	0.117	1.14882e-05
NSMAF	5.99249e-13	0.594723	0.123	0.075	1.85713e-08
EIF1B	9.73855e-16	0.593841	0.139	0.074	3.01808e-11
CCR1	3.55276e-13	0.589282	0.126	0.073	1.10103e-08
HSP90AA1	1.57294e-08	0.588697	0.155	0.106	0.000487469
CXCL16	2.58537e-20	0.586629	0.112	0.047	8.01233e-16
IL1R1	9.66112e-20	0.584429	0.295	0.195	2.99408e-15
NFKBID	3.26142e-17	0.583145	0.111	0.05	1.01075e-12
FCAR	1.87127e-26	0.581974	0.243	0.132	5.79924e-22
BTG1	1.04189e-29	0.576256	0.53	0.399	3.22891e-25
GTPBP1	4.9301e-21	0.576185	0.215	0.122	1.52789e-16
RAB7A	5.06981e-16	0.574068	0.342	0.247	1.57119e-11
ATG2A	4.70095e-18	0.573766	0.155	0.081	1.45687e-13
POR	1.76605e-27	0.573637	0.114	0.039	5.47316e-23
BASP1	5.08265e-33	0.565994	0.656	0.596	1.57516e-28
AP2B1	3.92215e-16	0.565581	0.166	0.093	1.21551e-11
FAM53C	1.19579e-14	0.560064	0.145	0.08	3.70587e-10
ZHX2	9.05723e-16	0.559868	0.159	0.09	2.80693e-11
TG	1.68039e-19	0.55626	0.125	0.057	5.2077e-15
SERP1	6.89198e-23	0.552258	0.238	0.136	2.13589e-18
PGS1	1.09051e-17	0.545104	0.25	0.16	3.37961e-13
TNFSF13B	2.47145e-16	0.544847	0.288	0.198	7.65926e-12
PPP1R3B	1.4016e-13	0.542926	0.148	0.09	4.34369e-09
LMNB1	3.68029e-16	0.538884	0.185	0.11	1.14056e-11
CHCHD2	2.16548e-11	0.538488	0.138	0.083	6.71103e-07
COPA	1.53156e-14	0.537955	0.142	0.078	4.74646e-10
ATP2B1-AS1	7.75825e-26	0.536719	0.295	0.176	2.40436e-21
MCTP1	3.87541e-10	0.531012	0.264	0.205	1.20103e-05
UBB	9.87569e-08	0.528023	0.126	0.083	0.00306058
ST3GAL4	3.68085e-14	0.527236	0.116	0.059	1.14073e-09
TPI1	4.16741e-07	0.527003	0.106	0.072	0.0129152
DENND5A	1.5167e-20	0.524792	0.431	0.343	4.70042e-16
IL4R	9.43273e-16	0.519704	0.184	0.108	2.9233e-11
ARF4	8.38291e-15	0.518416	0.21	0.133	2.59795e-10
UBAP1	5.18936e-18	0.518256	0.308	0.209	1.60823e-13
NSMCE2	2.36884e-06	0.517067	0.111	0.073	0.0734127
B4GALT1	5.33668e-11	0.516774	0.183	0.13	1.65389e-06
GPR65	1.74219e-13	0.516395	0.171	0.103	5.39921e-09
ZNF438	6.95025e-19	0.516101	0.264	0.167	2.15395e-14
PLK3	1.98303e-18	0.514498	0.109	0.047	6.14562e-14
FNDC3B	2.70196e-19	0.510718	0.616	0.537	8.37364e-15
RTF2	2.97106e-14	0.510104	0.293	0.213	9.2076e-10
PPP1R10	7.60523e-20	0.506002	0.196	0.108	2.35694e-15
MAPRE1	1.59097e-19	0.504903	0.109	0.046	4.93059e-15
RAB1A	4.13465e-18	0.495856	0.416	0.317	1.28137e-13
REL	5.83411e-24	0.495123	0.202	0.107	1.80805e-19
WDR1	4.35617e-14	0.492039	0.145	0.08	1.35002e-09
PPP1R15B	5.72686e-18	0.48947	0.108	0.047	1.77481e-13
CSGALNACT1	6.59807e-18	0.487169	0.252	0.158	2.04481e-13
TANK	3.31339e-10	0.477355	0.311	0.279	1.02685e-05
NUP98	7.78877e-19	0.472594	0.34	0.232	2.41382e-14
WTAP	3.74242e-07	0.472388	0.189	0.149	0.0115981
VIM	3.22855e-07	0.470428	0.286	0.235	0.0100056
CHSY1	6.51993e-12	0.467349	0.261	0.196	2.02059e-07
SIK3	9.23535e-20	0.463224	0.579	0.477	2.86213e-15
SUPT6H	4.53787e-15	0.458396	0.125	0.064	1.40633e-10
ZEB2	2.90368e-09	0.457445	0.263	0.201	8.99879e-05
TAGAP	3.28638e-09	0.455794	0.243	0.191	0.000101848
FPR2	5.61995e-12	0.455747	0.348	0.289	1.74168e-07
TSC22D2	9.55639e-08	0.454584	0.134	0.09	0.00296162
AC020916.1	5.21559e-15	0.453902	0.23	0.147	1.61636e-10
TREM1	1.90857e-28	0.450425	0.525	0.384	5.91486e-24
LPCAT1	2.61916e-13	0.449937	0.135	0.075	8.11705e-09
EEF1A1	2.07844e-08	0.448209	0.303	0.265	0.000644131
LRG1	2.6665e-12	0.446729	0.135	0.077	8.26376e-08
SELENOK	1.33044e-09	0.443713	0.147	0.093	4.12317e-05
PDE7A	5.79521e-08	0.441016	0.125	0.08	0.00179599
GABARAPL1	2.55181e-10	0.43825	0.163	0.105	7.90831e-06
ALDH1A2	2.04725e-12	0.435874	0.323	0.244	6.34464e-08
H3F3B	9.97568e-32	0.424907	0.819	0.734	3.09156e-27
RAB5A	5.43992e-09	0.420457	0.187	0.131	0.000168588
ATP2B1	1.07125e-13	0.419749	0.49	0.464	3.31991e-09
BABAM2	1.09922e-13	0.418551	0.154	0.089	3.40659e-09
ALPL	3.53821e-09	0.418104	0.236	0.174	0.000109653
SQSTM1	1.92884e-06	0.411831	0.177	0.156	0.0597768
CD53	3.44185e-15	0.407858	0.427	0.327	1.06666e-10
UBC	1.18539e-13	0.407145	0.429	0.332	3.67365e-09
CSTB	0.0157586	0.406866	0.126	0.111	1
GNS	3.7694e-11	0.404173	0.106	0.057	1.16818e-06
CEP170	6.43204e-09	0.400281	0.104	0.061	0.000199335
GRAMD1A	8.69197e-10	0.400198	0.102	0.056	2.69373e-05
TMSB4X	0.000626904	0.397292	0.768	0.736	1
ARHGAP24	7.85507e-08	0.390945	0.131	0.085	0.00243437
CR1	1.3286e-11	0.390883	0.277	0.199	4.11746e-07
MXD1	1.43171e-20	0.389609	0.645	0.597	4.437e-16
SLC2A3	3.40138e-09	0.387639	0.394	0.319	0.000105412
SKI	4.47033e-08	0.383326	0.106	0.064	0.0013854
PITPNA	1.02966e-10	0.381112	0.242	0.17	3.19101e-06
C5AR1	7.34369e-17	0.380177	0.503	0.458	2.27588e-12
FNDC3A	2.91506e-06	0.378817	0.156	0.112	0.0903407
CCNL1	4.0851e-08	0.376155	0.256	0.194	0.00126601
RUNX1	1.07645e-06	0.37587	0.161	0.114	0.0333603
ACTB	9.72294e-18	0.373944	0.855	0.764	3.01324e-13
FCGR2A	5.24868e-10	0.373458	0.469	0.403	1.62662e-05
ABHD5	3.58656e-09	0.373275	0.395	0.359	0.000111151
ZC3HAV1	0.000467804	0.372059	0.142	0.126	1
B3GNTL1	2.53198e-10	0.371226	0.152	0.095	7.84685e-06
AC004917.1	9.81255e-13	0.36947	0.16	0.095	3.04101e-08
NABP1	2.22627e-13	0.369329	0.481	0.387	6.89944e-09
HNRNPA2B1	1.45491e-06	0.366791	0.232	0.185	0.0450892
PHF20L1	1.89358e-09	0.359111	0.324	0.258	5.86838e-05
BCL6	1.35923e-09	0.358399	0.423	0.345	4.2124e-05
SAMD4B	4.91525e-12	0.355815	0.101	0.052	1.52329e-07
MKNK1	4.34738e-10	0.353664	0.148	0.092	1.3473e-05
APLP2	5.11996e-08	0.352494	0.191	0.136	0.00158673
ACTR3	8.4948e-12	0.350784	0.452	0.382	2.63262e-07
ZNF267	2.787e-06	0.346418	0.141	0.102	0.0863719
SLC11A1	2.64516e-10	0.346227	0.433	0.36	8.19763e-06
PHLPP1	5.27913e-08	0.339688	0.105	0.064	0.00163606
CST7	4.68482e-06	0.339003	0.111	0.075	0.145187
SDCBP	9.72547e-12	0.335333	0.574	0.507	3.01402e-07
PELI1	4.48937e-15	0.334473	0.737	0.707	1.3913e-10
IFI30	0.00182531	0.334104	0.137	0.13	1
HIVEP1	9.05316e-05	0.333678	0.17	0.138	1
TRIM38	6.41733e-05	0.331169	0.121	0.087	1
HNRNPC	1.70205e-06	0.330374	0.319	0.26	0.0527482
ANKRD17	1.45327e-06	0.329397	0.176	0.127	0.0450383
NAIP	4.03508e-07	0.32712	0.136	0.091	0.0125051
RLF	2.84834e-07	0.326553	0.226	0.169	0.00882729
TMSB10	2.45198e-08	0.322022	0.253	0.294	0.000759894
SERPINB1	6.06741e-06	0.319942	0.296	0.247	0.188035
TBC1D14	5.05954e-09	0.319846	0.291	0.222	0.0001568
TRAF3	3.17874e-10	0.315762	0.109	0.062	9.85123e-06
IFIT3	0.00716522	0.315025	0.111	0.093	1
VAPA	5.81433e-06	0.309881	0.252	0.199	0.180192
PABPC1	2.30317e-08	0.305466	0.336	0.268	0.000713775
GBE1	0.00464056	0.304225	0.11	0.097	1
HIP1	0.000171442	0.303249	0.149	0.113	1
SRPK1	4.29806e-07	0.301401	0.234	0.177	0.0133201
DDX5	6.52843e-07	0.300026	0.36	0.297	0.0202323
CAST	0.0027984	0.296942	0.113	0.087	1
CFL1	0.000158127	0.296548	0.303	0.255	1
NUP58	1.12413e-08	0.296346	0.132	0.084	0.000348378
CD82	6.52428e-07	0.295615	0.101	0.063	0.0202194
ADGRE2	9.96918e-09	0.293746	0.265	0.197	0.000308955
TRAK1	8.22982e-05	0.288644	0.101	0.069	1
PIK3R5	1.22657e-05	0.287003	0.415	0.375	0.380126
RALB	1.71509e-05	0.286658	0.232	0.183	0.531525
RNF149	3.65897e-27	0.286264	0.829	0.834	1.13395e-22
DYNLT1	4.79103e-09	0.284763	0.17	0.115	0.000148479
FOXO3	4.4544e-08	0.284488	0.483	0.442	0.00138046
SRRM2	5.06432e-08	0.283395	0.201	0.144	0.00156948
AC099489.1	4.0591e-06	0.282999	0.285	0.228	0.125796
ATP2B4	1.47104e-06	0.282314	0.127	0.086	0.0455891
CEBPD	1.2936e-06	0.281529	0.496	0.435	0.04009
IFRD1	9.95216e-05	0.280985	0.393	0.353	1
ZFP36L2	0.00302665	0.270979	0.205	0.183	1
TBL1XR1	0.00272232	0.270612	0.181	0.147	1
SIPA1L1	4.08059e-09	0.269469	0.695	0.642	0.000126462
CD58	0.000110236	0.262148	0.204	0.162	1
TNFRSF1A	7.90596e-08	0.259441	0.23	0.169	0.00245014
ZNF429	0.00267386	0.258874	0.153	0.125	1
CNN2	2.23155e-05	0.258604	0.205	0.158	0.69158
TLR4	3.76406e-09	0.258021	0.218	0.156	0.000116652
ANXA3	0.000120937	0.254881	0.124	0.089	1
SLC25A3	8.27162e-06	0.253769	0.106	0.07	0.256346
ELF1	2.71893e-06	0.250333	0.432	0.371	0.0842624
GNAI3	0.000440095	-0.250024	0.343	0.388	1
CSDE1	0.000171044	-0.251083	0.117	0.154	1
DDX17	0.000620772	-0.251518	0.224	0.261	1
LARP4B	0.0140201	-0.252551	0.099	0.114	1
KDM6A	4.93807e-05	-0.252557	0.22	0.269	1
CMIP	0.000163599	-0.253477	0.251	0.294	1
DENND10	0.00651848	-0.254556	0.088	0.113	1
ARHGAP26	1.35548e-15	-0.255303	0.771	0.833	4.20078e-11
ATP5MG	6.65755e-06	-0.256284	0.124	0.171	0.206324
VAV1	0.000107667	-0.256476	0.157	0.201	1
NPTN	0.0224008	-0.257094	0.084	0.102	1
ARPC5	8.53893e-08	-0.258821	0.406	0.448	0.0026463
KHDRBS1	0.00166524	-0.259016	0.08	0.104	1
KIAA0232	0.00124939	-0.260564	0.244	0.276	1
PPCDC	6.57727e-05	-0.26118	0.285	0.322	1
SEC14L1	2.32746e-09	-0.262119	0.525	0.586	7.21304e-05
USP9X	0.00253443	-0.264038	0.219	0.245	1
ATF6	0.000245859	-0.264779	0.206	0.244	1
CCNI	2.63219e-06	-0.265833	0.251	0.311	0.0815743
TLR1	0.000321936	-0.266664	0.186	0.229	1
ATP11B	1.00657e-05	-0.268703	0.191	0.244	0.311946
CYTH1	9.58436e-05	-0.27252	0.202	0.247	1
MMP25	0.0024872	-0.272574	0.154	0.177	1
LAMP2	0.000306307	-0.27304	0.163	0.193	1
SMG1	0.000394479	-0.274028	0.115	0.146	1
RCOR1	8.26971e-05	-0.274047	0.202	0.247	1
FAM13B	0.0100605	-0.274257	0.097	0.12	1
GIMAP4	0.000277061	-0.274732	0.076	0.107	1
GAS7	0.00395215	-0.275074	0.096	0.117	1
KIDINS220	0.000810332	-0.275149	0.089	0.116	1
NFYC	0.00260213	-0.275538	0.1	0.125	1
JPT1	0.000630769	-0.275616	0.225	0.253	1
ZNFX1	0.00206189	-0.275882	0.124	0.148	1
TBXAS1	2.71132e-09	-0.2793	0.449	0.528	8.40265e-05
AFF1	0.00258944	-0.279751	0.152	0.171	1
TIMP2	7.7104e-06	-0.279777	0.129	0.175	0.238953
MYADM	0.00136212	-0.280276	0.118	0.148	1
PSMA1	0.000298172	-0.282457	0.071	0.102	1
KPNA1	0.000376675	-0.28249	0.085	0.112	1
PIP4K2A	6.53118e-05	-0.282539	0.093	0.129	1
ZNF292	1.61487e-05	-0.284124	0.17	0.22	0.500465
RASSF2	3.13378e-05	-0.2848	0.255	0.308	0.971189
FRAT2	1.92481e-06	-0.284895	0.123	0.172	0.0596516
MANBA	0.000599847	-0.285484	0.127	0.159	1
FOXO1	0.00114068	-0.285943	0.123	0.155	1
YTHDC1	0.000121821	-0.287105	0.118	0.14	1
SRP14	6.66275e-06	-0.28774	0.192	0.213	0.206485
SF1	0.000683461	-0.288245	0.117	0.143	1
ARGLU1	0.00119459	-0.288323	0.075	0.1	1
PNISR	1.64695e-05	-0.288342	0.086	0.125	0.510405
GLIPR1	0.000393291	-0.289836	0.099	0.127	1
DAZAP2	3.88892e-07	-0.291632	0.24	0.298	0.0120521
ADD3	5.54447e-10	-0.292265	0.088	0.142	1.71829e-05
VTI1A	0.000757981	-0.292908	0.15	0.172	1
FTX	1.04607e-06	-0.293672	0.157	0.198	0.0324187
JAK2	0.00153322	-0.293889	0.096	0.117	1
SYF2	6.41832e-05	-0.295332	0.11	0.147	1
SF3B1	2.11025e-05	-0.295464	0.125	0.165	0.653986
MEF2A	0.000202246	-0.295598	0.15	0.176	1
SEMA4D	0.000144515	-0.295667	0.205	0.247	1
IGSF6	2.04792e-06	-0.297812	0.247	0.293	0.063467
SELL	9.75819e-06	-0.298018	0.267	0.32	0.302416
PLXNC1	2.15715e-06	-0.298021	0.412	0.463	0.0668521
PJA2	3.95263e-05	-0.299045	0.186	0.224	1
Z94721.1	0.00157632	-0.30009	0.098	0.118	1
UBL5	3.64894e-07	-0.30193	0.197	0.25	0.0113084
ARID4B	7.20749e-08	-0.302803	0.389	0.439	0.00223367
IPMK	4.25726e-05	-0.304194	0.192	0.227	1
FBXO11	0.000131938	-0.305024	0.213	0.25	1
PPP1R18	1.91129e-06	-0.305052	0.14	0.189	0.0592328
BID	5.97808e-06	-0.307163	0.204	0.259	0.185267
TMEM50A	4.12323e-05	-0.307164	0.136	0.17	1
SLC49A4	0.000744399	-0.30742	0.134	0.161	1
COX6B1	8.73174e-06	-0.307474	0.168	0.212	0.270605
PRKD2	0.000445281	-0.308117	0.085	0.115	1
KRAS	0.00194349	-0.308711	0.121	0.14	1
FCHSD2	4.57373e-06	-0.309237	0.247	0.294	0.141744
SHKBP1	0.00600333	-0.309279	0.088	0.109	1
SPI1	1.98148e-08	-0.309907	0.334	0.396	0.000614081
TCF25	0.000127531	-0.310075	0.119	0.154	1
PYCARD	6.11914e-06	-0.311085	0.197	0.242	0.189638
UMAD1	0.000495979	-0.311724	0.102	0.122	1
2023-03-06	3.46866e-05	-0.311985	0.115	0.155	1
SLC15A4	0.000187491	-0.312371	0.118	0.156	1
HP1BP3	4.50032e-07	-0.313584	0.066	0.106	0.0139469
RHOA	5.53743e-09	-0.313587	0.325	0.395	0.00017161
ACTN4	0.000184101	-0.313952	0.099	0.133	1
STAT5B	1.40671e-06	-0.314091	0.217	0.273	0.0435953
FAU	1.04582e-08	-0.315359	0.445	0.503	0.000324111
TPR	0.00023618	-0.315441	0.158	0.194	1
CLIP1	0.000249751	-0.3177	0.092	0.121	1
GLRX	0.000129258	-0.317789	0.117	0.148	1
ATRX	4.13891e-05	-0.31782	0.136	0.174	1
MSRB1	2.14551e-05	-0.317821	0.141	0.186	0.664914
EPC1	4.06774e-05	-0.319595	0.085	0.122	1
ROCK1	7.89088e-08	-0.320166	0.277	0.344	0.00244546
AC022217.3	8.81158e-07	-0.320308	0.408	0.449	0.027308
XRN2	6.98577e-05	-0.320347	0.162	0.195	1
CCNDBP1	9.92395e-05	-0.320472	0.073	0.106	1
SYNE2	0.000190022	-0.321256	0.189	0.225	1
STK10	2.43648e-08	-0.321264	0.366	0.431	0.000755089
WIPF2	0.000202647	-0.321678	0.101	0.126	1
RUNX2	0.00024131	-0.321722	0.091	0.123	1
MTMR3	1.50807e-06	-0.321951	0.269	0.309	0.0467365
ZNF407	0.000477201	-0.321985	0.099	0.125	1
TNFAIP8	0.00101449	-0.322365	0.094	0.114	1
ZCCHC7	0.0003968	-0.322507	0.131	0.163	1
FNBP1	1.00875e-05	-0.322639	0.195	0.245	0.312623
KPNB1	2.59028e-06	-0.323288	0.155	0.203	0.0802755
DAPP1	5.28363e-05	-0.323763	0.103	0.141	1
PXN	0.00012347	-0.328099	0.121	0.158	1
STK38	5.57342e-06	-0.328538	0.114	0.156	0.172726
H3F3A	1.11732e-41	-0.329094	0.853	0.832	3.4627e-37
PPFIA1	0.000475417	-0.329252	0.077	0.102	1
RHOG	4.34541e-05	-0.330431	0.219	0.263	1
EVI2A	4.00095e-05	-0.330643	0.109	0.146	1
PCBP2	7.30262e-09	-0.330687	0.121	0.18	0.000226316
DYSF	5.52717e-06	-0.330796	0.256	0.307	0.171292
NMI	9.65718e-05	-0.331135	0.125	0.162	1
RNF145	1.20846e-05	-0.331457	0.114	0.156	0.374515
ARFGEF1	0.000215258	-0.331472	0.124	0.15	1
MICAL2	5.44346e-05	-0.332045	0.16	0.191	1
DPYD	1.64655e-07	-0.333078	0.433	0.484	0.00510283
CNOT1	0.000407362	-0.333279	0.077	0.104	1
TMOD3	1.69187e-05	-0.335421	0.098	0.132	0.524326
ZFAS1	9.52711e-06	-0.335492	0.156	0.2	0.295255
HMGB1	4.65058e-08	-0.336737	0.208	0.266	0.00144126
RFFL	1.79431e-05	-0.337399	0.09	0.128	0.556073
HIF1A	2.60151e-12	-0.337687	0.406	0.495	8.06234e-08
MTPN	6.24709e-07	-0.337864	0.182	0.223	0.0193604
H2AFZ	3.18286e-06	-0.338582	0.167	0.211	0.0986401
STXBP2	0.000234144	-0.339085	0.076	0.1	1
PPP4R1	3.2757e-07	-0.339412	0.143	0.198	0.0101517
ADK	9.78397e-05	-0.339924	0.107	0.132	1
TSG101	1.71011e-05	-0.340618	0.099	0.137	0.529981
AKAP13	2.71083e-07	-0.342056	0.299	0.344	0.00840114
FAM214A	2.51043e-08	-0.342712	0.065	0.11	0.000778009
KAT6A	6.76725e-08	-0.34304	0.275	0.328	0.00209724
MAP4K4	9.98258e-17	-0.343216	0.321	0.432	3.0937e-12
BLOC1S1	1.98909e-06	-0.343698	0.103	0.141	0.0616439
RARA	7.86459e-06	-0.34467	0.132	0.175	0.243731
PGK1	2.32564e-06	-0.344874	0.196	0.25	0.072074
ZFC3H1	3.89747e-05	-0.346052	0.114	0.142	1
CEP350	4.70609e-06	-0.346276	0.094	0.129	0.145846
KDM4B	5.26415e-06	-0.346427	0.187	0.234	0.163141
PILRA	2.82212e-08	-0.34687	0.286	0.353	0.000874602
RALGAPA2	8.3552e-07	-0.347009	0.23	0.286	0.0258936
EIF5	0.000159615	-0.347672	0.096	0.129	1
JMJD1C	3.58362e-15	-0.348041	0.472	0.558	1.1106e-10
VNN2	9.73846e-09	-0.348159	0.34	0.379	0.000301805
SPEN	2.45376e-06	-0.348375	0.083	0.117	0.0760445
HSPA6	4.07883e-05	-0.348403	0.083	0.117	1
RBM25	8.64323e-07	-0.349262	0.096	0.141	0.0267862
TMEM164	3.93976e-06	-0.349306	0.124	0.171	0.122097
BIN3	1.67726e-05	-0.349675	0.09	0.126	0.519798
ANKRD13D	3.22232e-05	-0.350307	0.078	0.107	0.998629
ZNF33A	6.73159e-09	-0.350645	0.135	0.196	0.000208619
SAMD8	2.58188e-05	-0.351022	0.104	0.142	0.80015
KMT2E	1.16583e-08	-0.35132	0.247	0.311	0.000361304
AC005280.2	0.00031481	-0.3522	0.078	0.104	1
GBP2	2.25942e-05	-0.352395	0.192	0.236	0.700216
IFITM3	2.24056e-06	-0.353045	0.255	0.298	0.0694371
NOP10	1.37241e-06	-0.353511	0.214	0.256	0.0425325
STX11	3.03597e-05	-0.354289	0.128	0.164	0.940877
ARNTL	3.06314e-07	-0.35525	0.065	0.106	0.00949297
USP34	3.2532e-06	-0.356267	0.18	0.217	0.10082
CHURC1	2.71519e-05	-0.356541	0.107	0.141	0.841464
AC079793.1	8.78411e-05	-0.357471	0.072	0.101	1
RAB2A	4.59608e-07	-0.357726	0.267	0.322	0.0142437
SEL1L	2.47266e-05	-0.358059	0.074	0.107	0.766302
UQCR11	3.11658e-05	-0.358911	0.197	0.233	0.965858
TXN	1.43491e-07	-0.358981	0.251	0.286	0.00444694
BMP2K	1.95894e-05	-0.358999	0.131	0.172	0.607094
WAS	1.59359e-06	-0.359357	0.17	0.212	0.0493868
ARHGAP9	5.37365e-05	-0.359428	0.109	0.146	1
MARF1	1.70698e-07	-0.360006	0.06	0.101	0.00529011
RAB8B	1.4202e-06	-0.360203	0.237	0.289	0.0440135
MARK2	3.26843e-05	-0.360331	0.114	0.154	1
SVIL	1.4647e-07	-0.360653	0.321	0.379	0.00453927
TNFAIP2	9.01152e-07	-0.361488	0.154	0.203	0.0279276
ARPC1B	6.25962e-09	-0.362121	0.294	0.347	0.000193992
STEAP4	1.22557e-09	-0.362248	0.224	0.293	3.79818e-05
MMP24OS	4.69947e-05	-0.363082	0.077	0.106	1
KIAA0825	3.91378e-05	-0.363766	0.177	0.213	1
RNASEK	7.05179e-12	-0.36398	0.414	0.466	2.18542e-07
RAD21	1.54206e-05	-0.364229	0.111	0.149	0.477899
WAPL	4.97404e-05	-0.364785	0.093	0.124	1
MTMR10	3.45966e-08	-0.36742	0.057	0.1	0.00107218
TAB2	2.38831e-06	-0.367678	0.16	0.209	0.0740162
KLF7	2.67986e-06	-0.368069	0.152	0.202	0.0830514
SNX6	1.69923e-06	-0.370342	0.128	0.164	0.0526608
HERC4	1.16641e-05	-0.370749	0.14	0.169	0.361483
NUFIP2	1.72589e-06	-0.37199	0.109	0.154	0.0534871
KDM3B	6.13514e-05	-0.372368	0.104	0.133	1
PSMB9	1.86141e-07	-0.372561	0.188	0.244	0.00576871
SMG7	1.04272e-06	-0.372943	0.096	0.14	0.0323151
THRAP3	5.87642e-07	-0.373548	0.12	0.16	0.0182116
MSN	2.03052e-09	-0.373687	0.201	0.272	6.29279e-05
CLASP1	9.29096e-05	-0.37392	0.109	0.142	1
VSIR	2.26731e-08	-0.376028	0.263	0.324	0.000702663
HERC3	8.05619e-08	-0.376613	0.089	0.137	0.00249669
ZEB1	1.93565e-06	-0.377111	0.14	0.177	0.0599876
KDM2A	2.48942e-10	-0.377112	0.323	0.398	7.71496e-06
UBA52	1.2723e-14	-0.377126	0.297	0.389	3.943e-10
AMD1	1.18553e-08	-0.377332	0.08	0.129	0.000367408
INPP5D	2.19752e-07	-0.379003	0.193	0.254	0.00681033
OAZ1	4.65323e-17	-0.380196	0.529	0.571	1.44208e-12
UBE2D3	1.10201e-11	-0.380397	0.398	0.466	3.41524e-07
GABARAP	2.24827e-16	-0.383082	0.469	0.522	6.96762e-12
MAML3	5.62168e-07	-0.384575	0.314	0.355	0.0174222
COX5B	1.167e-07	-0.385221	0.128	0.176	0.00361664
NHSL2	1.58447e-06	-0.385907	0.085	0.126	0.0491043
MCTP2	2.78853e-12	-0.386569	0.361	0.447	8.64194e-08
NARF	1.1709e-06	-0.38754	0.078	0.11	0.0362875
SPG11	9.52141e-06	-0.387868	0.109	0.138	0.295078
DOCK5	1.39626e-24	-0.38789	0.571	0.664	4.32713e-20
CPEB4	5.62823e-08	-0.388733	0.201	0.25	0.00174424
RESF1	9.72799e-16	-0.388905	0.446	0.54	3.0148e-11
PPP6R3	3.22112e-07	-0.390479	0.144	0.19	0.00998258
CDK14	3.59719e-06	-0.390792	0.159	0.199	0.111481
PPP2R3C	6.28085e-06	-0.391078	0.079	0.116	0.19465
UVRAG	3.38446e-05	-0.391164	0.097	0.131	1
MRTFA	3.66106e-07	-0.391554	0.143	0.191	0.011346
GRB2	4.76386e-13	-0.39156	0.348	0.418	1.47637e-08
NOTCH1	1.88807e-07	-0.391675	0.082	0.127	0.0058513
PPP6R2	4.84628e-09	-0.39341	0.066	0.114	0.000150191
NIN	1.82851e-07	-0.394337	0.235	0.287	0.00566674
PHF21A	7.13652e-10	-0.395566	0.355	0.426	2.21168e-05
TMBIM4	8.36859e-08	-0.395977	0.192	0.239	0.00259351
RNF10	1.89601e-07	-0.396482	0.074	0.117	0.00587591
STK17A	3.55531e-06	-0.397042	0.118	0.159	0.110183
ST3GAL2	4.87217e-06	-0.397738	0.085	0.121	0.150994
FKBP8	9.57067e-08	-0.397981	0.108	0.159	0.00296605
BPTF	5.2339e-07	-0.398784	0.107	0.148	0.0162204
SCAF8	4.18698e-06	-0.399347	0.07	0.101	0.129759
UBE2D2	8.21541e-06	-0.399969	0.118	0.16	0.254604
QPCT	1.6326e-06	-0.40103	0.073	0.102	0.050596
B2M	1.39775e-42	-0.401537	0.946	0.911	4.33177e-38
NUP50	1.15593e-08	-0.402092	0.061	0.105	0.000358235
DISC1	5.68413e-07	-0.403718	0.128	0.156	0.0176157
PPP2R5C	2.31202e-08	-0.403864	0.128	0.186	0.000716517
STK40	1.89259e-07	-0.405539	0.165	0.216	0.00586533
VPS4B	9.04476e-08	-0.406274	0.123	0.168	0.00280306
GATAD2A	1.29511e-06	-0.406417	0.126	0.163	0.0401367
XYLT1	5.78051e-07	-0.407135	0.086	0.129	0.0179144
IQSEC1	7.5675e-09	-0.407326	0.264	0.323	0.000234524
ZZEF1	1.30233e-09	-0.407934	0.071	0.122	4.03606e-05
XRCC5	1.14997e-08	-0.407943	0.139	0.19	0.000356388
ZNF106	2.69991e-07	-0.409111	0.094	0.139	0.00836729
ZNF638	7.48437e-07	-0.410261	0.09	0.117	0.0231948
MBD2	9.68132e-08	-0.410267	0.082	0.118	0.00300034
NSD1	1.61628e-10	-0.411052	0.07	0.124	5.00902e-06
OSBPL2	1.64315e-07	-0.411381	0.075	0.116	0.00509227
SULF2	9.01301e-07	-0.413023	0.159	0.211	0.0279322
MBP	8.08533e-18	-0.413087	0.458	0.557	2.50573e-13
RFX2	8.36103e-06	-0.413947	0.142	0.169	0.259117
ASH1L	2.461e-07	-0.414345	0.191	0.241	0.00762687
ABTB1	1.52909e-08	-0.414823	0.159	0.216	0.000473879
CSTA	9.02078e-07	-0.414945	0.064	0.1	0.0279563
JARID2	1.61931e-14	-0.415908	0.357	0.446	5.0184e-10
TNKS	6.29843e-07	-0.416271	0.07	0.1	0.0195195
IL13RA1	2.10911e-09	-0.416509	0.12	0.179	6.53635e-05
GCA	2.68284e-18	-0.417214	0.513	0.6	8.3144e-14
PPP1R2	4.66399e-06	-0.417703	0.078	0.11	0.144542
CPB2-AS1	2.95471e-06	-0.418809	0.115	0.154	0.0915694
CHD4	8.10827e-07	-0.418817	0.074	0.11	0.0251284
CPEB2	1.28578e-07	-0.41993	0.106	0.157	0.00398475
SEC62	4.73173e-08	-0.420023	0.108	0.143	0.00146641
IRF2	5.36315e-09	-0.420249	0.162	0.224	0.000166209
NINJ1	3.08307e-10	-0.423073	0.139	0.204	9.55475e-06
TMX4	2.10791e-09	-0.423416	0.102	0.158	6.53264e-05
MBD5	4.55322e-07	-0.423879	0.133	0.182	0.0141109
FRYL	4.61528e-08	-0.424694	0.094	0.142	0.00143032
ORAI2	3.71863e-08	-0.425166	0.097	0.142	0.00115244
MBNL1	7.02245e-15	-0.425231	0.452	0.535	2.17633e-10
JAK3	2.01403e-06	-0.425282	0.096	0.136	0.0624168
TBC1D22A	1.14559e-10	-0.42664	0.187	0.254	3.5503e-06
MGAM	3.52556e-10	-0.428411	0.175	0.245	1.09261e-05
AC090559.1	5.86633e-07	-0.42894	0.071	0.106	0.0181804
GPSM3	2.43872e-10	-0.429886	0.206	0.269	7.55785e-06
SLCO3A1	4.31677e-12	-0.429942	0.383	0.457	1.33781e-07
SMURF1	9.85535e-08	-0.430105	0.071	0.114	0.00305427
NCOR1	4.17596e-07	-0.430521	0.113	0.153	0.0129417
CSF3R	2.53108e-44	-0.431153	0.758	0.851	7.84407e-40
ARID1A	8.31537e-09	-0.43551	0.088	0.138	0.000257702
IGF1R	1.14324e-11	-0.435595	0.338	0.419	3.54302e-07
RNF111	5.19662e-08	-0.437128	0.117	0.168	0.00161048
CNPY3	1.02969e-09	-0.437522	0.076	0.127	3.1911e-05
MED13	2.54753e-08	-0.438122	0.111	0.163	0.000789507
SPAST	2.90367e-07	-0.439912	0.072	0.113	0.00899875
LMTK2	1.96895e-07	-0.439914	0.073	0.103	0.00610198
UBE2J1	2.65719e-08	-0.440058	0.09	0.135	0.00082349
MSL1	3.00641e-10	-0.440198	0.133	0.197	9.31715e-06
DMXL2	8.65473e-09	-0.440221	0.132	0.175	0.000268219
B4GALT5	3.29524e-09	-0.441115	0.204	0.233	0.000102123
ANKRD13A	5.35788e-10	-0.441338	0.136	0.198	1.66046e-05
NDUFA1	1.35778e-09	-0.442474	0.109	0.165	4.2079e-05
LRRFIP2	4.56699e-07	-0.442496	0.069	0.1	0.0141535
TMEM140	5.74025e-08	-0.442769	0.066	0.107	0.00177896
SLC6A6	4.02072e-10	-0.444112	0.201	0.267	1.24606e-05
RSF1	3.80887e-10	-0.444884	0.093	0.148	1.18041e-05
MARK3	6.86769e-08	-0.445825	0.141	0.196	0.00212837
BIRC6	1.91151e-07	-0.446218	0.145	0.19	0.00592395
NR6A1	6.91038e-07	-0.446301	0.095	0.139	0.0214159
NFAM1	2.99364e-09	-0.44656	0.148	0.205	9.27759e-05
ABHD2	1.7397e-13	-0.446591	0.256	0.347	5.39151e-09
DECR1	4.62681e-08	-0.446829	0.126	0.177	0.0014339
AVL9	8.46477e-09	-0.447424	0.077	0.126	0.000262332
SON	2.04074e-10	-0.447787	0.143	0.203	6.32446e-06
XRN1	1.90595e-08	-0.448429	0.108	0.159	0.000590673
EEPD1	9.44726e-07	-0.44865	0.117	0.163	0.029278
KIAA1324	3.04037e-08	-0.449297	0.059	0.101	0.000942242
TBL1X	8.09832e-13	-0.451378	0.335	0.411	2.50975e-08
NUMB	3.74037e-26	-0.452091	0.569	0.664	1.15918e-21
VPS8	1.13952e-11	-0.452609	0.236	0.31	3.53148e-07
RB1	2.64104e-09	-0.452708	0.101	0.154	8.18486e-05
EMP3	6.77959e-13	-0.453877	0.101	0.17	2.10106e-08
LINC01578	2.36105e-11	-0.454205	0.099	0.16	7.31713e-07
MAPK1	8.00729e-13	-0.455015	0.281	0.364	2.48154e-08
ARHGEF18	8.44974e-10	-0.455966	0.054	0.101	2.61866e-05
STAG1	2.53606e-09	-0.456949	0.236	0.288	7.85951e-05
ITM2B	2.73985e-44	-0.457638	0.733	0.772	8.49106e-40
GLT1D1	2.39231e-16	-0.457939	0.427	0.506	7.41402e-12
PSME4	9.61914e-09	-0.458467	0.073	0.116	0.000298107
SYK	1.37829e-11	-0.458958	0.209	0.281	4.27145e-07
CHIC2	2.32086e-08	-0.459106	0.099	0.148	0.000719258
TRAPPC8	2.37841e-10	-0.459986	0.062	0.112	7.37093e-06
SCAF11	1.56465e-12	-0.4609	0.201	0.282	4.849e-08
KDM5A	1.79712e-10	-0.462055	0.12	0.183	5.56945e-06
SELPLG	2.85796e-08	-0.462416	0.095	0.136	0.00088571
SP100	4.77812e-10	-0.464616	0.234	0.298	1.48079e-05
PTEN	4.17232e-34	-0.464699	0.611	0.73	1.29304e-29
TRAPPC5	9.70439e-08	-0.464973	0.124	0.173	0.00300749
C5AR2	3.52394e-08	-0.46533	0.076	0.119	0.0010921
GMFG	1.03863e-17	-0.465353	0.435	0.516	3.21882e-13
TKT	6.31456e-12	-0.466127	0.159	0.232	1.95694e-07
CORO1A	2.70903e-15	-0.466374	0.178	0.268	8.39556e-11
RALY	5.04828e-10	-0.467375	0.112	0.17	1.56451e-05
SMURF2	3.13908e-08	-0.467909	0.073	0.116	0.000972832
OSER1	1.04042e-08	-0.469409	0.083	0.131	0.000322438
MME	2.83141e-13	-0.469507	0.295	0.374	8.77483e-09
YPEL3	8.01309e-17	-0.470246	0.339	0.424	2.48334e-12
TNRC18	1.48098e-09	-0.470816	0.112	0.157	4.58971e-05
TMA7	6.07039e-16	-0.471614	0.296	0.388	1.88127e-11
ARID1B	2.49377e-08	-0.47273	0.1	0.146	0.000772844
ZNF586	2.68568e-08	-0.472756	0.069	0.113	0.00083232
SARAF	5.72211e-10	-0.473486	0.195	0.26	1.77334e-05
PPP1R21	5.98826e-09	-0.473645	0.076	0.125	0.000185582
PIK3CG	1.50349e-09	-0.474518	0.076	0.125	4.65947e-05
STAT6	2.42722e-10	-0.475306	0.087	0.14	7.5222e-06
FNIP1	6.04344e-13	-0.47586	0.309	0.383	1.87292e-08
IQGAP1	6.65658e-23	-0.476045	0.472	0.563	2.06294e-18
NUP214	1.45373e-10	-0.476698	0.134	0.197	4.50527e-06
SNX10	4.90385e-15	-0.476756	0.309	0.395	1.51975e-10
BANP	6.83565e-09	-0.476759	0.084	0.128	0.000211844
HCK	3.12394e-21	-0.476776	0.443	0.538	9.68139e-17
EIF4E3	8.67484e-10	-0.477915	0.106	0.164	2.68842e-05
IL6R	3.07984e-11	-0.478366	0.16	0.232	9.54475e-07
MYO9B	6.39278e-13	-0.478675	0.214	0.297	1.98118e-08
SIRPB1	1.42846e-11	-0.479244	0.081	0.14	4.42695e-07
RAP1A	3.89747e-17	-0.481383	0.3	0.395	1.20787e-12
CDA	1.00072e-10	-0.481747	0.191	0.24	3.10135e-06
GATAD2B	3.36584e-09	-0.482839	0.137	0.195	0.000104311
PCNX1	2.39837e-16	-0.483032	0.362	0.416	7.43278e-12
ARFIP1	3.72561e-10	-0.484439	0.102	0.154	1.1546e-05
C16orf72	4.91603e-10	-0.486045	0.081	0.136	1.52353e-05
UHRF1BP1L	3.15487e-12	-0.486481	0.128	0.198	9.77727e-08
HECW2	1.05398e-07	-0.487553	0.088	0.125	0.00326639
DDX58	3.70441e-09	-0.487853	0.072	0.122	0.000114803
INKA2	4.78094e-11	-0.488796	0.06	0.111	1.48166e-06
ATP5ME	5.5847e-10	-0.48902	0.085	0.137	1.73075e-05
RAB27A	1.18264e-11	-0.489133	0.144	0.21	3.66512e-07
CREBBP	3.32504e-16	-0.489496	0.286	0.374	1.03046e-11
PAK2	4.09582e-16	-0.489567	0.31	0.394	1.26934e-11
LINC00486	2.30302e-19	-0.490189	0.047	0.113	7.13728e-15
GTF2I	5.19696e-13	-0.490845	0.081	0.146	1.61059e-08
ARPC3	2.80941e-23	-0.492006	0.399	0.486	8.70664e-19
LBR	1.81072e-13	-0.494326	0.183	0.258	5.6116e-09
BCLAF1	2.43577e-10	-0.49454	0.108	0.167	7.5487e-06
WDR26	8.82858e-15	-0.495655	0.162	0.248	2.73606e-10
RP2	2.02398e-08	-0.496636	0.084	0.13	0.000627253
FLI1	9.03592e-18	-0.49666	0.15	0.244	2.80032e-13
CARD8	1.00332e-10	-0.497358	0.133	0.189	3.10938e-06
CAPZA2	6.91284e-13	-0.498611	0.195	0.272	2.14236e-08
SNAP23	6.08056e-12	-0.499595	0.072	0.127	1.88442e-07
XPO6	1.0957e-31	-0.499742	0.561	0.679	3.39569e-27
CHST11	1.66859e-25	-0.49975	0.496	0.598	5.17113e-21
SH3KBP1	6.19741e-17	-0.500034	0.334	0.437	1.92064e-12
HIST1H2AC	6.13171e-09	-0.500125	0.111	0.159	0.000190028
SNX27	1.66629e-09	-0.500663	0.089	0.14	5.16399e-05
MIDN	4.71197e-17	-0.502119	0.209	0.309	1.46029e-12
LCOR	2.86333e-10	-0.502814	0.127	0.186	8.87374e-06
S100A11	9.04071e-44	-0.503203	0.741	0.747	2.80181e-39
GPR155	1.19022e-10	-0.503553	0.071	0.124	3.68861e-06
EPS15L1	2.88286e-12	-0.504162	0.099	0.163	8.93426e-08
STXBP3	6.51154e-10	-0.504314	0.084	0.129	2.01799e-05
ZFAND6	8.89757e-11	-0.505105	0.165	0.23	2.75745e-06
WAC	2.79548e-14	-0.50524	0.222	0.303	8.66347e-10
SENP7	6.29009e-09	-0.50552	0.073	0.112	0.000194936
FCHO2	4.19702e-10	-0.506465	0.108	0.164	1.3007e-05
ALPK1	1.16181e-14	-0.506487	0.321	0.395	3.60058e-10
CERT1	3.09172e-11	-0.507242	0.121	0.181	9.58155e-07
CFLAR	3.58448e-21	-0.508223	0.398	0.486	1.11087e-16
TRIM33	6.42782e-09	-0.508653	0.094	0.143	0.000199204
FOXP1	2.2318e-14	-0.509744	0.283	0.365	6.91657e-10
SLMAP	1.29583e-09	-0.509998	0.142	0.196	4.01592e-05
TENT2	3.55626e-10	-0.5103	0.072	0.121	1.10212e-05
MYCBP2	1.1534e-09	-0.512537	0.07	0.117	3.57451e-05
CCNG2	5.25511e-13	-0.513978	0.049	0.102	1.62861e-08
KMT2C	1.51031e-20	-0.514238	0.341	0.442	4.68059e-16
PIK3CA	1.59717e-10	-0.516462	0.074	0.117	4.9498e-06
OSTF1	1.72699e-13	-0.518939	0.152	0.229	5.35212e-09
DHRSX	1.19681e-10	-0.519786	0.142	0.183	3.70903e-06
WDFY3	5.53652e-19	-0.520013	0.36	0.453	1.71582e-14
MCU	5.71694e-08	-0.520284	0.069	0.106	0.00177174
WIPF1	8.23785e-21	-0.520399	0.38	0.476	2.55299e-16
ELOB	2.19184e-15	-0.522189	0.183	0.267	6.79274e-11
PUM2	3.51738e-12	-0.523574	0.141	0.209	1.09007e-07
STAT1	3.31095e-12	-0.523678	0.107	0.175	1.0261e-07
DYRK1A	2.03176e-15	-0.524049	0.231	0.308	6.29664e-11
TALDO1	1.82841e-22	-0.524269	0.343	0.435	5.66644e-18
RCSD1	1.14501e-11	-0.526031	0.08	0.137	3.54849e-07
BBX	2.44832e-11	-0.526677	0.062	0.109	7.58758e-07
TRAPPC9	1.69428e-08	-0.527663	0.107	0.155	0.000525075
TGFB1	1.33932e-16	-0.528826	0.112	0.195	4.15069e-12
TUBA1C	4.39887e-13	-0.529531	0.057	0.113	1.36326e-08
WNK1	1.43232e-13	-0.529993	0.177	0.252	4.43892e-09
AP5B1	3.53945e-11	-0.530288	0.069	0.117	1.09691e-06
R3HDM4	6.50018e-14	-0.530309	0.187	0.272	2.01447e-09
IFITM1	4.66518e-09	-0.531852	0.139	0.18	0.000144578
NUP153	3.13768e-11	-0.533079	0.085	0.143	9.72397e-07
HOTAIRM1	6.09976e-10	-0.533728	0.082	0.132	1.89038e-05
CDC42SE2	1.61671e-17	-0.534325	0.254	0.36	5.01035e-13
EVI5	6.23406e-12	-0.535074	0.089	0.145	1.932e-07
ATP5MPL	1.80237e-11	-0.535896	0.089	0.143	5.58573e-07
NDUFB1	2.49508e-12	-0.536133	0.123	0.186	7.7325e-08
RNF138	5.28117e-13	-0.537837	0.055	0.109	1.63669e-08
GALNT7	9.6893e-11	-0.537864	0.056	0.105	3.00281e-06
TAX1BP1	2.40021e-15	-0.538478	0.224	0.303	7.43848e-11
UBE2G1	1.9295e-10	-0.539034	0.06	0.107	5.97971e-06
DHX34	1.16639e-11	-0.539283	0.162	0.224	3.61477e-07
BRWD3	9.48382e-12	-0.540579	0.106	0.154	2.93913e-07
SEPTIN7	4.86905e-17	-0.542645	0.146	0.234	1.50897e-12
N4BP2L2	1.77159e-15	-0.542741	0.199	0.277	5.49033e-11
MORF4L1	6.36589e-13	-0.543109	0.143	0.216	1.97285e-08
DHRS7	7.39485e-14	-0.544515	0.108	0.178	2.29174e-09
CDK13	2.13054e-10	-0.544577	0.073	0.121	6.60275e-06
ELMO1	4.43059e-20	-0.545231	0.264	0.371	1.37308e-15
PCMTD1	3.31022e-14	-0.547132	0.14	0.215	1.02587e-09
TMEM65	5.173e-13	-0.550623	0.047	0.1	1.60317e-08
CD37	7.12656e-15	-0.551568	0.114	0.191	2.20859e-10
OAZ2	1.46747e-13	-0.551943	0.097	0.163	4.54784e-09
CTBS	7.03054e-15	-0.552842	0.186	0.27	2.17884e-10
EXOC6	2.49267e-11	-0.55288	0.155	0.222	7.72503e-07
ABI1	1.17116e-12	-0.553248	0.128	0.197	3.62955e-08
ATP11A	2.42464e-12	-0.553431	0.109	0.173	7.5142e-08
CREBRF	2.61341e-16	-0.553776	0.224	0.316	8.09922e-12
CDKN2D	6.73388e-15	-0.554166	0.132	0.209	2.0869e-10
CELF1	2.1119e-12	-0.559412	0.108	0.173	6.54499e-08
RPGR	2.68003e-11	-0.560094	0.076	0.125	8.30567e-07
DOCK2	2.19122e-19	-0.561119	0.301	0.396	6.79081e-15
FAR2	1.43829e-11	-0.561274	0.083	0.141	4.45741e-07
SBF2	1.03249e-21	-0.561919	0.332	0.414	3.19978e-17
SP110	8.38219e-18	-0.564323	0.206	0.301	2.59772e-13
BIN2	5.80205e-14	-0.565101	0.133	0.207	1.79811e-09
SMIM27	6.77963e-15	-0.566784	0.046	0.103	2.10108e-10
NEK7	1.02057e-13	-0.567582	0.19	0.27	3.16285e-09
GSK3B	3.64197e-17	-0.571062	0.24	0.32	1.12868e-12
PPM1A	5.45623e-13	-0.571809	0.098	0.156	1.69094e-08
WASHC4	1.36269e-13	-0.573601	0.084	0.148	4.2231e-09
HSPBAP1	4.97209e-13	-0.575557	0.055	0.109	1.5409e-08
MDM4	1.00245e-14	-0.575664	0.078	0.143	3.1067e-10
MOB3A	4.22215e-14	-0.576639	0.119	0.192	1.30849e-09
BACH1	3.12819e-20	-0.576651	0.232	0.338	9.69459e-16
PCBP1-AS1	9.96852e-23	-0.578175	0.357	0.446	3.08934e-18
ADAM10	5.77464e-15	-0.578802	0.164	0.238	1.78962e-10
EP300	1.12522e-17	-0.579412	0.168	0.262	3.48716e-13
CYB5R4	2.85419e-18	-0.580297	0.225	0.321	8.84541e-14
SGMS1	8.07479e-12	-0.580716	0.065	0.112	2.50246e-07
HSDL2	4.64521e-14	-0.58072	0.103	0.172	1.4396e-09
CUL3	6.12039e-20	-0.580752	0.185	0.286	1.89677e-15
SLC22A15	3.42174e-13	-0.581497	0.057	0.113	1.06043e-08
USP32	5.37101e-32	-0.581859	0.458	0.578	1.66453e-27
RIPOR2	8.75002e-81	-0.582008	0.643	0.829	2.71172e-76
ARL15	9.99485e-15	-0.584181	0.119	0.198	3.09751e-10
RNF38	8.21097e-13	-0.584443	0.06	0.115	2.54466e-08
HEBP2	9.64301e-14	-0.585168	0.078	0.138	2.98847e-09
VPS13B	1.61075e-21	-0.585554	0.321	0.406	4.99187e-17
CREB5	1.05885e-22	-0.585877	0.39	0.479	3.28149e-18
ITCH	4.68649e-15	-0.587	0.168	0.241	1.45239e-10
GAB1	1.15997e-13	-0.588066	0.084	0.149	3.59488e-09
GMCL1	4.2058e-13	-0.588512	0.052	0.104	1.30342e-08
VAV3	1.00927e-13	-0.589461	0.128	0.191	3.12783e-09
MAX	2.40836e-15	-0.590427	0.067	0.127	7.46374e-11
CDK17	6.14355e-14	-0.591258	0.064	0.125	1.90395e-09
IL17RA	3.09655e-20	-0.593821	0.163	0.265	9.59651e-16
SETX	2.03746e-18	-0.595133	0.173	0.264	6.31428e-14
PYGL	4.32278e-18	-0.595571	0.183	0.276	1.33967e-13
NCOA3	1.24671e-12	-0.598897	0.089	0.148	3.86367e-08
ACTR2	6.64144e-26	-0.599087	0.345	0.459	2.05825e-21
FYB1	5.09452e-45	-0.600936	0.536	0.667	1.57884e-40
LRRFIP1	2.41018e-32	-0.601124	0.4	0.535	7.46939e-28
FAM120A	2.05516e-16	-0.602236	0.111	0.188	6.36916e-12
HBP1	2.83088e-17	-0.602319	0.082	0.157	8.77318e-13
ERBIN	1.53135e-22	-0.603203	0.221	0.327	4.74579e-18
CCNJL	5.33826e-15	-0.60416	0.085	0.149	1.65438e-10
MIER1	4.43632e-19	-0.604749	0.148	0.237	1.37486e-14
MAP3K2	1.84617e-25	-0.605066	0.264	0.391	5.72147e-21
DYNC1LI1	9.49311e-17	-0.6083	0.093	0.17	2.94201e-12
SENP6	9.39893e-17	-0.608392	0.128	0.207	2.91282e-12
LINC02422	2.39319e-11	-0.610946	0.088	0.137	7.41674e-07
ZDHHC18	6.42568e-17	-0.611226	0.15	0.228	1.99138e-12
PHIP	9.53241e-16	-0.611349	0.126	0.203	2.95419e-11
AP3B1	1.08648e-15	-0.611718	0.128	0.203	3.36711e-11
NLRP12	1.41513e-15	-0.613059	0.054	0.112	4.38563e-11
TBC1D5	3.46564e-15	-0.613524	0.112	0.18	1.07404e-10
KCMF1	5.40859e-15	-0.614565	0.114	0.187	1.67618e-10
TMEM131L	7.61675e-15	-0.614821	0.075	0.14	2.36051e-10
ATP6V1A	1.2061e-16	-0.615221	0.144	0.229	3.73783e-12
DAPK2	5.99722e-14	-0.616916	0.073	0.135	1.8586e-09
MYO5A	1.55949e-14	-0.617001	0.1	0.165	4.833e-10
DICER1	9.55565e-16	-0.617556	0.114	0.189	2.96139e-11
MTRNR2L1	8.9718e-09	-0.618657	0.061	0.106	0.000278045
RNF130	9.30259e-26	-0.619239	0.264	0.384	2.88297e-21
CELF2	2.94017e-47	-0.619456	0.521	0.68	9.11187e-43
ZCCHC2	2.41072e-14	-0.61948	0.048	0.103	7.47105e-10
TGFBR2	3.50099e-25	-0.619753	0.262	0.38	1.08499e-20
MDM2	2.44757e-16	-0.620313	0.082	0.153	7.58526e-12
PACS1	6.14767e-22	-0.620845	0.248	0.359	1.90523e-17
TUT7	1.48557e-25	-0.620929	0.3	0.412	4.60394e-21
ADGRE3	2.96716e-20	-0.621788	0.162	0.264	9.19554e-16
PLXDC2	9.48889e-25	-0.622978	0.363	0.447	2.9407e-20
PHF3	1.08013e-18	-0.623044	0.075	0.151	3.34742e-14
ARHGAP25	2.80083e-24	-0.624744	0.235	0.349	8.68006e-20
HIPK3	1.56065e-23	-0.625779	0.267	0.374	4.83661e-19
TYROBP	5.27287e-52	-0.628456	0.581	0.662	1.63412e-47
PDS5B	1.55845e-12	-0.629257	0.07	0.121	4.82978e-08
2023-03-07	4.23539e-21	-0.629844	0.124	0.22	1.31259e-16
USP4	4.50893e-18	-0.630488	0.157	0.238	1.39736e-13
MBOAT2	6.56267e-15	-0.631169	0.122	0.184	2.03384e-10
PECAM1	5.98388e-24	-0.631608	0.257	0.369	1.85446e-19
RBM23	8.92658e-18	-0.631831	0.125	0.205	2.76644e-13
FMNL1	4.4256e-22	-0.635265	0.184	0.287	1.37154e-17
PAIP2	1.23935e-19	-0.636055	0.141	0.228	3.84088e-15
MIA2	5.7196e-14	-0.637076	0.067	0.124	1.77256e-09
IFNAR2	1.00046e-20	-0.637534	0.113	0.203	3.10052e-16
CDC42SE1	3.49338e-18	-0.637915	0.163	0.246	1.08263e-13
TAGLN2	1.00184e-20	-0.639543	0.301	0.402	3.10481e-16
MAP3K3	3.46174e-18	-0.639783	0.115	0.198	1.07283e-13
STK4	4.35056e-35	-0.640737	0.363	0.503	1.34828e-30
SLC12A6	2.59088e-37	-0.641595	0.403	0.523	8.0294e-33
MPZL1	6.67552e-17	-0.643471	0.067	0.136	2.06881e-12
BCAS3	4.88414e-19	-0.643529	0.212	0.316	1.51364e-14
AHCTF1	1.14878e-21	-0.644202	0.184	0.281	3.56017e-17
RNF169	1.64724e-16	-0.644349	0.06	0.122	5.10495e-12
FOXN3	1.81399e-14	-0.644367	0.213	0.283	5.62172e-10
STX7	1.53468e-18	-0.644453	0.097	0.179	4.75612e-14
LSM14A	1.34544e-17	-0.644975	0.064	0.131	4.16964e-13
ARHGAP30	1.6201e-16	-0.646031	0.12	0.198	5.02085e-12
OSBPL11	3.10217e-16	-0.648339	0.082	0.151	9.61394e-12
TM9SF2	2.0581e-19	-0.649228	0.07	0.147	6.37825e-15
PPM1B	6.22668e-18	-0.649582	0.103	0.18	1.92971e-13
ARAP1	3.75292e-21	-0.650807	0.178	0.274	1.16307e-16
PLCL2	5.58007e-16	-0.651081	0.101	0.176	1.72932e-11
EVI2B	3.30259e-35	-0.652546	0.364	0.478	1.02351e-30
ITPK1	9.01823e-17	-0.65263	0.124	0.202	2.79484e-12
SHOC2	1.44874e-23	-0.65423	0.223	0.327	4.48978e-19
ANP32A	1.0065e-35	-0.654281	0.414	0.535	3.11925e-31
PARP14	1.37953e-12	-0.655144	0.064	0.121	4.27529e-08
PLBD1	5.17692e-15	-0.656008	0.08	0.144	1.60438e-10
PFKFB4	7.44423e-17	-0.656765	0.05	0.11	2.30704e-12
SSH2	1.31268e-66	-0.657036	0.615	0.759	4.06812e-62
ARHGEF40	5.53624e-18	-0.657553	0.106	0.189	1.71574e-13
LPIN2	3.00695e-19	-0.658281	0.137	0.227	9.31882e-15
RASSF3	2.56362e-37	-0.659	0.407	0.537	7.94492e-33
PDZD8	1.78104e-16	-0.660175	0.101	0.178	5.51961e-12
ITSN2	2.28653e-22	-0.660668	0.134	0.233	7.08619e-18
NT5C2	3.81672e-26	-0.662168	0.309	0.423	1.18284e-21
STX3	3.44837e-22	-0.662186	0.17	0.271	1.06869e-17
SNRK	1.06713e-25	-0.662248	0.217	0.341	3.30714e-21
RBP7	2.05022e-19	-0.662321	0.038	0.101	6.35384e-15
IKBIP	3.65144e-18	-0.663407	0.064	0.133	1.13162e-13
FGL2	3.07336e-24	-0.664129	0.165	0.278	9.52464e-20
FBXW7	5.0407e-23	-0.66552	0.239	0.35	1.56216e-18
ELOVL5	4.1977e-29	-0.668709	0.215	0.343	1.30091e-24
OGA	4.93549e-21	-0.669037	0.147	0.241	1.52956e-16
RFLNB	7.94731e-17	-0.669058	0.042	0.1	2.46295e-12
DPEP2	3.49203e-18	-0.670453	0.081	0.155	1.08221e-13
CKLF	1.47133e-23	-0.670497	0.275	0.364	4.55981e-19
RB1CC1	3.17678e-19	-0.671618	0.135	0.215	9.84515e-15
MICU1	7.73117e-14	-0.672866	0.09	0.151	2.39597e-09
DOCK8	5.7012e-57	-0.672929	0.488	0.65	1.76686e-52
ATG16L2	1.65469e-21	-0.673114	0.156	0.252	5.12805e-17
CPQ	3.78323e-43	-0.673242	0.489	0.619	1.17246e-38
TRERF1	1.21763e-15	-0.673265	0.068	0.133	3.77354e-11
APBB1IP	7.20501e-39	-0.673533	0.421	0.545	2.23291e-34
PPP3R1	1.82979e-21	-0.674504	0.147	0.248	5.67071e-17
SKAP2	7.01118e-30	-0.675155	0.328	0.443	2.17284e-25
MPPE1	2.23914e-22	-0.675698	0.039	0.109	6.93933e-18
LYST	5.25021e-50	-0.676339	0.416	0.59	1.62709e-45
HSD17B11	1.99964e-23	-0.676576	0.162	0.27	6.1971e-19
DDX6	7.74615e-23	-0.678066	0.074	0.161	2.40061e-18
HIPK1	1.55549e-19	-0.680811	0.062	0.131	4.82063e-15
PRKCB	3.48239e-44	-0.681041	0.483	0.623	1.07923e-39
AKAP10	8.05712e-16	-0.682656	0.059	0.116	2.49698e-11
SMPDL3B	1.34402e-18	-0.683569	0.052	0.119	4.16527e-14
RTN3	7.18599e-24	-0.687653	0.247	0.345	2.22701e-19
MPZL3	1.35536e-17	-0.68878	0.061	0.127	4.20039e-13
KLF3	3.31077e-20	-0.68881	0.091	0.174	1.02604e-15
TMCC1	1.9751e-32	-0.689188	0.406	0.521	6.12105e-28
PPP1R12A	6.52969e-31	-0.69082	0.297	0.41	2.02362e-26
SH2D3C	4.05102e-19	-0.692866	0.057	0.128	1.25545e-14
WWP2	1.47065e-24	-0.693752	0.166	0.279	4.5577e-20
EAPP	6.31896e-21	-0.694695	0.048	0.116	1.95831e-16
SORL1	1.73167e-73	-0.695855	0.6	0.76	5.36661e-69
AP002381.2	6.85856e-19	-0.699941	0.049	0.114	2.12554e-14
ENTPD1	3.47522e-23	-0.700418	0.19	0.298	1.077e-18
AKNA	1.54088e-22	-0.702963	0.107	0.195	4.77535e-18
SETD2	3.80007e-19	-0.703103	0.114	0.195	1.17768e-14
NT5C3A	3.98998e-20	-0.70367	0.043	0.109	1.23653e-15
PELI2	4.9653e-24	-0.704519	0.202	0.307	1.5388e-19
KDM7A	1.00547e-19	-0.70521	0.109	0.191	3.11605e-15
RABGAP1L	4.55398e-19	-0.707038	0.138	0.227	1.41132e-14
VNN3	8.70904e-21	-0.707384	0.138	0.236	2.69902e-16
CCDC125	4.62654e-23	-0.708043	0.04	0.113	1.43381e-18
KANSL1	4.01646e-22	-0.712283	0.16	0.257	1.24474e-17
OGFRL1	3.96059e-29	-0.713613	0.138	0.258	1.22743e-24
RSBN1L	2.59728e-23	-0.715738	0.132	0.231	8.04923e-19
ICAM3	6.47578e-30	-0.717249	0.16	0.286	2.00691e-25
FGD3	1.06783e-24	-0.717302	0.125	0.231	3.30933e-20
SOS2	1.40357e-27	-0.718131	0.216	0.327	4.34982e-23
RRP12	3.07265e-23	-0.718806	0.062	0.145	9.52243e-19
NPEPPS	1.42456e-21	-0.719368	0.122	0.21	4.41484e-17
USP15	3.49557e-71	-0.719694	0.625	0.73	1.08331e-66
HERC1	6.70263e-18	-0.720621	0.091	0.164	2.07721e-13
DCP2	4.28777e-24	-0.722248	0.087	0.178	1.32882e-19
ABHD3	9.37987e-21	-0.723021	0.127	0.218	2.90691e-16
CASP8	5.29679e-23	-0.723199	0.062	0.142	1.64153e-18
TLE4	1.51495e-26	-0.725112	0.193	0.308	4.69497e-22
MED13L	1.02437e-61	-0.726904	0.554	0.695	3.17462e-57
PDK3	9.51357e-19	-0.731782	0.049	0.11	2.94835e-14
SH3GLB1	3.1522e-24	-0.734231	0.184	0.284	9.769e-20
RHOQ	1.55135e-19	-0.735355	0.058	0.128	4.80779e-15
BTNL8	3.15468e-17	-0.735904	0.11	0.181	9.77668e-13
SPPL3	3.15476e-17	-0.736747	0.069	0.134	9.77693e-13
BICRAL	1.53275e-23	-0.737986	0.086	0.175	4.75014e-19
SSBP2	3.43618e-15	-0.74346	0.084	0.136	1.06491e-10
ASAP1	5.52617e-41	-0.745886	0.379	0.508	1.71262e-36
EGLN1	3.2292e-28	-0.748046	0.139	0.256	1.00076e-23
IP6K1	1.52556e-23	-0.750028	0.117	0.213	4.72785e-19
JAK1	2.61219e-43	-0.750043	0.364	0.513	8.09544e-39
DENND3	2.26041e-28	-0.750393	0.179	0.292	7.00523e-24
ARID4A	2.07005e-23	-0.750506	0.106	0.189	6.4153e-19
STIM1	1.45032e-17	-0.751081	0.087	0.156	4.49469e-13
TAOK3	7.47575e-29	-0.751744	0.252	0.37	2.31681e-24
SNX13	4.9375e-22	-0.7524	0.08	0.163	1.53018e-17
AIF1	3.81404e-42	-0.753893	0.454	0.528	1.18201e-37
CREB1	5.42074e-21	-0.75445	0.133	0.212	1.67994e-16
SCLT1	2.76949e-27	-0.757562	0.288	0.395	8.58292e-23
RAB18	1.30896e-21	-0.75819	0.061	0.131	4.05661e-17
ACOX1	1.5755e-25	-0.759863	0.074	0.165	4.88263e-21
ZNF148	5.03178e-23	-0.761275	0.149	0.247	1.5594e-18
PIK3CD	5.46752e-28	-0.763483	0.205	0.322	1.69444e-23
IPCEF1	1.91015e-20	-0.76788	0.114	0.201	5.91974e-16
MAP3K1	1.06964e-22	-0.769409	0.117	0.208	3.31492e-18
LIMD2	2.48671e-22	-0.769527	0.08	0.164	7.70655e-18
OSBPL8	3.09769e-41	-0.771132	0.345	0.484	9.60005e-37
NDE1	2.05318e-26	-0.772316	0.082	0.174	6.36302e-22
ZMYM2	1.76531e-21	-0.77759	0.076	0.154	5.47088e-17
SMAP2	1.5847e-75	-0.778558	0.54	0.712	4.91114e-71
UBE4B	3.80515e-24	-0.781237	0.079	0.168	1.17925e-19
WDFY2	6.73766e-21	-0.783006	0.056	0.13	2.08807e-16
NSD3	4.5164e-21	-0.78434	0.068	0.14	1.39968e-16
RC3H1	1.07674e-30	-0.784478	0.181	0.295	3.33692e-26
CCM2	2.62282e-23	-0.787891	0.074	0.158	8.12839e-19
UTRN	6.79586e-25	-0.787922	0.147	0.256	2.10611e-20
PLCG2	7.68305e-30	-0.788091	0.265	0.388	2.38105e-25
RALBP1	4.29181e-27	-0.789345	0.133	0.241	1.33008e-22
DNAJC3	5.98657e-24	-0.791736	0.114	0.201	1.8553e-19
UBN1	1.64306e-27	-0.791896	0.108	0.214	5.09202e-23
MKLN1	2.92642e-34	-0.792338	0.203	0.345	9.06925e-30
USP25	1.23052e-23	-0.794633	0.109	0.203	3.81352e-19
KIF13A	1.1509e-31	-0.795285	0.17	0.3	3.56675e-27
TNRC6B	1.47964e-49	-0.795545	0.365	0.526	4.58556e-45
LYN	5.08103e-121	-0.795986	0.73	0.849	1.57466e-116
PLAGL1	9.70703e-24	-0.798129	0.067	0.149	3.0083e-19
NFATC3	9.39597e-22	-0.799761	0.06	0.13	2.9119e-17
DLEU2	6.45285e-40	-0.800765	0.298	0.452	1.9998e-35
UPF2	2.17462e-24	-0.801767	0.092	0.185	6.73936e-20
CYP4F3	3.47105e-27	-0.802924	0.099	0.205	1.07571e-22
LMBRD1	1.2862e-24	-0.803613	0.1	0.186	3.98607e-20
CAMK2G	2.13399e-25	-0.803637	0.067	0.154	6.61345e-21
CACUL1	1.71026e-29	-0.805676	0.125	0.238	5.30026e-25
LPGAT1	6.13615e-30	-0.807523	0.157	0.274	1.90165e-25
CD302	1.24334e-27	-0.808361	0.1	0.198	3.85322e-23
LTB	4.04212e-33	-0.808479	0.137	0.266	1.25269e-28
ATF7IP	9.22142e-26	-0.811452	0.074	0.165	2.85781e-21
PIP4P2	3.46184e-29	-0.811899	0.079	0.181	1.07286e-24
ADGRE5	2.26006e-49	-0.812861	0.302	0.487	7.00414e-45
RERE	1.80912e-31	-0.817741	0.113	0.23	5.60663e-27
SP3	1.34136e-32	-0.8207	0.152	0.28	4.157e-28
NR3C1	1.45678e-37	-0.822758	0.224	0.367	4.51471e-33
LPCAT2	1.01017e-26	-0.823505	0.106	0.204	3.13061e-22
DOCK11	2.59864e-33	-0.823693	0.164	0.293	8.05345e-29
IFITM2	4.81481e-183	-0.823859	0.796	0.811	1.49216e-178
PSME1	1.09374e-34	-0.824793	0.126	0.256	3.3896e-30
NLRP1	2.10225e-33	-0.83038	0.143	0.271	6.51508e-29
SLC8A1	1.69196e-39	-0.831062	0.368	0.498	5.24356e-35
APC	2.108e-26	-0.837547	0.109	0.207	6.53291e-22
CIR1	3.58421e-41	-0.838602	0.196	0.343	1.11078e-36
CAB39	9.81885e-28	-0.838799	0.15	0.253	3.04296e-23
CCPG1	5.38408e-29	-0.842475	0.136	0.242	1.66858e-24
AOAH	1.05489e-40	-0.845249	0.233	0.382	3.2692e-36
BAZ2B	3.53268e-48	-0.84733	0.305	0.475	1.09481e-43
NIPBL	5.69564e-45	-0.84892	0.29	0.427	1.76514e-40
PTBP3	3.19584e-35	-0.849832	0.208	0.332	9.90422e-31
RBM33	2.13946e-28	-0.85173	0.078	0.178	6.6304e-24
STAG2	1.11829e-39	-0.852964	0.199	0.343	3.46569e-35
ZNF516	1.87737e-29	-0.854151	0.097	0.2	5.81815e-25
TRANK1	1.09318e-29	-0.858241	0.073	0.172	3.38787e-25
ZNF652	7.91159e-30	-0.859013	0.084	0.189	2.45188e-25
APAF1	1.1394e-32	-0.861443	0.076	0.179	3.5311e-28
LINC01506	1.41504e-32	-0.862528	0.07	0.177	4.38536e-28
FBXL20	7.3404e-29	-0.864603	0.104	0.209	2.27486e-24
REPS2	5.10747e-30	-0.869051	0.136	0.246	1.58286e-25
SMCHD1	1.06241e-155	-0.87049	0.685	0.86	3.29252e-151
TCP11L2	3.84785e-29	-0.87454	0.056	0.144	1.19249e-24
NCOA2	3.12207e-56	-0.874863	0.357	0.526	9.67562e-52
FBXO33	4.80924e-33	-0.874971	0.08	0.19	1.49043e-28
AGTPBP1	4.26189e-50	-0.875599	0.324	0.478	1.3208e-45
CBL	2.38311e-36	-0.875754	0.149	0.278	7.38548e-32
SH3BGRL3	6.70567e-65	-0.876793	0.355	0.536	2.07815e-60
PAN3	4.47966e-49	-0.88063	0.275	0.437	1.38829e-44
HSH2D	1.06935e-27	-0.882874	0.07	0.164	3.31403e-23
STXBP5	8.63189e-34	-0.888938	0.167	0.279	2.67511e-29
STK17B	7.89062e-96	-0.891113	0.531	0.736	2.44538e-91
PIAS1	5.31391e-55	-0.894303	0.311	0.49	1.64683e-50
LAMTOR4	8.83792e-44	-0.895884	0.25	0.404	2.73896e-39
UIMC1	1.42836e-32	-0.897242	0.103	0.218	4.42663e-28
TBC1D1	1.87806e-39	-0.897588	0.208	0.341	5.82031e-35
USP3	2.94683e-40	-0.900498	0.202	0.342	9.13251e-36
PPP3CA	2.77126e-65	-0.917079	0.347	0.539	8.5884e-61
MAP2K4	7.60627e-37	-0.919755	0.154	0.284	2.35726e-32
C5orf56	2.02365e-34	-0.92156	0.036	0.127	6.27149e-30
C1orf56	1.18263e-29	-0.923465	0.029	0.108	3.66508e-25
CEP63	4.94508e-36	-0.925063	0.099	0.218	1.53253e-31
KIAA1109	1.43276e-33	-0.931553	0.099	0.213	4.44028e-29
AC011472.2	4.87537e-34	-0.933373	0.13	0.249	1.51093e-29
ANKRD44	5.37419e-75	-0.937375	0.365	0.566	1.66551e-70
LSP1	4.33197e-52	-0.93803	0.224	0.39	1.34252e-47
EPB41	7.55755e-48	-0.940449	0.224	0.394	2.34216e-43
NCOA1	6.70786e-77	-0.940603	0.434	0.614	2.07883e-72
DGCR2	3.94498e-33	-0.94174	0.049	0.14	1.22259e-28
JAML	1.78329e-48	-0.946713	0.218	0.379	5.52658e-44
LIN7A	2.75606e-34	-0.946796	0.096	0.207	8.5413e-30
NCOA4	1.34509e-38	-0.956043	0.131	0.261	4.16857e-34
AP001011.1	3.07488e-40	-0.960598	0.081	0.2	9.52936e-36
ACAP2	2.85439e-80	-0.961257	0.382	0.579	8.84604e-76
RAPGEF2	4.41687e-51	-0.961999	0.233	0.409	1.36883e-46
IGF2R	2.662e-64	-0.962705	0.334	0.51	8.2498e-60
RAP1GAP2	2.15478e-51	-0.963687	0.158	0.332	6.67787e-47
VMP1	1.8958e-140	-0.965035	0.675	0.834	5.87528e-136
FBXL5	5.57852e-59	-0.965191	0.278	0.458	1.72884e-54
GIT2	4.24209e-38	-0.966675	0.081	0.197	1.31467e-33
RBL2	3.04872e-36	-0.972125	0.046	0.14	9.44829e-32
RNF24	6.6086e-85	-0.973641	0.422	0.616	2.04807e-80
MAP3K5	1.63454e-54	-0.982802	0.218	0.395	5.06561e-50
CRLF3	4.61337e-40	-0.983803	0.073	0.19	1.42973e-35
RICTOR	1.25628e-62	-0.984745	0.288	0.468	3.89333e-58
PPP1R12B	2.42998e-31	-1.00167	0.116	0.216	7.53074e-27
ITGAL	1.82731e-37	-1.00193	0.05	0.15	5.66303e-33
MYO1F	8.56388e-114	-1.00353	0.471	0.686	2.65403e-109
PDE3B	1.62619e-46	-1.00847	0.21	0.365	5.03974e-42
CFD	3.15614e-38	-1.00981	0.037	0.137	9.7812e-34
CD46	7.01669e-62	-1.01375	0.159	0.349	2.17454e-57
PPP2R5A	2.31029e-35	-1.0168	0.089	0.195	7.15983e-31
S100A6	1.58625e-69	-1.02108	0.503	0.626	4.91593e-65
FAM126B	5.81711e-44	-1.02167	0.146	0.292	1.80278e-39
ATP5F1E	1.59399e-106	-1.02345	0.48	0.66	4.93992e-102
ABHD15-AS1	2.96454e-44	-1.02857	0.065	0.189	9.18741e-40
SIRPB2	7.98026e-41	-1.02911	0.042	0.147	2.47316e-36
EPHB1	7.15715e-65	-1.03604	0.362	0.532	2.21807e-60
DGLUCY	4.66758e-47	-1.04203	0.109	0.253	1.44653e-42
FRY	1.50249e-51	-1.04595	0.187	0.351	4.65638e-47
SPOPL	4.01303e-52	-1.05552	0.138	0.303	1.24368e-47
S100P	1.57089e-51	-1.0565	0.131	0.288	4.86835e-47
ST8SIA4	8.60087e-60	-1.06119	0.228	0.415	2.6655e-55
MTRNR2L12	8.83595e-99	-1.06432	0.118	0.359	2.73835e-94
IQGAP2	1.92356e-45	-1.07643	0.148	0.299	5.96129e-41
SLC44A2	6.42186e-52	-1.08485	0.104	0.256	1.9902e-47
COP1	2.53072e-129	-1.08771	0.482	0.704	7.84295e-125
RAF1	1.42086e-61	-1.09091	0.189	0.365	4.40338e-57
FCGR3A	3.03768e-49	-1.09688	0.076	0.207	9.41408e-45
RELL1	2.46246e-55	-1.10082	0.115	0.276	7.63142e-51
TNFRSF10C	4.45722e-71	-1.10498	0.196	0.396	1.38134e-66
PTPRC	1.35108e-254	-1.10772	0.73	0.884	4.18713e-250
FAR1	2.82341e-46	-1.11902	0.071	0.196	8.75002e-42
CPPED1	8.47715e-124	-1.1386	0.415	0.676	2.62715e-119
TMEM154	1.22492e-112	-1.14236	0.367	0.61	3.79616e-108
CDK19	1.09168e-60	-1.15423	0.161	0.343	3.38321e-56
RGS18	4.29825e-56	-1.17121	0.184	0.348	1.33207e-51
LYZ	1.57905e-48	-1.17896	0.063	0.194	4.89363e-44
PKN2	1.60753e-97	-1.19315	0.265	0.503	4.98189e-93
CCND3	8.03684e-68	-1.1942	0.161	0.36	2.4907e-63
UBR2	1.84267e-88	-1.20519	0.241	0.468	5.71062e-84
S100A12	3.32635e-34	-1.21327	0.184	0.294	1.03087e-29
MNDA	1.14833e-186	-1.21514	0.591	0.805	3.55878e-182
CTSS	1.79634e-153	-1.24574	0.436	0.691	5.56705e-149
RAB11FIP1	3.18028e-102	-1.24651	0.257	0.499	9.85602e-98
AGO4	4.00483e-71	-1.25589	0.134	0.315	1.24114e-66
PARP8	3.72788e-115	-1.26139	0.331	0.578	1.15531e-110
CMTM2	7.73409e-87	-1.29454	0.278	0.496	2.39687e-82
SRPK2	6.69331e-139	-1.3026	0.359	0.649	2.07432e-134
MEGF9	1.06098e-116	-1.30304	0.316	0.571	3.2881e-112
LRMP	6.29315e-81	-1.3053	0.132	0.344	1.95031e-76
S100A8	6.28679e-221	-1.36245	0.781	0.832	1.94834e-216
LRRK2	1.81759e-182	-1.40942	0.389	0.699	5.63289e-178
LST1	2.34054e-183	-1.43202	0.394	0.684	7.25356e-179
NCF1	7.98055e-142	-1.53477	0.251	0.541	2.47325e-137
S100A4	2.49814e-180	-2.01645	0.274	0.588	7.74198e-176

## Sheet: Supplemental Table 10
Supplemental Table 10 : The gene ontology (GO) enrichment analysis of neutrophils between the eCRSwNP and the PB group
ONTOLOGY	ID	Description	GeneRatio	BgRatio	pvalue	p.adjust	qvalue	geneID	Count
BP	GO:0019221	cytokine-mediated signaling pathway	20/103	496/18903	2.25277e-12	5.74232e-09	4.28501e-09	ACSL1/LIMS1/IL1R2/OXSR1/RABGEF1/IRAK3/CXCL1/CXCR4/CD44/RIPK2/IL18R1/OSM/CCL4/IL1RN/CCL3L1/NFKBIA/IL1B/EGR1/CXCL8/TNFAIP3	20
BP	GO:0032496	response to lipopolysaccharide	16/103	339/18903	4.40366e-11	5.61247e-08	4.18811e-08	NFKB1/THBD/SLPI/ADM/MIF/XBP1/IRAK3/CXCL1/RIPK2/PDE4B/FOS/NFKBIA/NLRP3/IL1B/CXCL8/TNFAIP3	16
BP	GO:0030217	T cell differentiation	15/103	296/18903	6.94319e-11	5.8994e-08	4.40223e-08	CLEC4E/EGR3/ANXA1/HLA-DRA/XBP1/NFKBIZ/JUNB/RIPK2/IL18R1/CD83/PRKDC/RHOH/NLRP3/IL1B/EGR1	15
BP	GO:0002237	response to molecule of bacterial origin	16/103	360/18903	1.07307e-10	6.83816e-08	5.10274e-08	NFKB1/THBD/SLPI/ADM/MIF/XBP1/IRAK3/CXCL1/RIPK2/PDE4B/FOS/NFKBIA/NLRP3/IL1B/CXCL8/TNFAIP3	16
BP	GO:0070555	response to interleukin-1	11/103	141/18903	2.9788e-10	1.51859e-07	1.1332e-07	NFKB1/IL1R2/ANXA1/IRAK3/RIPK2/CCL4/IL1RN/CCL3L1/IL1B/EGR1/CXCL8	11
BP	GO:1903131	mononuclear cell differentiation	17/103	473/18903	7.05089e-10	2.99545e-07	2.23526e-07	CLEC4E/EGR3/ANXA1/HLA-DRA/XBP1/NFKBIZ/JUNB/JUN/RIPK2/IL18R1/CD83/FOS/PRKDC/RHOH/NLRP3/IL1B/EGR1	17
BP	GO:0060326	cell chemotaxis	14/103	319/18903	2.03875e-09	7.29763e-07	5.44561e-07	EGR3/ANXA1/OXSR1/TNFAIP6/MIF/CXCL1/CXCR4/PDE4B/DOCK4/DUSP1/CCL4/CCL3L1/IL1B/CXCL8	14
BP	GO:0045621	positive regulation of lymphocyte differentiation	10/103	130/18903	2.29035e-09	7.29763e-07	5.44561e-07	EGR3/ANXA1/HLA-DRA/XBP1/NFKBIZ/RIPK2/CD83/PRKDC/RHOH/NLRP3	10
BP	GO:0050900	leukocyte migration	15/103	398/18903	4.12246e-09	1.16757e-06	8.71261e-07	ANXA1/ICAM1/OXSR1/TNFAIP6/MIF/RABGEF1/CXCL1/CXCR4/PDE4B/DUSP1/CCL4/RHOH/CCL3L1/IL1B/CXCL8	15
BP	GO:1902107	positive regulation of leukocyte differentiation	11/103	184/18903	5.05004e-09	1.17023e-06	8.73245e-07	EGR3/ANXA1/HLA-DRA/XBP1/NFKBIZ/RIPK2/CD83/FOS/PRKDC/RHOH/NLRP3	11
BP	GO:1903708	positive regulation of hemopoiesis	11/103	184/18903	5.05004e-09	1.17023e-06	8.73245e-07	EGR3/ANXA1/HLA-DRA/XBP1/NFKBIZ/RIPK2/CD83/FOS/PRKDC/RHOH/NLRP3	11
BP	GO:0030595	leukocyte chemotaxis	12/103	240/18903	7.352e-09	1.49912e-06	1.11867e-06	ANXA1/OXSR1/TNFAIP6/MIF/CXCL1/CXCR4/PDE4B/DUSP1/CCL4/CCL3L1/IL1B/CXCL8	12
BP	GO:0097529	myeloid leukocyte migration	12/103	242/18903	8.06836e-09	1.49912e-06	1.11867e-06	ANXA1/TNFAIP6/MIF/RABGEF1/CXCL1/PDE4B/DUSP1/CCL4/RHOH/CCL3L1/IL1B/CXCL8	12
BP	GO:0030098	lymphocyte differentiation	15/103	419/18903	8.2337e-09	1.49912e-06	1.11867e-06	CLEC4E/EGR3/ANXA1/HLA-DRA/XBP1/NFKBIZ/JUNB/RIPK2/IL18R1/CD83/PRKDC/RHOH/NLRP3/IL1B/EGR1	15
BP	GO:0071347	cellular response to interleukin-1	9/103	111/18903	9.46632e-09	1.60864e-06	1.2004e-06	NFKB1/IL1R2/IRAK3/CCL4/IL1RN/CCL3L1/IL1B/EGR1/CXCL8	9
BP	GO:0002292	T cell differentiation involved in immune response	8/103	79/18903	1.11801e-08	1.78113e-06	1.32911e-06	CLEC4E/ANXA1/HLA-DRA/NFKBIZ/JUNB/RIPK2/IL18R1/NLRP3	8
BP	GO:0045582	positive regulation of T cell differentiation	9/103	117/18903	1.50611e-08	2.25828e-06	1.68516e-06	EGR3/ANXA1/HLA-DRA/XBP1/NFKBIZ/RIPK2/CD83/RHOH/NLRP3	9
BP	GO:0002286	T cell activation involved in immune response	9/103	118/18903	1.62316e-08	2.29858e-06	1.71524e-06	CLEC4E/ANXA1/HLA-DRA/ICAM1/NFKBIZ/JUNB/RIPK2/IL18R1/NLRP3	9
BP	GO:1902105	regulation of leukocyte differentiation	13/103	317/18903	1.79592e-08	2.32702e-06	1.73646e-06	EGR3/ANXA1/HLA-DRA/TNFAIP6/XBP1/NFKBIZ/JUNB/RIPK2/CD83/FOS/PRKDC/RHOH/NLRP3	13
BP	GO:0002697	regulation of immune effector process	14/103	379/18903	1.82583e-08	2.32702e-06	1.73646e-06	ANXA1/HLA-DRA/ICAM1/MIF/RABGEF1/XBP1/NFKBIZ/IRAK3/JUNB/RIPK2/IL18R1/NR4A3/NLRP3/IL1B	14
BP	GO:0045619	regulation of lymphocyte differentiation	11/103	210/18903	1.99857e-08	2.39542e-06	1.7875e-06	EGR3/ANXA1/HLA-DRA/XBP1/NFKBIZ/JUNB/RIPK2/CD83/PRKDC/RHOH/NLRP3	11
BP	GO:0022409	positive regulation of cell-cell adhesion	13/103	322/18903	2.16096e-08	2.39542e-06	1.7875e-06	EGR3/ANXA1/HLA-DRA/XBP1/NFKBIZ/CD44/RIPK2/PLAUR/CD83/NR4A3/RHOH/NLRP3/IL1B	13
BP	GO:0043370	regulation of CD4-positive, alpha-beta T cell differentiation	7/103	56/18903	2.16142e-08	2.39542e-06	1.7875e-06	ANXA1/HLA-DRA/NFKBIZ/JUNB/RIPK2/CD83/NLRP3	7
BP	GO:0043367	CD4-positive, alpha-beta T cell differentiation	8/103	88/18903	2.64578e-08	2.81004e-06	2.0969e-06	ANXA1/HLA-DRA/NFKBIZ/JUNB/RIPK2/IL18R1/CD83/NLRP3	8
BP	GO:0043372	positive regulation of CD4-positive, alpha-beta T cell differentiation	6/103	35/18903	3.22584e-08	3.2723e-06	2.44184e-06	ANXA1/HLA-DRA/NFKBIZ/RIPK2/CD83/NLRP3	6
BP	GO:1903039	positive regulation of leukocyte cell-cell adhesion	12/103	275/18903	3.33777e-08	3.2723e-06	2.44184e-06	EGR3/ANXA1/HLA-DRA/XBP1/NFKBIZ/CD44/RIPK2/CD83/NR4A3/RHOH/NLRP3/IL1B	12
BP	GO:0071222	cellular response to lipopolysaccharide	11/103	222/18903	3.54125e-08	3.3432e-06	2.49475e-06	NFKB1/MIF/XBP1/CXCL1/RIPK2/PDE4B/NFKBIA/NLRP3/IL1B/CXCL8/TNFAIP3	11
BP	GO:0045580	regulation of T cell differentiation	10/103	179/18903	4.97054e-08	4.52497e-06	3.37661e-06	EGR3/ANXA1/HLA-DRA/XBP1/NFKBIZ/JUNB/RIPK2/CD83/RHOH/NLRP3	10
BP	GO:1903706	regulation of hemopoiesis	14/103	413/18903	5.33126e-08	4.68599e-06	3.49676e-06	EGR3/ANXA1/HLA-DRA/TNFAIP6/XBP1/NFKBIZ/JUNB/RIPK2/CD83/FOS/PRKDC/RHOH/NFKBIA/NLRP3	14
BP	GO:0045785	positive regulation of cell adhesion	15/103	484/18903	5.55623e-08	4.72094e-06	3.52285e-06	LIMS1/EGR3/ANXA1/HLA-DRA/XBP1/NFKBIZ/CD44/RIPK2/PLAUR/CD83/TGM2/NR4A3/RHOH/NLRP3/IL1B	15
BP	GO:0071219	cellular response to molecule of bacterial origin	11/103	234/18903	6.06666e-08	4.98836e-06	3.72239e-06	NFKB1/MIF/XBP1/CXCL1/RIPK2/PDE4B/NFKBIA/NLRP3/IL1B/CXCL8/TNFAIP3	11
BP	GO:0002366	leukocyte activation involved in immune response	12/103	293/18903	6.69006e-08	5.32905e-06	3.97662e-06	CLEC4E/ANXA1/HLA-DRA/ICAM1/RABGEF1/XBP1/NFKBIZ/JUNB/RIPK2/IL18R1/NR4A3/NLRP3	12
BP	GO:0002263	cell activation involved in immune response	12/103	297/18903	7.75646e-08	5.99128e-06	4.47079e-06	CLEC4E/ANXA1/HLA-DRA/ICAM1/RABGEF1/XBP1/NFKBIZ/JUNB/RIPK2/IL18R1/NR4A3/NLRP3	12
BP	GO:0042093	T-helper cell differentiation	7/103	68/18903	8.56528e-08	6.42144e-06	4.79179e-06	ANXA1/HLA-DRA/NFKBIZ/JUNB/RIPK2/IL18R1/NLRP3	7
BP	GO:0002294	CD4-positive, alpha-beta T cell differentiation involved in immune response	7/103	70/18903	1.04977e-07	7.64531e-06	5.70505e-06	ANXA1/HLA-DRA/NFKBIZ/JUNB/RIPK2/IL18R1/NLRP3	7
BP	GO:0002287	alpha-beta T cell activation involved in immune response	7/103	71/18903	1.15942e-07	7.84599e-06	5.85481e-06	ANXA1/HLA-DRA/NFKBIZ/JUNB/RIPK2/IL18R1/NLRP3	7
BP	GO:0002293	alpha-beta T cell differentiation involved in immune response	7/103	71/18903	1.15942e-07	7.84599e-06	5.85481e-06	ANXA1/HLA-DRA/NFKBIZ/JUNB/RIPK2/IL18R1/NLRP3	7
BP	GO:0045622	regulation of T-helper cell differentiation	6/103	43/18903	1.16967e-07	7.84599e-06	5.85481e-06	ANXA1/HLA-DRA/NFKBIZ/JUNB/RIPK2/NLRP3	6
BP	GO:0002819	regulation of adaptive immune response	10/103	198/18903	1.28323e-07	8.38708e-06	6.25858e-06	ANXA1/HLA-DRA/NFKBIZ/JUNB/RIPK2/IL18R1/SAMSN1/NLRP3/IL1B/TNFAIP3	10
BP	GO:0046637	regulation of alpha-beta T cell differentiation	7/103	73/18903	1.40791e-07	8.9719e-06	6.69498e-06	ANXA1/HLA-DRA/NFKBIZ/JUNB/RIPK2/CD83/NLRP3	7
BP	GO:2000516	positive regulation of CD4-positive, alpha-beta T cell activation	6/103	45/18903	1.54901e-07	9.63034e-06	7.18631e-06	ANXA1/HLA-DRA/NFKBIZ/RIPK2/CD83/NLRP3	6
BP	GO:0002699	positive regulation of immune effector process	11/103	261/18903	1.83167e-07	1.08579e-05	8.10238e-06	ANXA1/HLA-DRA/MIF/RABGEF1/XBP1/NFKBIZ/RIPK2/IL18R1/NR4A3/NLRP3/IL1B	11
BP	GO:0071216	cellular response to biotic stimulus	11/103	261/18903	1.83167e-07	1.08579e-05	8.10238e-06	NFKB1/MIF/XBP1/CXCL1/RIPK2/PDE4B/NFKBIA/NLRP3/IL1B/CXCL8/TNFAIP3	11
BP	GO:0002285	lymphocyte activation involved in immune response	10/103	207/18903	1.94192e-07	1.12499e-05	8.39484e-06	CLEC4E/ANXA1/HLA-DRA/ICAM1/XBP1/NFKBIZ/JUNB/RIPK2/IL18R1/NLRP3	10
BP	GO:0097530	granulocyte migration	9/103	158/18903	2.03422e-07	1.15228e-05	8.59846e-06	ANXA1/TNFAIP6/CXCL1/PDE4B/CCL4/RHOH/CCL3L1/IL1B/CXCL8	9
BP	GO:0035710	CD4-positive, alpha-beta T cell activation	8/103	115/18903	2.15762e-07	1.1956e-05	8.92178e-06	ANXA1/HLA-DRA/NFKBIZ/JUNB/RIPK2/IL18R1/CD83/NLRP3	8
BP	GO:0032103	positive regulation of response to external stimulus	14/103	464/18903	2.22212e-07	1.20514e-05	8.99299e-06	THBD/OXSR1/MIF/NFKBIZ/PLSCR1/CXCR4/RIPK2/OSM/PRKDC/CCL4/NFKBIA/NLRP3/IL1B/CXCL8	14
BP	GO:0050867	positive regulation of cell activation	14/103	467/18903	2.40269e-07	1.25685e-05	9.3788e-06	EGR3/ANXA1/HLA-DRA/MIF/PLEK/XBP1/NFKBIZ/RIPK2/CD83/PRKDC/NR4A3/RHOH/NLRP3/IL1B	14
BP	GO:2000514	regulation of CD4-positive, alpha-beta T cell activation	7/103	79/18903	2.43884e-07	1.25685e-05	9.3788e-06	ANXA1/HLA-DRA/NFKBIZ/JUNB/RIPK2/CD83/NLRP3	7
BP	GO:0046632	alpha-beta T cell differentiation	8/103	117/18903	2.46537e-07	1.25685e-05	9.3788e-06	ANXA1/HLA-DRA/NFKBIZ/JUNB/RIPK2/IL18R1/CD83/NLRP3	8
BP	GO:0002718	regulation of cytokine production involved in immune response	8/103	118/18903	2.63287e-07	1.31592e-05	9.81959e-06	MIF/RABGEF1/IRAK3/RIPK2/IL18R1/NR4A3/NLRP3/IL1B	8
BP	GO:0002367	cytokine production involved in immune response	8/103	120/18903	2.9973e-07	1.46925e-05	1.09638e-05	MIF/RABGEF1/IRAK3/RIPK2/IL18R1/NR4A3/NLRP3/IL1B	8
BP	GO:0001819	positive regulation of cytokine production	14/103	486/18903	3.88792e-07	1.86987e-05	1.39533e-05	CLEC4E/ANXA1/MIF/XBP1/IRAK3/RIPK2/IL18R1/CD83/PDE4B/OSM/NR4A3/NLRP3/IL1B/EGR1	14
BP	GO:0007159	leukocyte cell-cell adhesion	13/103	414/18903	3.97001e-07	1.87399e-05	1.3984e-05	EGR3/ANXA1/HLA-DRA/ICAM1/XBP1/NFKBIZ/CD44/RIPK2/CD83/NR4A3/RHOH/NLRP3/IL1B	13
BP	GO:1903034	regulation of response to wounding	9/103	172/18903	4.18119e-07	1.91854e-05	1.43165e-05	THBD/ANXA1/ACTG1/MAP2K1/XBP1/NFE2L2/CXCR4/PLAUR/TNFAIP3	9
BP	GO:0046638	positive regulation of alpha-beta T cell differentiation	6/103	53/18903	4.21499e-07	1.91854e-05	1.43165e-05	ANXA1/HLA-DRA/NFKBIZ/RIPK2/CD83/NLRP3	6
BP	GO:0022407	regulation of cell-cell adhesion	14/103	490/18903	4.29019e-07	1.91854e-05	1.43165e-05	EGR3/ANXA1/HLA-DRA/XBP1/NFKBIZ/CD44/RIPK2/PLAUR/CD83/NR4A3/RHOH/IL1RN/NLRP3/IL1B	14
BP	GO:0046631	alpha-beta T cell activation	9/103	174/18903	4.60967e-07	2.02587e-05	1.51174e-05	CLEC4A/ANXA1/HLA-DRA/NFKBIZ/JUNB/RIPK2/IL18R1/CD83/NLRP3	9
BP	GO:0043434	response to peptide hormone	13/103	421/18903	4.79993e-07	2.07373e-05	1.54745e-05	NFKB1/ANXA1/ADM/XBP1/NFE2L2/SOCS3/BTG2/SYAP1/FOS/PRKDC/NR4A3/IL1B/EGR1	13
BP	GO:0002685	regulation of leukocyte migration	10/103	231/18903	5.34473e-07	2.25349e-05	1.68159e-05	ANXA1/ICAM1/OXSR1/TNFAIP6/MIF/RABGEF1/DUSP1/CCL4/RHOH/CXCL8	10
BP	GO:0071621	granulocyte chemotaxis	8/103	130/18903	5.54017e-07	2.25349e-05	1.68159e-05	ANXA1/TNFAIP6/CXCL1/PDE4B/CCL4/CCL3L1/IL1B/CXCL8	8
BP	GO:1990266	neutrophil migration	8/103	130/18903	5.54017e-07	2.25349e-05	1.68159e-05	TNFAIP6/CXCL1/PDE4B/CCL4/RHOH/CCL3L1/IL1B/CXCL8	8
BP	GO:0070498	interleukin-1-mediated signaling pathway	5/103	30/18903	5.56964e-07	2.25349e-05	1.68159e-05	IL1R2/IRAK3/IL1RN/IL1B/EGR1	5
BP	GO:2001234	negative regulation of apoptotic signaling pathway	10/103	233/18903	5.78375e-07	2.30356e-05	1.71895e-05	PPIF/ICAM1/MIF/XBP1/NFE2L2/CD44/IVNS1ABP/PLAUR/IL1B/TNFAIP3	10
BP	GO:0002822	regulation of adaptive immune response based on somatic recombination of immune receptors built from immunoglobulin superfamily domains	9/103	182/18903	6.72759e-07	2.63825e-05	1.9687e-05	ANXA1/HLA-DRA/NFKBIZ/JUNB/RIPK2/IL18R1/NLRP3/IL1B/TNFAIP3	9
BP	GO:0097193	intrinsic apoptotic signaling pathway	11/103	298/18903	6.84968e-07	2.64543e-05	1.97406e-05	PPIF/BCL2A1/PPP1R15A/MIF/XBP1/NFE2L2/SKIL/CD44/IVNS1ABP/PLAUR/PRKDC	11
BP	GO:0045936	negative regulation of phosphate metabolic process	13/103	440/18903	7.88953e-07	3.00155e-05	2.23981e-05	C9orf72/SH3BP5/PPP1R15A/PLEK/RABGEF1/IRAK3/SOCS3/JUN/DUSP1/PRKDC/SAMSN1/IL1B/TNFAIP3	13
BP	GO:0010563	negative regulation of phosphorus metabolic process	13/103	441/18903	8.09284e-07	3.03363e-05	2.26374e-05	C9orf72/SH3BP5/PPP1R15A/PLEK/RABGEF1/IRAK3/SOCS3/JUN/DUSP1/PRKDC/SAMSN1/IL1B/TNFAIP3	13
BP	GO:0061041	regulation of wound healing	8/103	137/18903	8.26248e-07	3.05233e-05	2.2777e-05	THBD/ANXA1/ACTG1/XBP1/NFE2L2/CXCR4/PLAUR/TNFAIP3	8
BP	GO:0002700	regulation of production of molecular mediator of immune response	9/103	187/18903	8.44147e-07	3.0739e-05	2.29379e-05	MIF/RABGEF1/XBP1/IRAK3/RIPK2/IL18R1/NR4A3/NLRP3/IL1B	9
BP	GO:2001233	regulation of apoptotic signaling pathway	12/103	374/18903	9.15001e-07	3.28498e-05	2.45131e-05	PPIF/ICAM1/MIF/XBP1/NFE2L2/SKIL/CD44/IVNS1ABP/PLAUR/IL1B/G0S2/TNFAIP3	12
BP	GO:1903037	regulation of leukocyte cell-cell adhesion	12/103	377/18903	9.95027e-07	3.52267e-05	2.62867e-05	EGR3/ANXA1/HLA-DRA/XBP1/NFKBIZ/CD44/RIPK2/CD83/NR4A3/RHOH/NLRP3/IL1B	12
BP	GO:0002696	positive regulation of leukocyte activation	13/103	450/18903	1.01443e-06	3.54217e-05	2.64323e-05	EGR3/ANXA1/HLA-DRA/MIF/XBP1/NFKBIZ/RIPK2/CD83/PRKDC/NR4A3/RHOH/NLRP3/IL1B	13
BP	GO:0032743	positive regulation of interleukin-2 production	5/103	34/18903	1.06889e-06	3.58761e-05	2.67713e-05	ANXA1/RIPK2/CD83/PDE4B/IL1B	5
BP	GO:1990868	response to chemokine	7/103	98/18903	1.06967e-06	3.58761e-05	2.67713e-05	OXSR1/CXCL1/CXCR4/DUSP1/CCL4/CCL3L1/CXCL8	7
BP	GO:1990869	cellular response to chemokine	7/103	98/18903	1.06967e-06	3.58761e-05	2.67713e-05	OXSR1/CXCL1/CXCR4/DUSP1/CCL4/CCL3L1/CXCL8	7
BP	GO:0090303	positive regulation of wound healing	6/103	62/18903	1.08486e-06	3.59132e-05	2.6799e-05	THBD/ANXA1/ACTG1/XBP1/NFE2L2/CXCR4	6
BP	GO:0050870	positive regulation of T cell activation	10/103	251/18903	1.13879e-06	3.72151e-05	2.77705e-05	EGR3/ANXA1/HLA-DRA/XBP1/NFKBIZ/RIPK2/CD83/RHOH/NLRP3/IL1B	10
BP	GO:0032623	interleukin-2 production	6/103	63/18903	1.1938e-06	3.80374e-05	2.83841e-05	ANXA1/RIPK2/CD83/PDE4B/IL1B/TNFAIP3	6
BP	GO:0032663	regulation of interleukin-2 production	6/103	63/18903	1.1938e-06	3.80374e-05	2.83841e-05	ANXA1/RIPK2/CD83/PDE4B/IL1B/TNFAIP3	6
BP	GO:2001243	negative regulation of intrinsic apoptotic signaling pathway	7/103	101/18903	1.31225e-06	4.12954e-05	3.08153e-05	PPIF/MIF/XBP1/NFE2L2/CD44/IVNS1ABP/PLAUR	7
BP	GO:0030593	neutrophil chemotaxis	7/103	106/18903	1.81847e-06	5.65277e-05	4.21819e-05	TNFAIP6/CXCL1/PDE4B/CCL4/CCL3L1/IL1B/CXCL8	7
BP	GO:0051251	positive regulation of lymphocyte activation	12/103	400/18903	1.84538e-06	5.66733e-05	4.22906e-05	EGR3/ANXA1/HLA-DRA/MIF/XBP1/NFKBIZ/RIPK2/CD83/PRKDC/RHOH/NLRP3/IL1B	12
BP	GO:0002440	production of molecular mediator of immune response	11/103	333/18903	2.02537e-06	6.14603e-05	4.58627e-05	HLA-DRA/MIF/RABGEF1/XBP1/IRAK3/RIPK2/IL18R1/PRKDC/NR4A3/NLRP3/IL1B	11
BP	GO:0009612	response to mechanical stimulus	9/103	211/18903	2.29832e-06	6.89226e-05	5.14312e-05	NFKB1/ACTG1/BTG2/JUN/CXCR4/FOSB/FOS/NFKBIA/IL1B	9
BP	GO:0001933	negative regulation of protein phosphorylation	11/103	338/18903	2.33899e-06	6.93264e-05	5.17325e-05	C9orf72/SH3BP5/RABGEF1/IRAK3/SOCS3/JUN/DUSP1/PRKDC/SAMSN1/IL1B/TNFAIP3	11
BP	GO:0140467	integrated stress response signaling	5/103	40/18903	2.46298e-06	7.21626e-05	5.38489e-05	PPP1R15A/NFE2L2/JUNB/JUN/FOS	5
BP	GO:0046635	positive regulation of alpha-beta T cell activation	6/103	73/18903	2.86229e-06	8.29089e-05	6.1868e-05	ANXA1/HLA-DRA/NFKBIZ/RIPK2/CD83/NLRP3	6
BP	GO:0046634	regulation of alpha-beta T cell activation	7/103	115/18903	3.14119e-06	8.99652e-05	6.71335e-05	ANXA1/HLA-DRA/NFKBIZ/JUNB/RIPK2/CD83/NLRP3	7
BP	GO:1903036	positive regulation of response to wounding	6/103	77/18903	3.91708e-06	0.000110941	8.27856e-05	THBD/ANXA1/ACTG1/XBP1/NFE2L2/CXCR4	6
BP	GO:0002720	positive regulation of cytokine production involved in immune response	6/103	79/18903	4.55211e-06	0.000126145	9.41315e-05	MIF/RIPK2/IL18R1/NR4A3/NLRP3/IL1B	6
BP	GO:2001242	regulation of intrinsic apoptotic signaling pathway	8/103	172/18903	4.5529e-06	0.000126145	9.41315e-05	PPIF/MIF/XBP1/NFE2L2/SKIL/CD44/IVNS1ABP/PLAUR	8
BP	GO:0071356	cellular response to tumor necrosis factor	9/103	234/18903	5.3515e-06	0.000146677	0.000109453	NFKB1/LIMS1/NFE2L2/FOS/CCL4/CCL3L1/NFKBIA/CXCL8/TNFAIP3	9
BP	GO:0002274	myeloid leukocyte activation	9/103	237/18903	5.93322e-06	0.000160891	0.00012006	ANXA1/MIF/RABGEF1/PLSCR1/JUN/LCP2/NR4A3/RHOH/CXCL8	9
BP	GO:1901653	cellular response to peptide	11/103	373/18903	6.00055e-06	0.000161004	0.000120144	NFKB1/ICAM1/XBP1/NFE2L2/SOCS3/RIPK2/SYAP1/FOS/PRKDC/NR4A3/IL1B	11
BP	GO:0050863	regulation of T cell activation	11/103	376/18903	6.47328e-06	0.000171879	0.000128259	EGR3/ANXA1/HLA-DRA/XBP1/NFKBIZ/JUNB/RIPK2/CD83/RHOH/NLRP3/IL1B	11
BP	GO:0045624	positive regulation of T-helper cell differentiation	4/103	23/18903	6.79753e-06	0.000178628	0.000133295	ANXA1/NFKBIZ/RIPK2/NLRP3	4
BP	GO:0042326	negative regulation of phosphorylation	11/103	381/18903	7.33367e-06	0.00019075	0.000142341	C9orf72/SH3BP5/RABGEF1/IRAK3/SOCS3/JUN/DUSP1/PRKDC/SAMSN1/IL1B/TNFAIP3	11
BP	GO:0061082	myeloid leukocyte cytokine production	5/103	50/18903	7.59564e-06	0.000195568	0.000145936	MIF/RABGEF1/IRAK3/RIPK2/NR4A3	5
BP	GO:0002702	positive regulation of production of molecular mediator of immune response	7/103	133/18903	8.23346e-06	0.000209871	0.000156609	MIF/XBP1/RIPK2/IL18R1/NR4A3/NLRP3/IL1B	7
BP	GO:0070098	chemokine-mediated signaling pathway	6/103	90/18903	9.71542e-06	0.000245194	0.000182968	OXSR1/CXCL1/CXCR4/CCL4/CCL3L1/CXCL8	6
BP	GO:0034612	response to tumor necrosis factor	9/103	254/18903	1.03625e-05	0.00025896	0.00019324	NFKB1/LIMS1/NFE2L2/FOS/CCL4/CCL3L1/NFKBIA/CXCL8/TNFAIP3	9
BP	GO:0035994	response to muscle stretch	4/103	26/18903	1.1333e-05	0.000280465	0.000209288	NFKB1/JUN/FOS/NFKBIA	4
BP	GO:0050727	regulation of inflammatory response	11/103	414/18903	1.59516e-05	0.000390969	0.000291747	NFKB1/ANXA1/TNFAIP6/RABGEF1/NFKBIZ/SOCS3/OSM/NFKBIA/NLRP3/IL1B/TNFAIP3	11
BP	GO:0001776	leukocyte homeostasis	6/103	100/18903	1.78022e-05	0.000432168	0.000322491	ANXA1/MIF/HCAR2/SKIL/PDE4B/TNFAIP3	6
BP	GO:0034614	cellular response to reactive oxygen species	7/103	150/18903	1.80514e-05	0.000434086	0.000323922	PPIF/ANXA1/NFE2L2/JUN/FOS/NR4A3/TNFAIP3	7
BP	GO:0002825	regulation of T-helper 1 type immune response	4/103	30/18903	2.04298e-05	0.000486686	0.000363173	ANXA1/RIPK2/IL18R1/IL1B	4
BP	GO:0031663	lipopolysaccharide-mediated signaling pathway	5/103	63/18903	2.38242e-05	0.000562295	0.000419594	MIF/RIPK2/NFKBIA/IL1B/TNFAIP3	5
BP	GO:0032102	negative regulation of response to external stimulus	11/103	436/18903	2.57129e-05	0.000601304	0.000448703	NFKB1/THBD/TNFAIP6/MIF/RABGEF1/IRAK3/SOCS3/PLAUR/DUSP1/NLRP3/TNFAIP3	11
BP	GO:0042060	wound healing	11/103	442/18903	2.91395e-05	0.000675242	0.000503876	THBD/ANXA1/ACTG1/PLEK/XBP1/NFE2L2/PLSCR1/CXCR4/CD44/PLAUR/TNFAIP3	11
BP	GO:0070374	positive regulation of ERK1 and ERK2 cascade	8/103	223/18903	3.00707e-05	0.000690543	0.000515294	ICAM1/MAP2K1/MIF/JUN/CD44/RIPK2/CCL4/CCL3L1	8
BP	GO:0045576	mast cell activation	5/103	67/18903	3.2175e-05	0.000732269	0.000546431	RABGEF1/PLSCR1/LCP2/NR4A3/RHOH	5
BP	GO:0001818	negative regulation of cytokine production	10/103	371/18903	3.50755e-05	0.000791217	0.000590419	SRGN/NFKB1/IL1R2/CLEC4A/ANXA1/RABGEF1/IRAK3/CD83/NLRP3/TNFAIP3	10
BP	GO:0001959	regulation of cytokine-mediated signaling pathway	7/103	167/18903	3.60167e-05	0.000805322	0.000600944	IL1R2/RABGEF1/IRAK3/CXCR4/RIPK2/IL1RN/TNFAIP3	7
BP	GO:0002824	positive regulation of adaptive immune response based on somatic recombination of immune receptors built from immunoglobulin superfamily domains	6/103	114/18903	3.74554e-05	0.000830207	0.000619514	HLA-DRA/NFKBIZ/RIPK2/IL18R1/NLRP3/IL1B	6
BP	GO:0030212	hyaluronan metabolic process	4/103	35/18903	3.8225e-05	0.000836619	0.000624298	NFKB1/TNFAIP6/CD44/IL1B	4
BP	GO:0002460	adaptive immune response based on somatic recombination of immune receptors built from immunoglobulin superfamily domains	10/103	375/18903	3.84011e-05	0.000836619	0.000624298	ANXA1/HLA-DRA/ICAM1/NFKBIZ/JUNB/RIPK2/IL18R1/NLRP3/IL1B/TNFAIP3	10
BP	GO:0070486	leukocyte aggregation	3/103	13/18903	4.31868e-05	0.000932908	0.000696151	CD44/NR4A3/IL1B	3
BP	GO:0071375	cellular response to peptide hormone stimulus	9/103	306/18903	4.49641e-05	0.000963139	0.00071871	NFKB1/XBP1/NFE2L2/SOCS3/SYAP1/FOS/PRKDC/NR4A3/IL1B	9
BP	GO:0002821	positive regulation of adaptive immune response	6/103	120/18903	4.99687e-05	0.00106142	0.000792048	HLA-DRA/NFKBIZ/RIPK2/IL18R1/NLRP3/IL1B	6
BP	GO:0061043	regulation of vascular wound healing	3/103	14/18903	5.47474e-05	0.00115331	0.000860622	XBP1/CXCR4/TNFAIP3	3
BP	GO:0060759	regulation of response to cytokine stimulus	7/103	179/18903	5.59902e-05	0.00116573	0.000869888	IL1R2/RABGEF1/IRAK3/CXCR4/RIPK2/IL1RN/TNFAIP3	7
BP	GO:0070372	regulation of ERK1 and ERK2 cascade	9/103	315/18903	5.62515e-05	0.00116573	0.000869888	ICAM1/MAP2K1/MIF/JUN/CD44/RIPK2/CCL4/CCL3L1/IL1B	9
BP	GO:0002688	regulation of leukocyte chemotaxis	6/103	127/18903	6.85792e-05	0.00140975	0.00105198	OXSR1/TNFAIP6/MIF/DUSP1/CCL4/CXCL8	6
BP	GO:0032612	interleukin-1 production	6/103	130/18903	7.80801e-05	0.00157957	0.0011787	IL1R2/ANXA1/RIPK2/NLRP3/EGR1/TNFAIP3	6
BP	GO:0032652	regulation of interleukin-1 production	6/103	130/18903	7.80801e-05	0.00157957	0.0011787	IL1R2/ANXA1/RIPK2/NLRP3/EGR1/TNFAIP3	6
BP	GO:0070431	nucleotide-binding oligomerization domain containing 2 signaling pathway	3/103	16/18903	8.35613e-05	0.00167715	0.00125151	RIPK2/NFKBIA/TNFAIP3	3
BP	GO:0070371	ERK1 and ERK2 cascade	9/103	340/18903	0.000100856	0.00199703	0.00149022	ICAM1/MAP2K1/MIF/JUN/CD44/RIPK2/CCL4/CCL3L1/IL1B	9
BP	GO:1902036	regulation of hematopoietic stem cell differentiation	3/103	17/18903	0.000101066	0.00199703	0.00149022	NFE2L2/OSM/PRKDC	3
BP	GO:0032868	response to insulin	8/103	269/18903	0.000112223	0.00218063	0.00162722	ADM/XBP1/SOCS3/SYAP1/FOS/PRKDC/IL1B/EGR1	8
BP	GO:0062197	cellular response to chemical stress	9/103	345/18903	0.000112645	0.00218063	0.00162722	PPIF/ANXA1/OXSR1/NFE2L2/JUN/FOS/NR4A3/NLRP3/TNFAIP3	9
BP	GO:0071277	cellular response to calcium ion	5/103	87/18903	0.000112945	0.00218063	0.00162722	PPIF/JUNB/JUN/FOSB/FOS	5
BP	GO:0042088	T-helper 1 type immune response	4/103	46/18903	0.00011378	0.00218063	0.00162722	ANXA1/RIPK2/IL18R1/IL1B	4
BP	GO:0002827	positive regulation of T-helper 1 type immune response	3/103	18/18903	0.000120799	0.00229789	0.00171472	RIPK2/IL18R1/IL1B	3
BP	GO:0060711	labyrinthine layer development	4/103	47/18903	0.000123845	0.00233057	0.00173911	ADM/MAP2K1/JUNB/SOCS3	4
BP	GO:0009410	response to xenobiotic stimulus	10/103	432/18903	0.000124346	0.00233057	0.00173911	ACSL1/OXSR1/NFE2L2/JUN/CXCR4/PDE4B/FOSB/FOS/CD69/IL1B	10
BP	GO:0000302	response to reactive oxygen species	7/103	204/18903	0.000127011	0.00236314	0.00176341	PPIF/ANXA1/NFE2L2/JUN/FOS/NR4A3/TNFAIP3	7
BP	GO:0071674	mononuclear cell migration	7/103	206/18903	0.000134926	0.00249223	0.00185974	ANXA1/ICAM1/OXSR1/CXCR4/DUSP1/CCL4/CCL3L1	7
BP	GO:0035743	CD4-positive, alpha-beta T cell cytokine production	3/103	19/18903	0.000142882	0.00262018	0.00195522	IL18R1/NLRP3/IL1B	3
BP	GO:0051592	response to calcium ion	6/103	147/18903	0.000153606	0.00279672	0.00208696	PPIF/ACTG1/JUNB/JUN/FOSB/FOS	6
BP	GO:0070301	cellular response to hydrogen peroxide	5/103	93/18903	0.000154816	0.00279876	0.00208848	PPIF/ANXA1/NFE2L2/NR4A3/TNFAIP3	5
BP	GO:0001780	neutrophil homeostasis	3/103	20/18903	0.000167432	0.0029845	0.00222708	ANXA1/HCAR2/PDE4B	3
BP	GO:0032495	response to muramyl dipeptide	3/103	20/18903	0.000167432	0.0029845	0.00222708	RIPK2/NFKBIA/TNFAIP3	3
BP	GO:1903510	mucopolysaccharide metabolic process	5/103	95/18903	0.00017112	0.00302906	0.00226033	DSE/NFKB1/TNFAIP6/CD44/IL1B	5
BP	GO:0045063	T-helper 1 cell differentiation	3/103	21/18903	0.000194565	0.00339689	0.00253481	ANXA1/RIPK2/IL18R1	3
BP	GO:1901522	positive regulation of transcription from RNA polymerase II promoter involved in cellular response to chemical stimulus	3/103	21/18903	0.000194565	0.00339689	0.00253481	XBP1/NFE2L2/JUN	3
BP	GO:0045744	negative regulation of G protein-coupled receptor signaling pathway	4/103	54/18903	0.000213263	0.00369801	0.00275951	ADM/PLEK/PDE4B/CXCL8	4
BP	GO:0061042	vascular wound healing	3/103	22/18903	0.000224395	0.00386475	0.00288394	XBP1/CXCR4/TNFAIP3	3
BP	GO:0002686	negative regulation of leukocyte migration	4/103	55/18903	0.000229032	0.00391814	0.00292378	TNFAIP6/MIF/RABGEF1/DUSP1	4
BP	GO:0008630	intrinsic apoptotic signaling pathway in response to DNA damage	5/103	102/18903	0.000238703	0.00405636	0.00302692	BCL2A1/MIF/SKIL/CD44/PRKDC	5
BP	GO:0043331	response to dsRNA	4/103	56/18903	0.000245624	0.00411904	0.0030737	NFKB1/IRAK3/RIPK2/NFKBIA	4
BP	GO:2000630	positive regulation of miRNA metabolic process	4/103	56/18903	0.000245624	0.00411904	0.0030737	NFKB1/JUN/FOS/EGR1	4
BP	GO:0002689	negative regulation of leukocyte chemotaxis	3/103	23/18903	0.000257035	0.00428223	0.00319547	TNFAIP6/MIF/DUSP1	3
BP	GO:0050920	regulation of chemotaxis	7/103	230/18903	0.000265281	0.00439092	0.00327658	OXSR1/TNFAIP6/MIF/CXCR4/DUSP1/CCL4/CXCL8	7
BP	GO:0031349	positive regulation of defense response	8/103	307/18903	0.000276236	0.00451362	0.00336814	NFKBIZ/PLSCR1/RIPK2/OSM/PRKDC/NFKBIA/NLRP3/IL1B	8
BP	GO:0044403	biological process involved in symbiotic interaction	8/103	307/18903	0.000276236	0.00451362	0.00336814	CHD1/ICAM1/PLSCR1/JUN/CXCR4/VPS37B/CCL4/CXCL8	8
BP	GO:0071900	regulation of protein serine/threonine kinase activity	9/103	395/18903	0.00030851	0.00500886	0.0037377	ACSL1/MAP2K1/MIF/IRAK3/CCNH/DUSP1/SYAP1/IL1B/TNFAIP3	9
BP	GO:0002253	activation of immune response	9/103	397/18903	0.000320127	0.00514146	0.00383664	RABGEF1/NFKBIZ/PLSCR1/LCP2/RIPK2/PDE4B/PRKDC/NR4A3/IL1B	9
BP	GO:0002711	positive regulation of T cell mediated immunity	4/103	60/18903	0.000320711	0.00514146	0.00383664	HLA-DRA/IL18R1/NLRP3/IL1B	4
BP	GO:0034114	regulation of heterotypic cell-cell adhesion	3/103	25/18903	0.000331179	0.005179	0.00386465	CD44/IL1RN/IL1B	3
BP	GO:0046885	regulation of hormone biosynthetic process	3/103	25/18903	0.000331179	0.005179	0.00386465	NFKB1/ADM/EGR1	3
BP	GO:0070423	nucleotide-binding oligomerization domain containing signaling pathway	3/103	25/18903	0.000331179	0.005179	0.00386465	RIPK2/NFKBIA/TNFAIP3	3
BP	GO:2000193	positive regulation of fatty acid transport	3/103	25/18903	0.000331179	0.005179	0.00386465	ACSL1/MIF/IL1B	3
BP	GO:1901222	regulation of NIK/NF-kappaB signaling	5/103	111/18903	0.000353381	0.0054925	0.00409859	LIMS1/IL18R1/NFKBIA/NLRP3/IL1B	5
BP	GO:0002726	positive regulation of T cell cytokine production	3/103	26/18903	0.000372899	0.00572601	0.00427284	IL18R1/NLRP3/IL1B	3
BP	GO:0035872	nucleotide-binding domain, leucine rich repeat containing receptor signaling pathway	3/103	26/18903	0.000372899	0.00572601	0.00427284	RIPK2/NFKBIA/TNFAIP3	3
BP	GO:0043410	positive regulation of MAPK cascade	10/103	496/18903	0.000376426	0.00574557	0.00428743	ICAM1/MAP2K1/MIF/JUN/CD44/RIPK2/OSM/CCL4/CCL3L1/IL1B	10
BP	GO:0002456	T cell mediated immunity	5/103	113/18903	0.000383712	0.00578747	0.0043187	HLA-DRA/ICAM1/IL18R1/NLRP3/IL1B	5
BP	GO:1905954	positive regulation of lipid localization	5/103	113/18903	0.000383712	0.00578747	0.0043187	ACSL1/NFKB1/MIF/NFKBIA/IL1B	5
BP	GO:0009615	response to virus	9/103	409/18903	0.000397701	0.00596317	0.00444982	NFKB1/IRAK3/PLSCR1/CXCR4/IVNS1ABP/CCL4/NLRP3/IL1B/TNFAIP3	9
BP	GO:0032635	interleukin-6 production	6/103	176/18903	0.000405489	0.00600925	0.0044842	RABGEF1/XBP1/IRAK3/RIPK2/IL1B/TNFAIP3	6
BP	GO:0032675	regulation of interleukin-6 production	6/103	176/18903	0.000405489	0.00600925	0.0044842	RABGEF1/XBP1/IRAK3/RIPK2/IL1B/TNFAIP3	6
BP	GO:0001659	temperature homeostasis	6/103	178/18903	0.000430579	0.00634419	0.00473414	ACSL1/CXCR4/IL18R1/IL1B/EGR1/G0S2	6
BP	GO:0016032	viral process	9/103	421/18903	0.000490187	0.00718095	0.00535854	CHD1/ICAM1/SLPI/PLSCR1/JUN/CXCR4/VPS37B/CCL4/CXCL8	9
BP	GO:0071466	cellular response to xenobiotic stimulus	6/103	183/18903	0.000498627	0.00726286	0.00541966	ACSL1/NFE2L2/CXCR4/PDE4B/CD69/IL1B	6
BP	GO:0050728	negative regulation of inflammatory response	6/103	184/18903	0.000513189	0.00743249	0.00554624	NFKB1/TNFAIP6/RABGEF1/SOCS3/NLRP3/TNFAIP3	6
BP	GO:0062012	regulation of small molecule metabolic process	8/103	339/18903	0.000534145	0.0076923	0.00574012	NFKB1/ANXA1/RANBP2/ADM/PLEK/NR4A3/IL1B/EGR1	8
BP	GO:0002768	immune response-regulating cell surface receptor signaling pathway	8/103	341/18903	0.000555192	0.00787049	0.00587309	CLEC4E/RABGEF1/NFKBIZ/PLSCR1/LCP2/RIPK2/PDE4B/NR4A3	8
BP	GO:0002221	pattern recognition receptor signaling pathway	6/103	187/18903	0.00055887	0.00787049	0.00587309	CLEC4E/IRAK3/RIPK2/NFKBIA/NLRP3/TNFAIP3	6
BP	GO:0045766	positive regulation of angiogenesis	6/103	187/18903	0.00055887	0.00787049	0.00587309	ADM/XBP1/NFE2L2/CXCR4/IL1B/CXCL8	6
BP	GO:1904018	positive regulation of vasculature development	6/103	187/18903	0.00055887	0.00787049	0.00587309	ADM/XBP1/NFE2L2/CXCR4/IL1B/CXCL8	6
BP	GO:0030203	glycosaminoglycan metabolic process	5/103	123/18903	0.000565874	0.00792535	0.00591403	DSE/NFKB1/TNFAIP6/CD44/IL1B	5
BP	GO:0032722	positive regulation of chemokine production	4/103	70/18903	0.000578432	0.00805696	0.00601223	MIF/RIPK2/IL1B/EGR1	4
BP	GO:0007565	female pregnancy	6/103	189/18903	0.000591039	0.00818781	0.00610988	THBD/ADM/JUNB/FOSB/FOS/IL1B	6
BP	GO:0002548	monocyte chemotaxis	4/103	71/18903	0.00061042	0.00841059	0.00627612	ANXA1/DUSP1/CCL4/CCL3L1	4
BP	GO:0019216	regulation of lipid metabolic process	8/103	347/18903	0.000622398	0.00852953	0.00636488	NFKB1/ANXA1/ADM/RUBCNL/HCAR2/NR4A3/IL1B/EGR1	8
BP	GO:0000413	protein peptidyl-prolyl isomerization	3/103	31/18903	0.000632065	0.00855158	0.00638133	PPIF/FKBP5/RANBP2	3
BP	GO:0060055	angiogenesis involved in wound healing	3/103	31/18903	0.000632065	0.00855158	0.00638133	XBP1/CXCR4/TNFAIP3	3
BP	GO:0050730	regulation of peptidyl-tyrosine phosphorylation	7/103	266/18903	0.000634072	0.00855158	0.00638133	SH3BP5/MIF/SOCS3/CD44/RIPK2/OSM/SAMSN1	7
BP	GO:0046683	response to organophosphorus	5/103	128/18903	0.00067819	0.00909846	0.00678942	THBD/PER1/FOSB/FOS/IL1B	5
BP	GO:0001516	prostaglandin biosynthetic process	3/103	32/18903	0.000694701	0.0091751	0.00684661	ANXA1/MIF/IL1B	3
BP	GO:0046457	prostanoid biosynthetic process	3/103	32/18903	0.000694701	0.0091751	0.00684661	ANXA1/MIF/IL1B	3
BP	GO:0060674	placenta blood vessel development	3/103	32/18903	0.000694701	0.0091751	0.00684661	MAP2K1/JUNB/SOCS3	3
BP	GO:2000628	regulation of miRNA metabolic process	4/103	74/18903	0.000713904	0.0093801	0.00699959	NFKB1/JUN/FOS/EGR1	4
BP	GO:0031348	negative regulation of defense response	7/103	272/18903	0.000723121	0.00945249	0.0070536	NFKB1/TNFAIP6/RABGEF1/IRAK3/SOCS3/NLRP3/TNFAIP3	7
BP	GO:0042542	response to hydrogen peroxide	5/103	130/18903	0.000727498	0.00946118	0.00706009	PPIF/ANXA1/NFE2L2/NR4A3/TNFAIP3	5
BP	GO:0071248	cellular response to metal ion	6/103	198/18903	0.000754008	0.00970097	0.00723902	PPIF/NFE2L2/JUNB/JUN/FOSB/FOS	6
BP	GO:0002431	Fc receptor mediated stimulatory signaling pathway	3/103	33/18903	0.000761159	0.00970097	0.00723902	RABGEF1/PLSCR1/NR4A3	3
BP	GO:0033032	regulation of myeloid cell apoptotic process	3/103	33/18903	0.000761159	0.00970097	0.00723902	ANXA1/MIF/HCAR2	3
BP	GO:2000191	regulation of fatty acid transport	3/103	33/18903	0.000761159	0.00970097	0.00723902	ACSL1/MIF/IL1B	3
BP	GO:0010038	response to metal ion	8/103	360/18903	0.000790692	0.0100272	0.00748249	PPIF/ACTG1/NFE2L2/PLSCR1/JUNB/JUN/FOSB/FOS	8
BP	GO:0002831	regulation of response to biotic stimulus	8/103	361/18903	0.000805021	0.0101584	0.00758037	MIF/IRAK3/NFE2L2/PLSCR1/RIPK2/PRKDC/IL1B/TNFAIP3	8
BP	GO:0032729	positive regulation of interferon-gamma production	4/103	77/18903	0.000829228	0.0103714	0.00773927	RIPK2/IL18R1/PDE4B/IL1B	4
BP	GO:0061081	positive regulation of myeloid leukocyte cytokine production involved in immune response	3/103	34/18903	0.000831529	0.0103714	0.00773927	MIF/RIPK2/NR4A3	3
BP	GO:0006022	aminoglycan metabolic process	5/103	134/18903	0.000834102	0.0103714	0.00773927	DSE/NFKB1/TNFAIP6/CD44/IL1B	5
BP	GO:0010565	regulation of cellular ketone metabolic process	5/103	136/18903	0.000891576	0.0110322	0.00823239	ANXA1/ADM/NR4A3/IL1B/EGR1	5
BP	GO:0060218	hematopoietic stem cell differentiation	3/103	35/18903	0.000905902	0.0111017	0.00828423	NFE2L2/OSM/PRKDC	3
BP	GO:2000352	negative regulation of endothelial cell apoptotic process	3/103	35/18903	0.000905902	0.0111017	0.00828423	ICAM1/NFE2L2/TNFAIP3	3
BP	GO:0044703	multi-organism reproductive process	6/103	209/18903	0.000998142	0.0121735	0.00908407	THBD/ADM/JUNB/FOSB/FOS/IL1B	6
BP	GO:0034599	cellular response to oxidative stress	7/103	288/18903	0.00100971	0.012256	0.0091456	PPIF/ANXA1/NFE2L2/JUN/FOS/NR4A3/TNFAIP3	7
BP	GO:0014074	response to purine-containing compound	5/103	142/18903	0.00108176	0.0129456	0.00966023	THBD/PER1/FOSB/FOS/IL1B	5
BP	GO:0038061	NIK/NF-kappaB signaling	5/103	142/18903	0.00108176	0.0129456	0.00966023	LIMS1/IL18R1/NFKBIA/NLRP3/IL1B	5
BP	GO:0051384	response to glucocorticoid	5/103	142/18903	0.00108176	0.0129456	0.00966023	ANXA1/ADM/FOSB/FOS/IL1RN	5
BP	GO:0018108	peptidyl-tyrosine phosphorylation	8/103	380/18903	0.00111948	0.0133344	0.00995036	SH3BP5/MAP2K1/MIF/SOCS3/CD44/RIPK2/OSM/SAMSN1	8
BP	GO:0002369	T cell cytokine production	3/103	38/18903	0.0011539	0.0135356	0.0101005	IL18R1/NLRP3/IL1B	3
BP	GO:0002724	regulation of T cell cytokine production	3/103	38/18903	0.0011539	0.0135356	0.0101005	IL18R1/NLRP3/IL1B	3
BP	GO:1902229	regulation of intrinsic apoptotic signaling pathway in response to DNA damage	3/103	38/18903	0.0011539	0.0135356	0.0101005	MIF/SKIL/CD44	3
BP	GO:0018212	peptidyl-tyrosine modification	8/103	382/18903	0.00115761	0.0135356	0.0101005	SH3BP5/MAP2K1/MIF/SOCS3/CD44/RIPK2/OSM/SAMSN1	8
BP	GO:0048872	homeostasis of number of cells	7/103	296/18903	0.00118313	0.0137708	0.010276	ANXA1/MIF/HCAR2/SKIL/PDE4B/PRKDC/TNFAIP3	7
BP	GO:0044706	multi-multicellular organism process	6/103	218/18903	0.00123973	0.0142325	0.0106205	THBD/ADM/JUNB/FOSB/FOS/IL1B	6
BP	GO:0032350	regulation of hormone metabolic process	3/103	39/18903	0.00124513	0.0142325	0.0106205	NFKB1/ADM/EGR1	3
BP	GO:0033028	myeloid cell apoptotic process	3/103	39/18903	0.00124513	0.0142325	0.0106205	ANXA1/MIF/HCAR2	3
BP	GO:0043618	regulation of transcription from RNA polymerase II promoter in response to stress	3/103	39/18903	0.00124513	0.0142325	0.0106205	NFE2L2/JUN/EGR1	3
BP	GO:0033077	T cell differentiation in thymus	4/103	86/18903	0.00125347	0.0142519	0.010635	EGR3/RIPK2/PRKDC/IL1B	4
BP	GO:0033034	positive regulation of myeloid cell apoptotic process	2/103	10/18903	0.00128597	0.0142519	0.010635	ANXA1/HCAR2	2
BP	GO:0045625	regulation of T-helper 1 cell differentiation	2/103	10/18903	0.00128597	0.0142519	0.010635	ANXA1/RIPK2	2
BP	GO:0046886	positive regulation of hormone biosynthetic process	2/103	10/18903	0.00128597	0.0142519	0.010635	ADM/EGR1	2
BP	GO:0060368	regulation of Fc receptor mediated stimulatory signaling pathway	2/103	10/18903	0.00128597	0.0142519	0.010635	RABGEF1/PLSCR1	2
BP	GO:2000347	positive regulation of hepatocyte proliferation	2/103	10/18903	0.00128597	0.0142519	0.010635	XBP1/TNFAIP3	2
BP	GO:2000659	regulation of interleukin-1-mediated signaling pathway	2/103	10/18903	0.00128597	0.0142519	0.010635	IL1R2/IL1RN	2
BP	GO:0001892	embryonic placenta development	4/103	87/18903	0.00130843	0.0144381	0.0107739	ADM/MAP2K1/JUNB/SOCS3	4
BP	GO:0050878	regulation of body fluid levels	8/103	390/18903	0.00132065	0.01451	0.0108276	THBD/ADM/ACTG1/PLEK/XBP1/NFE2L2/PLSCR1/PLAUR	8
BP	GO:0045923	positive regulation of fatty acid metabolic process	3/103	40/18903	0.00134079	0.0146055	0.0108988	ANXA1/NR4A3/IL1B	3
BP	GO:1901532	regulation of hematopoietic progenitor cell differentiation	3/103	40/18903	0.00134079	0.0146055	0.0108988	NFE2L2/OSM/PRKDC	3
BP	GO:0032370	positive regulation of lipid transport	4/103	88/18903	0.00136506	0.0148065	0.0110489	ACSL1/MIF/NFKBIA/IL1B	4
BP	GO:0001960	negative regulation of cytokine-mediated signaling pathway	4/103	89/18903	0.00142338	0.0152523	0.0113815	IL1R2/RABGEF1/IRAK3/IL1RN	4
BP	GO:0002709	regulation of T cell mediated immunity	4/103	89/18903	0.00142338	0.0152523	0.0113815	HLA-DRA/IL18R1/NLRP3/IL1B	4
BP	GO:0097191	extrinsic apoptotic signaling pathway	6/103	224/18903	0.0014241	0.0152523	0.0113815	BCL2A1/ICAM1/SKIL/IL1B/G0S2/TNFAIP3	6
BP	GO:0007596	blood coagulation	6/103	225/18903	0.00145676	0.0154944	0.0115621	THBD/ACTG1/PLEK/NFE2L2/PLSCR1/PLAUR	6
BP	GO:0010720	positive regulation of cell development	7/103	307/18903	0.00145886	0.0154944	0.0115621	LIMS1/MAP2K1/CXCR4/SKIL/TGM2/PRKDC/IL1B	7
BP	GO:0010586	miRNA metabolic process	4/103	90/18903	0.00148341	0.0156249	0.0116595	NFKB1/JUN/FOS/EGR1	4
BP	GO:0051591	response to cAMP	4/103	90/18903	0.00148341	0.0156249	0.0116595	THBD/PER1/FOSB/FOS	4
BP	GO:0034142	toll-like receptor 4 signaling pathway	3/103	42/18903	0.00154569	0.0159908	0.0119326	RIPK2/NFKBIA/TNFAIP3	3
BP	GO:0050729	positive regulation of inflammatory response	5/103	154/18903	0.00155039	0.0159908	0.0119326	NFKBIZ/OSM/NFKBIA/NLRP3/IL1B	5
BP	GO:0051092	positive regulation of NF-kappaB transcription factor activity	5/103	154/18903	0.00155039	0.0159908	0.0119326	IRAK3/RIPK2/IL18R1/NLRP3/IL1B	5
BP	GO:0002158	osteoclast proliferation	2/103	11/18903	0.00156616	0.0159908	0.0119326	JUNB/TNFAIP3	2
BP	GO:0045628	regulation of T-helper 2 cell differentiation	2/103	11/18903	0.00156616	0.0159908	0.0119326	ANXA1/NLRP3	2
BP	GO:0061418	regulation of transcription from RNA polymerase II promoter in response to hypoxia	2/103	11/18903	0.00156616	0.0159908	0.0119326	NFE2L2/EGR1	2
BP	GO:0070673	response to interleukin-18	2/103	11/18903	0.00156616	0.0159908	0.0119326	RIPK2/IL18R1	2
BP	GO:0071241	cellular response to inorganic substance	6/103	229/18903	0.00159315	0.0159908	0.0119326	PPIF/NFE2L2/JUNB/JUN/FOSB/FOS	6
BP	GO:0032368	regulation of lipid transport	5/103	155/18903	0.00159524	0.0159908	0.0119326	ACSL1/NFKB1/MIF/NFKBIA/IL1B	5
BP	GO:2001236	regulation of extrinsic apoptotic signaling pathway	5/103	155/18903	0.00159524	0.0159908	0.0119326	ICAM1/SKIL/IL1B/G0S2/TNFAIP3	5
BP	GO:0002429	immune response-activating cell surface receptor signaling pathway	7/103	312/18903	0.00159971	0.0159908	0.0119326	RABGEF1/NFKBIZ/PLSCR1/LCP2/RIPK2/PDE4B/NR4A3	7
BP	GO:0002757	immune response-activating signal transduction	7/103	312/18903	0.00159971	0.0159908	0.0119326	RABGEF1/NFKBIZ/PLSCR1/LCP2/RIPK2/PDE4B/NR4A3	7
BP	GO:0022604	regulation of cell morphogenesis	7/103	312/18903	0.00159971	0.0159908	0.0119326	LIMS1/ANXA1/CXCR4/CD44/PRKDC/FGD4/RHOH	7
BP	GO:0050817	coagulation	6/103	230/18903	0.00162872	0.0162172	0.0121015	THBD/ACTG1/PLEK/NFE2L2/PLSCR1/PLAUR	6
BP	GO:0007599	hemostasis	6/103	231/18903	0.00166489	0.0165128	0.0123221	THBD/ACTG1/PLEK/NFE2L2/PLSCR1/PLAUR	6
BP	GO:0060761	negative regulation of response to cytokine stimulus	4/103	94/18903	0.00174125	0.0172033	0.0128374	IL1R2/RABGEF1/IRAK3/IL1RN	4
BP	GO:0032088	negative regulation of NF-kappaB transcription factor activity	4/103	95/18903	0.00181027	0.0178161	0.0132947	IRAK3/NFKBIA/NLRP3/TNFAIP3	4
BP	GO:0033083	regulation of immature T cell proliferation	2/103	12/18903	0.00187272	0.0182304	0.0136038	RIPK2/IL1B	2
BP	GO:0033084	regulation of immature T cell proliferation in thymus	2/103	12/18903	0.00187272	0.0182304	0.0136038	RIPK2/IL1B	2
BP	GO:0033003	regulation of mast cell activation	3/103	45/18903	0.00188812	0.0182304	0.0136038	RABGEF1/PLSCR1/NR4A3	3
BP	GO:0043620	regulation of DNA-templated transcription in response to stress	3/103	45/18903	0.00188812	0.0182304	0.0136038	NFE2L2/JUN/EGR1	3
BP	GO:1900744	regulation of p38MAPK cascade	3/103	45/18903	0.00188812	0.0182304	0.0136038	PER1/DUSP1/IL1B	3
BP	GO:0050792	regulation of viral process	5/103	162/18903	0.00193639	0.0186258	0.0138989	SLPI/PLSCR1/CXCR4/VPS37B/CXCL8	5
BP	GO:0051403	stress-activated MAPK cascade	6/103	239/18903	0.0019767	0.0189421	0.0141349	NFKB1/PER1/MAP2K1/RIPK2/DUSP1/IL1B	6
BP	GO:1904752	regulation of vascular associated smooth muscle cell migration	3/103	46/18903	0.00201191	0.0192074	0.0143328	NFE2L2/DOCK4/NR4A3	3
BP	GO:0032642	regulation of chemokine production	4/103	98/18903	0.00202868	0.0192951	0.0143984	MIF/RIPK2/IL1B/EGR1	4
BP	GO:0002703	regulation of leukocyte mediated immunity	6/103	241/18903	0.00206113	0.019531	0.0145743	HLA-DRA/ICAM1/RABGEF1/IL18R1/NLRP3/IL1B	6
BP	GO:0031960	response to corticosteroid	5/103	165/18903	0.00209783	0.0198028	0.0147771	ANXA1/ADM/FOSB/FOS/IL1RN	5
BP	GO:0032602	chemokine production	4/103	99/18903	0.00210535	0.0198028	0.0147771	MIF/RIPK2/IL1B/EGR1	4
BP	GO:0006984	ER-nucleus signaling pathway	3/103	47/18903	0.00214064	0.0199142	0.0148603	PPP1R15A/XBP1/NFE2L2	3
BP	GO:1902622	regulation of neutrophil migration	3/103	47/18903	0.00214064	0.0199142	0.0148603	TNFAIP6/RHOH/CXCL8	3
BP	GO:1902895	positive regulation of miRNA transcription	3/103	47/18903	0.00214064	0.0199142	0.0148603	JUN/FOS/EGR1	3
BP	GO:0031392	regulation of prostaglandin biosynthetic process	2/103	13/18903	0.00220536	0.0201486	0.0150352	ANXA1/IL1B	2
BP	GO:0032494	response to peptidoglycan	2/103	13/18903	0.00220536	0.0201486	0.0150352	IRAK3/RIPK2	2
BP	GO:0033079	immature T cell proliferation	2/103	13/18903	0.00220536	0.0201486	0.0150352	RIPK2/IL1B	2
BP	GO:0033080	immature T cell proliferation in thymus	2/103	13/18903	0.00220536	0.0201486	0.0150352	RIPK2/IL1B	2
BP	GO:0060670	branching involved in labyrinthine layer morphogenesis	2/103	13/18903	0.00220536	0.0201486	0.0150352	ADM/SOCS3	2
BP	GO:0015908	fatty acid transport	4/103	101/18903	0.00226467	0.0204134	0.0152328	ACSL1/ANXA1/MIF/IL1B	4
BP	GO:0002673	regulation of acute inflammatory response	3/103	48/18903	0.00227438	0.0204134	0.0152328	OSM/NLRP3/IL1B	3
BP	GO:0032309	icosanoid secretion	3/103	48/18903	0.00227438	0.0204134	0.0152328	ANXA1/MIF/IL1B	3
BP	GO:0032892	positive regulation of organic acid transport	3/103	48/18903	0.00227438	0.0204134	0.0152328	ACSL1/MIF/IL1B	3
BP	GO:1904738	vascular associated smooth muscle cell migration	3/103	48/18903	0.00227438	0.0204134	0.0152328	NFE2L2/DOCK4/NR4A3	3
BP	GO:0031098	stress-activated protein kinase signaling cascade	6/103	246/18903	0.00228417	0.0204293	0.0152447	NFKB1/PER1/MAP2K1/RIPK2/DUSP1/IL1B	6
BP	GO:0018208	peptidyl-proline modification	3/103	49/18903	0.0024132	0.0214329	0.0159936	PPIF/FKBP5/RANBP2	3
BP	GO:0043330	response to exogenous dsRNA	3/103	49/18903	0.0024132	0.0214329	0.0159936	IRAK3/RIPK2/NFKBIA	3
BP	GO:0016485	protein processing	6/103	250/18903	0.00247534	0.0219085	0.0163485	SRGN/CPD/IL1R2/THBD/RIPK2/PLAUR	6
BP	GO:0048545	response to steroid hormone	7/103	339/18903	0.00255312	0.0220781	0.016475	ANXA1/PER1/ADM/FOSB/FOS/NR4A3/IL1RN	7
BP	GO:0006692	prostanoid metabolic process	3/103	50/18903	0.00255715	0.0220781	0.016475	ANXA1/MIF/IL1B	3
BP	GO:0006693	prostaglandin metabolic process	3/103	50/18903	0.00255715	0.0220781	0.016475	ANXA1/MIF/IL1B	3
BP	GO:1902041	regulation of extrinsic apoptotic signaling pathway via death domain receptors	3/103	50/18903	0.00255715	0.0220781	0.016475	ICAM1/SKIL/TNFAIP3	3
BP	GO:0030213	hyaluronan biosynthetic process	2/103	14/18903	0.0025638	0.0220781	0.016475	NFKB1/IL1B	2
BP	GO:0032306	regulation of prostaglandin secretion	2/103	14/18903	0.0025638	0.0220781	0.016475	MIF/IL1B	2
BP	GO:0032308	positive regulation of prostaglandin secretion	2/103	14/18903	0.0025638	0.0220781	0.016475	MIF/IL1B	2
BP	GO:0043922	negative regulation by host of viral transcription	2/103	14/18903	0.0025638	0.0220781	0.016475	JUN/CCL4	2
BP	GO:0006979	response to oxidative stress	8/103	434/18903	0.00257333	0.0220855	0.0164806	PPIF/ANXA1/OXSR1/NFE2L2/JUN/FOS/NR4A3/TNFAIP3	8
BP	GO:0019083	viral transcription	3/103	51/18903	0.00270631	0.0229182	0.017102	CHD1/JUN/CCL4	3
BP	GO:0032692	negative regulation of interleukin-1 production	3/103	51/18903	0.00270631	0.0229182	0.017102	IL1R2/NLRP3/TNFAIP3	3
BP	GO:0043124	negative regulation of I-kappaB kinase/NF-kappaB signaling	3/103	51/18903	0.00270631	0.0229182	0.017102	PER1/RHOH/TNFAIP3	3
BP	GO:0043277	apoptotic cell clearance	3/103	51/18903	0.00270631	0.0229182	0.017102	ANXA1/TGM2/RHOH	3
BP	GO:0006636	unsaturated fatty acid biosynthetic process	3/103	52/18903	0.00286073	0.0238533	0.0177997	ANXA1/MIF/IL1B	3
BP	GO:0014812	muscle cell migration	4/103	108/18903	0.00288761	0.0238533	0.0177997	ANXA1/NFE2L2/DOCK4/NR4A3	4
BP	GO:0033138	positive regulation of peptidyl-serine phosphorylation	4/103	108/18903	0.00288761	0.0238533	0.0177997	MIF/CD44/RIPK2/OSM	4
BP	GO:0002468	dendritic cell antigen processing and presentation	2/103	15/18903	0.00294774	0.0238533	0.0177997	CLEC4A/HLA-DRA	2
BP	GO:0032352	positive regulation of hormone metabolic process	2/103	15/18903	0.00294774	0.0238533	0.0177997	ADM/EGR1	2
BP	GO:0034116	positive regulation of heterotypic cell-cell adhesion	2/103	15/18903	0.00294774	0.0238533	0.0177997	CD44/IL1B	2
BP	GO:0043518	negative regulation of DNA damage response, signal transduction by p53 class mediator	2/103	15/18903	0.00294774	0.0238533	0.0177997	MIF/CD44	2
BP	GO:0045064	T-helper 2 cell differentiation	2/103	15/18903	0.00294774	0.0238533	0.0177997	ANXA1/NLRP3	2
BP	GO:0070262	peptidyl-serine dephosphorylation	2/103	15/18903	0.00294774	0.0238533	0.0177997	PPP1R15A/DUSP1	2
BP	GO:0097396	response to interleukin-17	2/103	15/18903	0.00294774	0.0238533	0.0177997	SOCS3/IL1B	2
BP	GO:0097398	cellular response to interleukin-17	2/103	15/18903	0.00294774	0.0238533	0.0177997	SOCS3/IL1B	2
BP	GO:1902166	negative regulation of intrinsic apoptotic signaling pathway in response to DNA damage by p53 class mediator	2/103	15/18903	0.00294774	0.0238533	0.0177997	MIF/CD44	2
BP	GO:2000345	regulation of hepatocyte proliferation	2/103	15/18903	0.00294774	0.0238533	0.0177997	XBP1/TNFAIP3	2
BP	GO:2001279	regulation of unsaturated fatty acid biosynthetic process	2/103	15/18903	0.00294774	0.0238533	0.0177997	ANXA1/IL1B	2
BP	GO:0045765	regulation of angiogenesis	7/103	349/18903	0.003	0.0241994	0.018058	ADM/XBP1/NFE2L2/CXCR4/IL1B/CXCL8/TNFAIP3	7
BP	GO:0009409	response to cold	3/103	53/18903	0.00302048	0.0242113	0.0180669	ADM/FOS/NFKBIA	3
BP	GO:0048146	positive regulation of fibroblast proliferation	3/103	53/18903	0.00302048	0.0242113	0.0180669	FOSL2/MIF/JUN	3
BP	GO:0002683	negative regulation of immune system process	8/103	449/18903	0.00316653	0.0253025	0.0188811	ANXA1/TNFAIP6/MIF/RABGEF1/IRAK3/DUSP1/SAMSN1/TNFAIP3	8
BP	GO:0032611	interleukin-1 beta production	4/103	111/18903	0.00318722	0.0253091	0.0188861	RIPK2/NLRP3/EGR1/TNFAIP3	4
BP	GO:0032651	regulation of interleukin-1 beta production	4/103	111/18903	0.00318722	0.0253091	0.0188861	RIPK2/NLRP3/EGR1/TNFAIP3	4
BP	GO:0046890	regulation of lipid biosynthetic process	5/103	182/18903	0.00320422	0.0253651	0.0189278	NFKB1/ANXA1/ADM/IL1B/EGR1	5
BP	GO:0044000	movement in host	5/103	183/18903	0.00328022	0.0258863	0.0193168	ICAM1/PLSCR1/CXCR4/VPS37B/CXCL8	5
BP	GO:1901342	regulation of vasculature development	7/103	355/18903	0.00329555	0.0259271	0.0193472	ADM/XBP1/NFE2L2/CXCR4/IL1B/CXCL8/TNFAIP3	7
BP	GO:0042448	progesterone metabolic process	2/103	16/18903	0.00335691	0.0260923	0.0194705	ADM/EGR1	2
BP	GO:1902931	negative regulation of alcohol biosynthetic process	2/103	16/18903	0.00335691	0.0260923	0.0194705	NFKB1/PLEK	2
BP	GO:0032640	tumor necrosis factor production	5/103	184/18903	0.00335751	0.0260923	0.0194705	CLEC4A/MIF/IRAK3/RIPK2/TNFAIP3	5
BP	GO:0032680	regulation of tumor necrosis factor production	5/103	184/18903	0.00335751	0.0260923	0.0194705	CLEC4A/MIF/IRAK3/RIPK2/TNFAIP3	5
BP	GO:1905952	regulation of lipid localization	5/103	185/18903	0.0034361	0.026622	0.0198657	ACSL1/NFKB1/MIF/NFKBIA/IL1B	5
BP	GO:0002526	acute inflammatory response	4/103	114/18903	0.00350738	0.0270919	0.0202164	PLSCR1/OSM/NLRP3/IL1B	4
BP	GO:0071715	icosanoid transport	3/103	56/18903	0.00353225	0.0272015	0.0202982	ANXA1/MIF/IL1B	3
BP	GO:0038066	p38MAPK cascade	3/103	57/18903	0.00371387	0.0285053	0.0212711	PER1/DUSP1/IL1B	3
BP	GO:0071706	tumor necrosis factor superfamily cytokine production	5/103	189/18903	0.00376377	0.0285053	0.0212711	CLEC4A/MIF/IRAK3/RIPK2/TNFAIP3	5
BP	GO:1903555	regulation of tumor necrosis factor superfamily cytokine production	5/103	189/18903	0.00376377	0.0285053	0.0212711	CLEC4A/MIF/IRAK3/RIPK2/TNFAIP3	5
BP	GO:0010566	regulation of ketone biosynthetic process	2/103	17/18903	0.00379102	0.0285053	0.0212711	ADM/EGR1	2
BP	GO:0034134	toll-like receptor 2 signaling pathway	2/103	17/18903	0.00379102	0.0285053	0.0212711	RIPK2/TNFAIP3	2
BP	GO:0043923	positive regulation by host of viral transcription	2/103	17/18903	0.00379102	0.0285053	0.0212711	CHD1/JUN	2
BP	GO:0051412	response to corticosterone	2/103	17/18903	0.00379102	0.0285053	0.0212711	FOSB/FOS	2
BP	GO:1902165	regulation of intrinsic apoptotic signaling pathway in response to DNA damage by p53 class mediator	2/103	17/18903	0.00379102	0.0285053	0.0212711	MIF/CD44	2
BP	GO:0002443	leukocyte mediated immunity	8/103	463/18903	0.00381171	0.0285766	0.0213243	HLA-DRA/ICAM1/RABGEF1/IL18R1/RNF19B/NR4A3/NLRP3/IL1B	8
BP	GO:0050777	negative regulation of immune response	5/103	190/18903	0.00384907	0.0287721	0.0214702	ANXA1/RABGEF1/IRAK3/SAMSN1/TNFAIP3	5
BP	GO:0050732	negative regulation of peptidyl-tyrosine phosphorylation	3/103	58/18903	0.0039011	0.0290757	0.0216968	SH3BP5/SOCS3/SAMSN1	3
BP	GO:0031099	regeneration	5/103	192/18903	0.00402382	0.029903	0.0223141	ANXA1/ADM/MAP2K1/JUN/NR4A3	5
BP	GO:0002708	positive regulation of lymphocyte mediated immunity	4/103	119/18903	0.00408844	0.0301198	0.0224759	HLA-DRA/IL18R1/NLRP3/IL1B	4
BP	GO:0032609	interferon-gamma production	4/103	119/18903	0.00408844	0.0301198	0.0224759	RIPK2/IL18R1/PDE4B/IL1B	4
BP	GO:0032649	regulation of interferon-gamma production	4/103	119/18903	0.00408844	0.0301198	0.0224759	RIPK2/IL18R1/PDE4B/IL1B	4
BP	GO:0032310	prostaglandin secretion	2/103	18/18903	0.0042498	0.0309372	0.0230858	MIF/IL1B	2
BP	GO:0035234	ectopic germ cell programmed cell death	2/103	18/18903	0.0042498	0.0309372	0.0230858	PRKDC/IL1B	2
BP	GO:0036499	PERK-mediated unfolded protein response	2/103	18/18903	0.0042498	0.0309372	0.0230858	PPP1R15A/NFE2L2	2
BP	GO:0051917	regulation of fibrinolysis	2/103	18/18903	0.0042498	0.0309372	0.0230858	THBD/PLAUR	2
BP	GO:0002753	cytoplasmic pattern recognition receptor signaling pathway	3/103	60/18903	0.00429258	0.0309372	0.0230858	RIPK2/NFKBIA/TNFAIP3	3
BP	GO:0043407	negative regulation of MAP kinase activity	3/103	60/18903	0.00429258	0.0309372	0.0230858	IRAK3/DUSP1/IL1B	3
BP	GO:2000351	regulation of endothelial cell apoptotic process	3/103	60/18903	0.00429258	0.0309372	0.0230858	ICAM1/NFE2L2/TNFAIP3	3
BP	GO:0032872	regulation of stress-activated MAPK cascade	5/103	195/18903	0.00429649	0.0309372	0.0230858	PER1/MAP2K1/RIPK2/DUSP1/IL1B	5
BP	GO:0007369	gastrulation	5/103	196/18903	0.00439025	0.0315232	0.0235231	MAP2K1/ETS2/DUSP1/NR4A3/IL1RN	5
BP	GO:0071901	negative regulation of protein serine/threonine kinase activity	4/103	122/18903	0.00446661	0.0319212	0.0238201	IRAK3/DUSP1/IL1B/TNFAIP3	4
BP	GO:0034113	heterotypic cell-cell adhesion	3/103	61/18903	0.00449693	0.0319212	0.0238201	CD44/IL1RN/IL1B	3
BP	GO:0046456	icosanoid biosynthetic process	3/103	61/18903	0.00449693	0.0319212	0.0238201	ANXA1/MIF/IL1B	3
BP	GO:1902893	regulation of miRNA transcription	3/103	61/18903	0.00449693	0.0319212	0.0238201	JUN/FOS/EGR1	3
BP	GO:0043087	regulation of GTPase activity	7/103	376/18903	0.0045083	0.0319212	0.0238201	RALGAPA1/C9orf72/LIMS1/TGM2/FGD4/CCL4/CCL3L1	7
BP	GO:0043547	positive regulation of GTPase activity	6/103	283/18903	0.0045454	0.0320948	0.0239497	RALGAPA1/C9orf72/LIMS1/TGM2/CCL4/CCL3L1	6
BP	GO:0070302	regulation of stress-activated protein kinase signaling cascade	5/103	198/18903	0.00458212	0.0321967	0.0240257	PER1/MAP2K1/RIPK2/DUSP1/IL1B	5
BP	GO:0002224	toll-like receptor signaling pathway	4/103	123/18903	0.00459773	0.0321967	0.0240257	IRAK3/RIPK2/NFKBIA/TNFAIP3	4
BP	GO:0022612	gland morphogenesis	4/103	123/18903	0.00459773	0.0321967	0.0240257	NFKB1/XBP1/TGM2/TNFAIP3	4
BP	GO:0051051	negative regulation of transport	8/103	479/18903	0.00466916	0.0326042	0.0243298	PPIF/NFKB1/ANXA1/OXSR1/RABGEF1/PLSCR1/OSM/IL1B	8
BP	GO:0031102	neuron projection regeneration	3/103	62/18903	0.00470709	0.0326042	0.0243298	ADM/MAP2K1/JUN	3
BP	GO:0061614	miRNA transcription	3/103	62/18903	0.00470709	0.0326042	0.0243298	JUN/FOS/EGR1	3
BP	GO:1904036	negative regulation of epithelial cell apoptotic process	3/103	62/18903	0.00470709	0.0326042	0.0243298	ICAM1/NFE2L2/TNFAIP3	3
BP	GO:0072676	lymphocyte migration	4/103	124/18903	0.00473141	0.0326063	0.0243313	ICAM1/OXSR1/CCL4/CCL3L1	4
BP	GO:0032695	negative regulation of interleukin-12 production	2/103	19/18903	0.00473296	0.0326063	0.0243313	NFKB1/IRAK3	2
BP	GO:0019730	antimicrobial humoral response	4/103	125/18903	0.00486769	0.0334441	0.0249565	SLPI/CXCL1/CXCL8/JCHAIN	4
BP	GO:0032615	interleukin-12 production	3/103	63/18903	0.00492309	0.0335534	0.0250381	NFKB1/IRAK3/RIPK2	3
BP	GO:0032655	regulation of interleukin-12 production	3/103	63/18903	0.00492309	0.0335534	0.0250381	NFKB1/IRAK3/RIPK2	3
BP	GO:0032731	positive regulation of interleukin-1 beta production	3/103	63/18903	0.00492309	0.0335534	0.0250381	RIPK2/NLRP3/EGR1	3
BP	GO:0007249	I-kappaB kinase/NF-kappaB signaling	6/103	288/18903	0.00494538	0.0336154	0.0250843	PER1/RIPK2/RHOH/NFKBIA/IL1B/TNFAIP3	6
BP	GO:0051701	biological process involved in interaction with host	5/103	203/18903	0.00508786	0.0344919	0.0257384	ICAM1/PLSCR1/CXCR4/VPS37B/CXCL8	5
BP	GO:0046879	hormone secretion	6/103	291/18903	0.00519747	0.0351415	0.0262232	ANXA1/ADM/HCAR2/OSM/IL1RN/IL1B	6
BP	GO:0006700	C21-steroid hormone biosynthetic process	2/103	20/18903	0.00524024	0.0352438	0.0262995	ADM/EGR1	2
BP	GO:0015732	prostaglandin transport	2/103	20/18903	0.00524024	0.0352438	0.0262995	MIF/IL1B	2
BP	GO:0048247	lymphocyte chemotaxis	3/103	65/18903	0.00537285	0.0360405	0.026894	OXSR1/CCL4/CCL3L1	3
BP	GO:0072577	endothelial cell apoptotic process	3/103	66/18903	0.00560669	0.0375104	0.0279908	ICAM1/NFE2L2/TNFAIP3	3
BP	GO:0032869	cellular response to insulin stimulus	5/103	208/18903	0.00563202	0.0375258	0.0280024	XBP1/SOCS3/SYAP1/PRKDC/IL1B	5
BP	GO:0044262	cellular carbohydrate metabolic process	6/103	296/18903	0.00563844	0.0375258	0.0280024	RANBP2/RBKS/PLEK/RUBCNL/PFKFB3/GK	6
BP	GO:0033674	positive regulation of kinase activity	8/103	496/18903	0.0057356	0.0376246	0.0280761	ACSL1/RANBP2/MAP2K1/MIF/LCP2/SYAP1/IL1B/EGR1	8
BP	GO:0045732	positive regulation of protein catabolic process	5/103	209/18903	0.00574559	0.0376246	0.0280761	RNF144B/NFE2L2/RNF19B/IL1B/TNFAIP3	5
BP	GO:0032305	positive regulation of icosanoid secretion	2/103	21/18903	0.00577137	0.0376246	0.0280761	MIF/IL1B	2
BP	GO:0060353	regulation of cell adhesion molecule production	2/103	21/18903	0.00577137	0.0376246	0.0280761	IL1B/CXCL8	2
BP	GO:0140131	positive regulation of lymphocyte chemotaxis	2/103	21/18903	0.00577137	0.0376246	0.0280761	OXSR1/CCL4	2
BP	GO:1903206	negative regulation of hydrogen peroxide-induced cell death	2/103	21/18903	0.00577137	0.0376246	0.0280761	NFE2L2/NR4A3	2
BP	GO:1904754	positive regulation of vascular associated smooth muscle cell migration	2/103	21/18903	0.00577137	0.0376246	0.0280761	DOCK4/NR4A3	2
BP	GO:2000319	regulation of T-helper 17 cell differentiation	2/103	21/18903	0.00577137	0.0376246	0.0280761	NFKBIZ/JUNB	2
BP	GO:0015909	long-chain fatty acid transport	3/103	67/18903	0.00584655	0.0378245	0.0282253	ACSL1/ANXA1/MIF	3
BP	GO:0031638	zymogen activation	3/103	67/18903	0.00584655	0.0378245	0.0282253	THBD/RIPK2/PLAUR	3
BP	GO:1901224	positive regulation of NIK/NF-kappaB signaling	3/103	67/18903	0.00584655	0.0378245	0.0282253	LIMS1/IL18R1/IL1B	3
BP	GO:0009914	hormone transport	6/103	300/18903	0.00601048	0.0387866	0.0289432	ANXA1/ADM/HCAR2/OSM/IL1RN/IL1B	6
BP	GO:0002244	hematopoietic progenitor cell differentiation	4/103	133/18903	0.00605393	0.0388702	0.0290056	PLEK/NFE2L2/OSM/PRKDC	4
BP	GO:0030168	platelet activation	4/103	133/18903	0.00605393	0.0388702	0.0290056	THBD/ACTG1/PLEK/PLSCR1	4
BP	GO:0042446	hormone biosynthetic process	3/103	68/18903	0.00609248	0.0390194	0.0291169	NFKB1/ADM/EGR1	3
BP	GO:0048511	rhythmic process	6/103	302/18903	0.00620309	0.0396121	0.0295592	EGR3/PER1/TNFAIP6/PRKDC/CREM/EGR1	6
BP	GO:0002064	epithelial cell development	5/103	213/18903	0.0062161	0.0396121	0.0295592	FOSL2/ICAM1/CXCR4/RILPL2/IL1B	5
BP	GO:0006631	fatty acid metabolic process	7/103	400/18903	0.0062782	0.0397351	0.029651	ACSL1/ECHDC1/ANXA1/MIF/XBP1/NR4A3/IL1B	7
BP	GO:0032303	regulation of icosanoid secretion	2/103	22/18903	0.00632607	0.0397351	0.029651	MIF/IL1B	2
BP	GO:0060713	labyrinthine layer morphogenesis	2/103	22/18903	0.00632607	0.0397351	0.029651	ADM/SOCS3	2
BP	GO:0072574	hepatocyte proliferation	2/103	22/18903	0.00632607	0.0397351	0.029651	XBP1/TNFAIP3	2
BP	GO:0072575	epithelial cell proliferation involved in liver morphogenesis	2/103	22/18903	0.00632607	0.0397351	0.029651	XBP1/TNFAIP3	2
BP	GO:0002260	lymphocyte homeostasis	3/103	69/18903	0.00634452	0.0397351	0.029651	MIF/SKIL/TNFAIP3	3
BP	GO:0050922	negative regulation of chemotaxis	3/103	69/18903	0.00634452	0.0397351	0.029651	TNFAIP6/MIF/DUSP1	3
BP	GO:0006469	negative regulation of protein kinase activity	5/103	216/18903	0.00658634	0.0411485	0.0307057	SH3BP5/IRAK3/DUSP1/IL1B/TNFAIP3	5
BP	GO:0030193	regulation of blood coagulation	3/103	70/18903	0.0066027	0.0411498	0.0307067	THBD/NFE2L2/PLAUR	3
BP	GO:0042180	cellular ketone metabolic process	5/103	218/18903	0.0068416	0.042304	0.0315679	ANXA1/ADM/NR4A3/IL1B/EGR1	5
BP	GO:0032715	negative regulation of interleukin-6 production	3/103	71/18903	0.00686707	0.042304	0.0315679	RABGEF1/IRAK3/TNFAIP3	3
BP	GO:0045723	positive regulation of fatty acid biosynthetic process	2/103	23/18903	0.00690407	0.042304	0.0315679	ANXA1/IL1B	2
BP	GO:0061760	antifungal innate immune response	2/103	23/18903	0.00690407	0.042304	0.0315679	CLEC4E/CLEC4A	2
BP	GO:0072576	liver morphogenesis	2/103	23/18903	0.00690407	0.042304	0.0315679	XBP1/TNFAIP3	2
BP	GO:1901032	negative regulation of response to reactive oxygen species	2/103	23/18903	0.00690407	0.042304	0.0315679	NFE2L2/NR4A3	2
BP	GO:1902254	negative regulation of intrinsic apoptotic signaling pathway by p53 class mediator	2/103	23/18903	0.00690407	0.042304	0.0315679	MIF/CD44	2
BP	GO:0008277	regulation of G protein-coupled receptor signaling pathway	4/103	139/18903	0.00706018	0.0430536	0.0321273	ADM/PLEK/PDE4B/CXCL8	4
BP	GO:0050852	T cell receptor signaling pathway	4/103	139/18903	0.00706018	0.0430536	0.0321273	NFKBIZ/LCP2/RIPK2/PDE4B	4
BP	GO:0035914	skeletal muscle cell differentiation	3/103	72/18903	0.00713765	0.0433187	0.0323252	BTG2/FOS/EGR1	3
BP	GO:1900046	regulation of hemostasis	3/103	72/18903	0.00713765	0.0433187	0.0323252	THBD/NFE2L2/PLAUR	3
BP	GO:0050866	negative regulation of cell activation	5/103	221/18903	0.00723739	0.0437194	0.0326241	THBD/ANXA1/RABGEF1/SAMSN1/TNFAIP3	5
BP	GO:0002705	positive regulation of leukocyte mediated immunity	4/103	140/18903	0.00723797	0.0437194	0.0326241	HLA-DRA/IL18R1/NLRP3/IL1B	4
BP	GO:0001889	liver development	4/103	141/18903	0.0074187	0.0447051	0.0333597	ANXA1/XBP1/JUN/TNFAIP3	4
BP	GO:0006925	inflammatory cell apoptotic process	2/103	24/18903	0.00750511	0.0448022	0.0334321	ANXA1/HCAR2	2
BP	GO:0010623	programmed cell death involved in cell development	2/103	24/18903	0.00750511	0.0448022	0.0334321	PRKDC/IL1B	2
BP	GO:0060352	cell adhesion molecule production	2/103	24/18903	0.00750511	0.0448022	0.0334321	IL1B/CXCL8	2
BP	GO:0120255	olefinic compound biosynthetic process	2/103	24/18903	0.00750511	0.0448022	0.0334321	ADM/EGR1	2
BP	GO:1903900	regulation of viral life cycle	4/103	142/18903	0.00760238	0.0452768	0.0337863	SLPI/PLSCR1/VPS37B/CXCL8	4
BP	GO:0050679	positive regulation of epithelial cell proliferation	5/103	224/18903	0.00764892	0.0454478	0.0339139	EGR3/XBP1/JUN/NR4A3/TNFAIP3	5
BP	GO:0032732	positive regulation of interleukin-1 production	3/103	74/18903	0.00769761	0.0456307	0.0340504	RIPK2/NLRP3/EGR1	3
BP	GO:0010212	response to ionizing radiation	4/103	143/18903	0.00778903	0.0459589	0.0342953	THBD/ANXA1/PRKDC/EGR1	4
BP	GO:0033135	regulation of peptidyl-serine phosphorylation	4/103	143/18903	0.00778903	0.0459589	0.0342953	MIF/CD44/RIPK2/OSM	4
BP	GO:0050921	positive regulation of chemotaxis	4/103	144/18903	0.00797868	0.0465881	0.0347648	OXSR1/CXCR4/CCL4/CXCL8	4
BP	GO:0061008	hepaticobiliary system development	4/103	144/18903	0.00797868	0.0465881	0.0347648	ANXA1/XBP1/JUN/TNFAIP3	4
BP	GO:0032890	regulation of organic acid transport	3/103	75/18903	0.00798705	0.0465881	0.0347648	ACSL1/MIF/IL1B	3
BP	GO:0050810	regulation of steroid biosynthetic process	3/103	75/18903	0.00798705	0.0465881	0.0347648	NFKB1/ADM/EGR1	3
BP	GO:0050818	regulation of coagulation	3/103	75/18903	0.00798705	0.0465881	0.0347648	THBD/NFE2L2/PLAUR	3
BP	GO:0019058	viral life cycle	6/103	319/18903	0.00802655	0.0467116	0.034857	ICAM1/SLPI/PLSCR1/CXCR4/VPS37B/CXCL8	6
BP	GO:0045860	positive regulation of protein kinase activity	7/103	420/18903	0.00811292	0.0470764	0.0351291	ACSL1/MAP2K1/MIF/LCP2/SYAP1/IL1B/EGR1	7
BP	GO:0046835	carbohydrate phosphorylation	2/103	25/18903	0.00812893	0.0470764	0.0351291	RBKS/PFKFB3	2
BP	GO:0006959	humoral immune response	6/103	320/18903	0.00814464	0.0470764	0.0351291	SLPI/CXCL1/CD83/IL1B/CXCL8/JCHAIN	6
BP	GO:0050671	positive regulation of lymphocyte proliferation	4/103	146/18903	0.00836703	0.0481643	0.035941	ANXA1/MIF/RIPK2/IL1B	4
BP	GO:0071902	positive regulation of protein serine/threonine kinase activity	5/103	229/18903	0.00837064	0.0481643	0.035941	ACSL1/MAP2K1/MIF/SYAP1/IL1B	5
BP	GO:0106106	cold-induced thermogenesis	4/103	147/18903	0.00856577	0.0487377	0.0363688	ACSL1/CXCR4/IL18R1/G0S2	4
BP	GO:0120161	regulation of cold-induced thermogenesis	4/103	147/18903	0.00856577	0.0487377	0.0363688	ACSL1/CXCR4/IL18R1/G0S2	4
BP	GO:0006024	glycosaminoglycan biosynthetic process	3/103	77/18903	0.00858502	0.0487377	0.0363688	DSE/NFKB1/IL1B	3
BP	GO:0010827	regulation of glucose transmembrane transport	3/103	77/18903	0.00858502	0.0487377	0.0363688	NFE2L2/NR4A3/IL1B	3
BP	GO:0030968	endoplasmic reticulum unfolded protein response	3/103	77/18903	0.00858502	0.0487377	0.0363688	PPP1R15A/XBP1/NFE2L2	3
BP	GO:0032720	negative regulation of tumor necrosis factor production	3/103	77/18903	0.00858502	0.0487377	0.0363688	CLEC4A/IRAK3/TNFAIP3	3
BP	GO:0050769	positive regulation of neurogenesis	5/103	231/18903	0.00867214	0.0491228	0.0366563	MAP2K1/CXCR4/SKIL/TGM2/IL1B	5
BP	GO:0002687	positive regulation of leukocyte migration	4/103	148/18903	0.00876759	0.0493778	0.0368465	ICAM1/OXSR1/CCL4/CXCL8	4
BP	GO:0050995	negative regulation of lipid catabolic process	2/103	26/18903	0.00877527	0.0493778	0.0368465	HCAR2/IL1B	2
BP	GO:0060669	embryonic placenta morphogenesis	2/103	26/18903	0.00877527	0.0493778	0.0368465	ADM/SOCS3	2
CC	GO:0090575	RNA polymerase II transcription regulator complex	8/103	249/19869	4.63752e-05	0.00585436	0.00540671	FOSL2/XBP1/NFE2L2/JUNB/CCNH/JUN/FOS/CREM	8
CC	GO:0005925	focal adhesion	10/103	422/19869	6.82379e-05	0.00585436	0.00540671	LIMS1/ANXA1/ICAM1/ACTG1/MAP2K1/SLA/CD44/TPM4/PLAUR/TGM2	10
CC	GO:0030055	cell-substrate junction	10/103	432/19869	8.28447e-05	0.00585436	0.00540671	LIMS1/ANXA1/ICAM1/ACTG1/MAP2K1/SLA/CD44/TPM4/PLAUR/TGM2	10
MF	GO:0001228	DNA-binding transcription activator activity, RNA polymerase II-specific	12/103	468/18432	1.17767e-05	0.00193586	0.00165989	CSRNP1/NFKB1/EGR3/FOSL2/NFE2L2/PLSCR1/JUNB/JUN/FOSB/FOS/NR4A3/EGR1	12
MF	GO:0001216	DNA-binding transcription activator activity	12/103	472/18432	1.28203e-05	0.00193586	0.00165989	CSRNP1/NFKB1/EGR3/FOSL2/NFE2L2/PLSCR1/JUNB/JUN/FOSB/FOS/NR4A3/EGR1	12
MF	GO:0005125	cytokine activity	8/103	237/18432	5.52263e-05	0.00555945	0.0047669	MIF/CXCL1/OSM/CCL4/IL1RN/CCL3L1/IL1B/CXCL8	8
MF	GO:0031267	small GTPase binding	8/103	272/18432	0.000143843	0.00808405	0.0069316	VPS9D1/C9orf72/SYTL3/RANBP2/RABGEF1/DOCK4/FGD4/RHOH	8
MF	GO:0005126	cytokine receptor binding	8/103	273/18432	0.000147509	0.00808405	0.0069316	MIF/CXCL1/OSM/CCL4/IL1RN/CCL3L1/IL1B/CXCL8	8
MF	GO:0008009	chemokine activity	4/103	49/18432	0.00016061	0.00808405	0.0069316	CXCL1/CCL4/CCL3L1/CXCL8	4
[truncated: 10 more rows]

[truncated: 13 more sheets: Supplemental Table 11, Supplemental Table 12, Supplemental Table 13, Supplemental Table 14, Supplemental Table 15, Supplemental Table 16, Supplemental Table 17, Supplemental Table 18, Supplemental Table 19, Supplemental Table 20, Supplemental Table 21, Supplemental Table 22, Supplemental Table 23]
