# Supplementary material for: Neutrophils in nasal polyps exhibit transcriptional adaptation and proinflammatory roles that depend on local polyp milieu
Source: JCI Insight. 2024 Nov 22;9(22):e184739. doi: 10.1172/jci.insight.184739 (PMC11601912; doi:10.1172/jci.insight.184739)
Supplement: Supporting data values [file jciinsight-9-184739-s223.xlsx]

## Sheet: Figure 2D
The number of NE-positive cells
control(n=7)	neCRSwNP(n = 20)	eCRSwNP(n = 55)
0	3	28
0	4.6	12.6
1.2	4	0.4
0	6.8	2.8
0.6	4.8	5
1	9.2	9.4
1.4	4.2	1.2
	2.4	3
	9.8	0.4
	6.2	2.4
	10.4	0.8
	7	2.8
	0.4	5.8
	1.2	1.6
	3.8	6
	6.6	1.8
	10.6	0.2
	12.6	6.6
	9.2	16.6
	4	4.2
		2.8
		1.4
		2.6
		5.6
		0.2
		2.8
		8.6
		0.2
		0.8
		6.2
		5
		13.2
		0.6
		26.6
		1.8
		2.6
		0.8
		1
		2.2
		4
		3.8
		6.4
		15.2
		7.8
		0.2
		1
		4.6
		14.2
		0.8
		0.4
		9.4
		10.2
		0.4
		4.4
		1

## Sheet: Figure 2E
The NE expression level of tissue homogenates
control(n=17)	neCRSwNP(n = 27)	eCRSwNP(n = 34)
75.024	585.029	3771.73
156.202	2410.24	1776.64
140.777	852.446	585.284
354.879	1097.24	245.864
146.909	2581.76	803.128
1402.32	922.168	4498.98
187.329	4428.58	2278.01
220.053	2528.6	759.489
64.0154	2111.94	2685.96
104.946	1993.41	741.567
545.349	2201.6	114.308
146.007	604.973	350.257
67.5793	669.589	183.53
149.062	646.52	49.4835
836.182	2698.92	1301.9
1601.36	2481.72	832.525
95.6099	857.148	606.915
	1528.67	1958.64
	3322.25	574.739
	2189.96	604.905
	480.1	4191.53
	2275.93	2281.22
	790.85	844.976
	3660.6	458.044
	1904.81	486.721
	314.866	119.479
	2807.61	731.848
		870.892
		1589.47
		122.193
		1582.36
		2938.99
		644.865

## Sheet: Figure 2H
The CD62L gMFI ratio on neutrophils
PB(n=19)	neCRSwNP(n = 10)	eCRSwNP(n = 11)
23.4672	1.69193	11.9872
3.45571	1.18239	1.62007
10.3214	3.2728	3.99138
23.8568	1.92056	2.13614
14.4761	16.9062	1.56127
15.4298	2.54115	1.63967
53.6585	2.35171	2.09694
7.36216	1.13013	2.02508
41.3117	1.17586	2.15574
12.059	1.20199	1.84871
9.16514		1.5874
17.1675
20.5513
3.69741
4.70342
44.6825
31.4045
38.3329
46.9647

## Sheet: Figure 2I
The frequency of CD62-negative neutrophils
control(n=19)	neCRSwNP(n = 10)	eCRSwNP(n = 11)
3.3	45.6	41.3
4.5	44.1	20.5
8.2	44.5	10.2
4.2	38.4	28.6
4	31	14.8
2	16.3	36.1
2.5	83.3	11.2
8.6	70.7	18.2
7.9	67.9	32.5
31.5	76.7	26.6
16.6		28.1
4.7
18.7
5.8
1.9
11.9
10.1
5.9
4.1

## Sheet: Figure 3F
The proportions of neutrophil subsets in different groups
subset	group	proportion
CXCL8+	eCRSwNP	0.00510357
CXCL8+	eCRSwNP	0.0474332
CXCL8+	eCRSwNP	0.00180126
CXCL8+	eCRSwNP	0.0975683
CXCL8+	eCRSwNP	0.00570399
CXCL8+	eCRSwNP	0.0618433
CXCL8+	eCRSwNP	0.00810567
CXCL8+	eCRSwNP	0.0369258
CXCL8+	eCRSwNP	0.0981687
CXCL8+	eCRSwNP	0.00480336
CXCL8+	neCRSwNP	0.211948
CXCL8+	neCRSwNP	0.0789553
CXCL8+	neCRSwNP	0.0309216
CXCL8+	neCRSwNP	0.0468328
CXCL8+	neCRSwNP	0.126388
CXCL8+	neCRSwNP	0.0687481
CXCL8+	neCRSwNP	0.0192134
CXCL8+	PeriBlood	0.0180126
CXCL8+	PeriBlood	0.00990693
CXCL8+	PeriBlood	0.00660462
CXCL8+	PeriBlood	0.00690483
CXCL8+	PeriBlood	0.00810567
EPHB1+	eCRSwNP	0.003367
EPHB1+	eCRSwNP	0.00897868
EPHB1+	eCRSwNP	0.0016835
EPHB1+	eCRSwNP	0.016835
EPHB1+	eCRSwNP	0.0112233
EPHB1+	eCRSwNP	0.0258137
EPHB1+	eCRSwNP	0.00112233
EPHB1+	eCRSwNP	0.003367
EPHB1+	eCRSwNP	0.0173962
EPHB1+	eCRSwNP	0.00617284
EPHB1+	neCRSwNP	0.047138
EPHB1+	neCRSwNP	0.003367
EPHB1+	neCRSwNP	0.00280584
EPHB1+	neCRSwNP	0.00841751
EPHB1+	neCRSwNP	0.0123457
EPHB1+	neCRSwNP	0.00673401
EPHB1+	neCRSwNP	0.0016835
EPHB1+	PeriBlood	0.187991
EPHB1+	PeriBlood	0.145342
EPHB1+	PeriBlood	0.208754
EPHB1+	PeriBlood	0.150393
EPHB1+	PeriBlood	0.129068
GBP5+	eCRSwNP	0.00651466
GBP5+	eCRSwNP	0.00868621
GBP5+	eCRSwNP	0.0162866
GBP5+	eCRSwNP	0.0510315
GBP5+	eCRSwNP	0.00542888
GBP5+	eCRSwNP	0.00977199
GBP5+	eCRSwNP	0.00217155
GBP5+	eCRSwNP	0.00325733
GBP5+	eCRSwNP	0.0228013
GBP5+	eCRSwNP	0.00217155
GBP5+	neCRSwNP	0.156352
GBP5+	neCRSwNP	0.0260586
GBP5+	neCRSwNP	0.0412595
GBP5+	neCRSwNP	0.0162866
GBP5+	neCRSwNP	0.0521173
GBP5+	neCRSwNP	0.206298
GBP5+	neCRSwNP	0.0347448
GBP5+	PeriBlood	0.0781759
GBP5+	PeriBlood	0.0662324
GBP5+	PeriBlood	0.0608035
GBP5+	PeriBlood	0.0879479
GBP5+	PeriBlood	0.0456026
S100A12+	eCRSwNP	0.00367985
S100A12+	eCRSwNP	0.0275989
S100A12+	eCRSwNP	0.00183993
S100A12+	eCRSwNP	0.0165593
S100A12+	eCRSwNP	0.0110396
S100A12+	eCRSwNP	0.0156394
S100A12+	eCRSwNP	0.000919963
S100A12+	eCRSwNP	0.00183993
S100A12+	eCRSwNP	0.0450782
S100A12+	neCRSwNP	0.0680773
S100A12+	neCRSwNP	0.0202392
S100A12+	neCRSwNP	0.00551978
S100A12+	neCRSwNP	0.0110396
S100A12+	neCRSwNP	0.0386385
S100A12+	PeriBlood	0.206992
S100A12+	PeriBlood	0.135235
S100A12+	PeriBlood	0.160074
S100A12+	PeriBlood	0.0846366
S100A12+	PeriBlood	0.145354
S100A8+	eCRSwNP	0.00486027
S100A8+	eCRSwNP	0.0125557
S100A8+	eCRSwNP	0.000405022
S100A8+	eCRSwNP	0.0234913
S100A8+	eCRSwNP	0.00121507
S100A8+	eCRSwNP	0.00931551
S100A8+	eCRSwNP	0.00243013
S100A8+	eCRSwNP	0.00405022
S100A8+	eCRSwNP	0.0267315
S100A8+	eCRSwNP	0.0101256
S100A8+	neCRSwNP	0.0263264
S100A8+	neCRSwNP	0.0105306
S100A8+	neCRSwNP	0.00162009
S100A8+	neCRSwNP	0.00567031
S100A8+	neCRSwNP	0.00648036
S100A8+	neCRSwNP	0.00121507
S100A8+	neCRSwNP	0.000810045
S100A8+	PeriBlood	0.220737
S100A8+	PeriBlood	0.209802
S100A8+	PeriBlood	0.247469
S100A8+	PeriBlood	0.0648036
S100A8+	PeriBlood	0.109356

## Sheet: Figure 3M
The MX1 mRNA level
control(n=13)	neCRSwNP(n = 14)	eCRSwNP(n = 14)
0.9395	0.1387	4.5002
0.1756	1	14.026
0.1849	6.2767	0.3415
0.419	2.5053	3.9449
0.4047	30.169	2.3538
0.3475	1.9725	1.2226
0.1762	3.2266	0.5434
1.057	0.7022	0.6439
0.2717	0.395	0.3265
0.9897	0.5704	0.2184
0.267	0.3923	0.6575
0.9266	1.7291	0.0509
0.4429	0.5783	0.1989
	3.6175	0.2624

## Sheet: Figure 4C
The CXCR1 MFI ratio in NP neutrophils
neCRSwNP(n = 5)	eCRSwNP(n = 6)
16251	16768
19558	2805
19156	3658
34328	18665
26388	11354
	12312

## Sheet: Figure 4D
The CXCR2 MFI ratio in NP neutrophils
neCRSwNP(n = 5)	eCRSwNP(n = 6)
3174	222
2717	658
2460	1113
2881	1241
2079	1212
	2874

## Sheet: Figure 5F
The protein levels of OSM in tissue homogenates.
control(n=17)	neCRSwNP(n = 27)	eCRSwNP(n = 36)
1.70509	3.69149	13.3584
1.98266	10.4593	35.3378
2.51979	6.67467	21.5917
3.05309	7.13349	7.07758
3.15285	15.3502	17.0633
14.5328	6.39646	26.0233
2.74683	19.8069	12.1557
3.95612	7.00653	5.15046
1.81765	4.47563	13.014
2.47897	5.54944	4.35729
3.19404	7.18533	23.9934
2.74058	4.24495	12.6133
1.35567	8.12932	11.5711
5.62553	8.90303	8.66106
4.36449	15.5469	37.9362
20.7849	9.75217	4.56082
3.05295	5.09897	14.0698
	7.51967	7.48932
	11.2181	7.02481
	18.0418	4.63262
	2.51448	21.7088
	6.51778	11.4061
	4.82636	3.38266
	26.1122	6.46323
	7.64277	12.4192
	3.7651	3.61809
	6.97091	12.5399
		37.7246
		8.66234
		14.0014
		6.9529
		18.7249
		10.7375
		5.25861

## Sheet: Figure 5I
The OSMR mRNA level
control(n=9)	neCRSwNP(n = 17)	eCRSwNP(n = 19)
0.1282	0.6065	0.8153
0.1239	0.5674	0.3305
0.2649	0.3497	0.4695
0.6869	0.3225	0.509
0.1865	1.3862	0.1558
0.1775	0.2149	0.1762
0.3026	0.279	0.29
0.1812	0.9108	1.0022
0.1603	0.9544	0.881
	0.9374	0.8573
	0.7815	0.7004
	0.8691	0.346
	0.5741	0.9436
	0.8223	0.7046
	0.7683	0.2715
	1.3644	0.3204
	0.3875	0.4686
		0.2814
		0.7081

[truncated: 8 more sheets: Figure 5L, Figure 5N, Figure 6C, Figure 6E, Figure 6F, Figure 6G, Figure 6K, Figure 6L]
